# Supplementary material for: Elevation-Dependent Temperature Trends in the Rocky Mountain Front Range: Changes over a 56- and 20-Year Record
Source: PLoS One. 2012 Sep 6;7(9):e44370. doi: 10.1371/journal.pone.0044370 (PMC3435419; doi:10.1371/journal.pone.0044370)
Supplement: Appendix S1 — Climate data for the RMFR transect weather stations (1953–2008) with flagged corrections and additions. (ODS) [file pone.0044370.s001.ods]

## Sheet: NOAA
	Date	Year	Month	Julian	Max	FlagMax	Min	FlagMin	Mean
1	1/1/1953	1953	1	1	3.83		-1.03		1.40
2	1/2/1953	1953	1	2	3.83		-5.47		-0.82
3	1/3/1953	1953	1	3	10.50		-3.80		3.35
4	1/4/1953	1953	1	4	7.72		1.75		4.74
5	1/5/1953	1953	1	5	11.05		-2.14		4.46
6	1/6/1953	1953	1	6	6.61		-6.58		0.01
7	1/7/1953	1953	1	7	0.38	A.1.Lmt	-5.47		-2.55
8	1/8/1953	1953	1	8	10.50		2.31		6.40
9	1/9/1953	1953	1	9	21.05		7.86		14.46
10	1/10/1953	1953	1	10	17.72		7.31		12.51
11	1/11/1953	1953	1	11	19.39		0.08		9.74
12	1/12/1953	1953	1	12	19.94		8.42		14.18
13	1/13/1953	1953	1	13	15.50		6.75		11.12
14	1/14/1953	1953	1	14	8.83		-1.58		3.62
15	1/15/1953	1953	1	15	-1.73		-14.92		-8.32
16	1/16/1953	1953	1	16	3.27		-12.14		-4.43
17	1/17/1953	1953	1	17	7.72		-3.80		1.96
18	1/18/1953	1953	1	18	13.83		5.64		9.74
19	1/19/1953	1953	1	19	11.05		4.53		7.79
20	1/20/1953	1953	1	20	16.05		2.31		9.18
21	1/21/1953	1953	1	21	11.05		2.86		6.96
22	1/22/1953	1953	1	22	8.83		-2.14		3.35
23	1/23/1953	1953	1	23	10.50		0.64		5.57
24	1/24/1953	1953	1	24	16.61		5.08		10.85
25	1/25/1953	1953	1	25	17.72		7.31		12.51
26	1/26/1953	1953	1	26	17.16		7.86		12.51
27	1/27/1953	1953	1	27	12.16		0.64		6.40
28	1/28/1953	1953	1	28	9.94		-1.03		4.46
29	1/29/1953	1953	1	29	13.83		4.53		9.18
30	1/30/1953	1953	1	30	11.05		-1.03		5.01
31	1/31/1953	1953	1	31	15.50		0.08		7.79
32	2/1/1953	1953	2	32	17.98		3.54		10.76
33	2/2/1953	1953	2	33	13.53		4.09		8.81
34	2/3/1953	1953	2	34	17.42		6.87		12.15
35	2/4/1953	1953	2	35	16.87		7.43		12.15
36	2/5/1953	1953	2	36	12.98		2.43		7.70
37	2/6/1953	1953	2	37	4.65		-2.02		1.31
38	2/7/1953	1953	2	38	9.65		-3.13		3.26
39	2/8/1953	1953	2	39	9.65		1.87		5.76
40	2/9/1953	1953	2	40	3.53		-5.91		-1.19
41	2/10/1953	1953	2	41	3.53		-10.91		-3.69
42	2/11/1953	1953	2	42	4.65		-7.57		-1.46
43	2/12/1953	1953	2	43	0.76		-3.68		-1.46
44	2/13/1953	1953	2	44	3.43	A.1.Lmt	-5.91		-1.24
45	2/14/1953	1953	2	45	6.87		-5.91		0.48
46	2/15/1953	1953	2	46	7.42		-0.35		3.54
47	2/16/1953	1953	2	47	4.65		-6.46		-0.91
48	2/17/1953	1953	2	48	9.65		-0.35		4.65
49	2/18/1953	1953	2	49	11.87		-2.57		4.65
50	2/19/1953	1953	2	50	5.20		-7.57		-1.19
51	2/20/1953	1953	2	51	-6.47		-10.35		-8.41
52	2/21/1953	1953	2	52	-2.02		-12.57		-7.30
53	2/22/1953	1953	2	53	5.20		-8.13		-1.46
54	2/23/1953	1953	2	54	5.76		-11.56	A.1.Lmt	-2.90
55	2/24/1953	1953	2	55	1.31		-4.80		-1.74
56	2/25/1953	1953	2	56	4.09		-8.68		-2.30
57	2/26/1953	1953	2	57	12.98		-2.57		5.20
58	2/27/1953	1953	2	58	16.87		5.20		11.04
59	2/28/1953	1953	2	59	17.42		0.76		9.09
60	3/1/1953	1953	3	60	11.79		-2.52		4.63
61	3/2/1953	1953	3	61	4.01		-8.63		-2.31
62	3/3/1953	1953	3	62	1.79		-8.63		-3.42
63	3/4/1953	1953	3	63	9.57		-4.75		2.41
64	3/5/1953	1953	3	64	14.57		0.81		7.69
65	3/6/1953	1953	3	65	15.12		-1.41		6.85
66	3/7/1953	1953	3	66	15.68		-1.41		7.13
67	3/8/1953	1953	3	67	17.34		3.03		10.19
68	3/9/1953	1953	3	68	17.90		4.14		11.02
69	3/10/1953	1953	3	69	19.01		4.70		11.85
70	3/11/1953	1953	3	70	14.57		5.81		10.19
71	3/12/1953	1953	3	71	16.79		0.25		8.52
72	3/13/1953	1953	3	72	12.90		-2.36	A.1.Lmt	5.27
73	3/14/1953	1953	3	73	9.01		0.81		4.91
74	3/15/1953	1953	3	74	14.57		-4.19		5.19
75	3/16/1953	1953	3	75	17.90		2.48		10.19
76	3/17/1953	1953	3	76	17.34		4.14		10.74
77	3/18/1953	1953	3	77	10.68		1.92		6.30
78	3/19/1953	1953	3	78	16.79		2.48		9.63
79	3/20/1953	1953	3	79	15.12		3.59		9.35
80	3/21/1953	1953	3	80	9.01		0.25		4.63
81	3/22/1953	1953	3	81	6.23		0.81		3.52
82	3/23/1953	1953	3	82	10.68		-3.08		3.80
83	3/24/1953	1953	3	83	17.34		-2.52		7.41
84	3/25/1953	1953	3	84	22.34		0.81		11.58
85	3/26/1953	1953	3	85	19.01		8.59		13.80
86	3/27/1953	1953	3	86	23.45		1.92		12.69
87	3/28/1953	1953	3	87	23.45		6.92		15.19
88	3/29/1953	1953	3	88	20.68		10.81		15.74
89	3/30/1953	1953	3	89	11.79		0.81		6.30
90	3/31/1953	1953	3	90	10.12		0.81		5.47
91	4/1/1953	1953	4	91	14.72		3.50		9.11
92	4/2/1953	1953	4	92	11.38		-2.06		4.66
93	4/3/1953	1953	4	93	9.72		-1.50		4.11
94	4/4/1953	1953	4	94	9.16		1.83		5.50
95	4/5/1953	1953	4	95	15.27		1.83		8.55
96	4/6/1953	1953	4	96	13.05		3.50		8.27
97	4/7/1953	1953	4	97	9.16		2.94		6.05
98	4/8/1953	1953	4	98	8.05		-2.06		3.00
99	4/9/1953	1953	4	99	0.83		-3.17		-1.17
100	4/10/1953	1953	4	100	-0.84		-3.17		-2.00
101	4/11/1953	1953	4	101	-0.28		-4.84		-2.56
102	4/12/1953	1953	4	102	5.83		-9.84		-2.00
103	4/13/1953	1953	4	103	11.94		-1.50		5.22
104	4/14/1953	1953	4	104	10.83		-0.39		5.22
105	4/15/1953	1953	4	105	9.72		-4.28		2.72
106	4/16/1953	1953	4	106	16.94		-1.50		7.72
107	4/17/1953	1953	4	107	16.38		-4.28		6.05
108	4/18/1953	1953	4	108	1.94		-9.84		-3.95
109	4/19/1953	1953	4	109	6.38		-2.61		1.88
110	4/20/1953	1953	4	110	16.94		-2.06		7.44
111	4/21/1953	1953	4	111	24.16		10.72		17.44
112	4/22/1953	1953	4	112	25.83		0.93	A.1.Lmt	13.38
113	4/23/1953	1953	4	113	21.38		10.16		15.77
114	4/24/1953	1953	4	114	17.49		6.83		12.16
115	4/25/1953	1953	4	115	19.72		2.94		11.33
116	4/26/1953	1953	4	116	21.38		1.28		11.33
117	4/27/1953	1953	4	117	26.38		13.50		19.94
118	4/28/1953	1953	4	118	23.60		11.28		17.44
119	4/29/1953	1953	4	119	15.27		4.61		9.94
120	4/30/1953	1953	4	120	15.83		2.94		9.38
121	5/1/1953	1953	5	121	12.65		1.67		7.16
122	5/2/1953	1953	5	122	9.88		-0.56		4.66
123	5/3/1953	1953	5	123	7.65		0.00		3.83
124	5/4/1953	1953	5	124	9.32		1.11		5.22
125	5/5/1953	1953	5	125	15.43		2.22		8.83
126	5/6/1953	1953	5	126	24.32		7.22		15.77
127	5/7/1953	1953	5	127	24.32		9.44		16.88
128	5/8/1953	1953	5	128	21.54		9.44		15.49
129	5/9/1953	1953	5	129	20.99		12.22		16.60
130	5/10/1953	1953	5	130	14.32		2.22		8.27
131	5/11/1953	1953	5	131	15.99		0.56		8.27
132	5/12/1953	1953	5	132	11.54		-4.44		3.55
133	5/13/1953	1953	5	133	5.99		-2.78		1.60
134	5/14/1953	1953	5	134	18.76		1.67		10.22
135	5/15/1953	1953	5	135	19.32		5.00		12.16
136	5/16/1953	1953	5	136	14.32		3.33		8.83
137	5/17/1953	1953	5	137	16.54		3.89		10.22
138	5/18/1953	1953	5	138	15.43		5.56		10.49
139	5/19/1953	1953	5	139	21.54		4.44		12.99
140	5/20/1953	1953	5	140	18.21		12.22		15.22
141	5/21/1953	1953	5	141	28.21		8.89		18.55
142	5/22/1953	1953	5	142	24.88		7.22		16.05
143	5/23/1953	1953	5	143	20.43		8.33		14.38
144	5/24/1953	1953	5	144	27.65		8.89		18.27
145	5/25/1953	1953	5	145	26.54		9.44		17.99
146	5/26/1953	1953	5	146	25.99		11.11		18.55
147	5/27/1953	1953	5	147	22.10		11.11		16.60
148	5/28/1953	1953	5	148	27.10		11.67		19.38
149	5/29/1953	1953	5	149	21.54		10.56		16.05
150	5/30/1953	1953	5	150	27.10		10.00		18.55
151	5/31/1953	1953	5	151	25.99		13.33		19.66
152	6/1/1953	1953	6	152	23.51		11.67		17.59
153	6/2/1953	1953	6	153	26.29		11.67		18.98
154	6/3/1953	1953	6	154	27.40		8.89		18.15
155	6/4/1953	1953	6	155	26.29		11.67		18.98
156	6/5/1953	1953	6	156	17.96		8.33		13.15
157	6/6/1953	1953	6	157	17.40		9.44		13.42
158	6/7/1953	1953	6	158	22.40		10.00		16.20
159	6/8/1953	1953	6	159	27.96		8.89		18.42
160	6/9/1953	1953	6	160	31.85		12.22		22.04
161	6/10/1953	1953	6	161	33.51		15.56		24.54
162	6/11/1953	1953	6	162	32.96		20.00		26.48
163	6/12/1953	1953	6	163	30.18		18.89		24.54
164	6/13/1953	1953	6	164	32.96		17.78		25.37
165	6/14/1953	1953	6	165	29.07		16.11		22.59
166	6/15/1953	1953	6	166	29.63		17.78		23.70
167	6/16/1953	1953	6	167	29.63		13.33		21.48
168	6/17/1953	1953	6	168	34.63		17.22		25.92
169	6/18/1953	1953	6	169	32.40		21.11		26.76
170	6/19/1953	1953	6	170	20.74		12.78		16.76
171	6/20/1953	1953	6	171	29.07		12.22		20.65
172	6/21/1953	1953	6	172	28.51		13.89		21.20
173	6/22/1953	1953	6	173	29.07		14.44		21.76
174	6/23/1953	1953	6	174	32.96		14.44		23.70
175	6/24/1953	1953	6	175	32.40		19.44		25.92
176	6/25/1953	1953	6	176	25.74		12.22		18.98
177	6/26/1953	1953	6	177	31.85		12.22		22.04
178	6/27/1953	1953	6	178	31.29		15.00		23.15
179	6/28/1953	1953	6	179	29.07		14.44		21.76
180	6/29/1953	1953	6	180	36.29		18.33		27.31
181	6/30/1953	1953	6	181	35.18		21.11		28.15
182	7/1/1953	1953	7	182	35.22		21.11		28.17
183	7/2/1953	1953	7	183	33.00		16.67		24.83
184	7/3/1953	1953	7	184	35.78		13.89		24.83
185	7/4/1953	1953	7	185	34.11		21.11		27.61
186	7/5/1953	1953	7	186	32.44		18.89		25.67
187	7/6/1953	1953	7	187	28.55		12.78		20.67
188	7/7/1953	1953	7	188	30.78		17.78		24.28
189	7/8/1953	1953	7	189	31.89		13.33		22.61
190	7/9/1953	1953	7	190	29.67		15.56		22.61
191	7/10/1953	1953	7	191	29.11		17.22		23.17
192	7/11/1953	1953	7	192	26.33		15.00		20.67
193	7/12/1953	1953	7	193	30.78		16.11		23.44
194	7/13/1953	1953	7	194	30.78		17.22		24.00
195	7/14/1953	1953	7	195	33.55		15.00		24.28
196	7/15/1953	1953	7	196	30.78		17.22		24.00
197	7/16/1953	1953	7	197	27.44		16.67		22.06
198	7/17/1953	1953	7	198	21.33		13.33		17.33
199	7/18/1953	1953	7	199	25.78		15.56		20.67
200	7/19/1953	1953	7	200	28.55		15.00		21.78
201	7/20/1953	1953	7	201	31.33		13.89		22.61
202	7/21/1953	1953	7	202	30.78		16.67		23.72
203	7/22/1953	1953	7	203	30.78		16.11		23.44
204	7/23/1953	1953	7	204	34.11		14.44		24.28
205	7/24/1953	1953	7	205	37.44		18.89		28.17
206	7/25/1953	1953	7	206	35.78		22.22		29.00
207	7/26/1953	1953	7	207	31.33		22.22		26.78
208	7/27/1953	1953	7	208	33.55		18.33		25.94
209	7/28/1953	1953	7	209	33.00		21.11		27.06
210	7/29/1953	1953	7	210	26.33		16.11		21.22
211	7/30/1953	1953	7	211	28.00		15.00		21.50
212	7/31/1953	1953	7	212	28.55		17.78		23.17
213	8/1/1953	1953	8	213	28.78		17.78		23.28
214	8/2/1953	1953	8	214	25.45		16.11		20.78
215	8/3/1953	1953	8	215	27.67		13.33		20.50
216	8/4/1953	1953	8	216	29.89		13.33		21.61
217	8/5/1953	1953	8	217	31.00		12.22		21.61
218	8/6/1953	1953	8	218	31.00		15.00		23.00
219	8/7/1953	1953	8	219	29.89		14.44		22.17
220	8/8/1953	1953	8	220	33.78		15.00		24.39
221	8/9/1953	1953	8	221	33.78		20.00		26.89
222	8/10/1953	1953	8	222	28.78		18.89		23.83
223	8/11/1953	1953	8	223	25.45		12.78		19.11
224	8/12/1953	1953	8	224	29.89		13.89		21.89
225	8/13/1953	1953	8	225	33.22		16.11		24.67
226	8/14/1953	1953	8	226	31.00		20.00		25.50
227	8/15/1953	1953	8	227	27.67		16.67		22.17
228	8/16/1953	1953	8	228	26.56		13.89		20.22
229	8/17/1953	1953	8	229	27.11		12.78		19.95
230	8/18/1953	1953	8	230	27.11		12.22		19.67
231	8/19/1953	1953	8	231	23.78		11.67		17.72
232	8/20/1953	1953	8	232	28.22		12.22		20.22
233	8/21/1953	1953	8	233	28.78		10.56		19.67
234	8/22/1953	1953	8	234	27.11		15.00		21.06
235	8/23/1953	1953	8	235	27.11		13.89		20.50
236	8/24/1953	1953	8	236	31.00		17.78		24.39
237	8/25/1953	1953	8	237	33.78		14.44		24.11
238	8/26/1953	1953	8	238	34.34		20.00		27.17
239	8/27/1953	1953	8	239	30.45		17.22		23.83
240	8/28/1953	1953	8	240	31.00		18.33		24.67
241	8/29/1953	1953	8	241	29.34		16.67		23.00
242	8/30/1953	1953	8	242	31.00		17.22		24.11
243	8/31/1953	1953	8	243	32.67		18.89		25.78
244	9/1/1953	1953	9	244	32.83		17.78		25.30
245	9/2/1953	1953	9	245	31.16		9.76	A.1.Den	20.46
246	9/3/1953	1953	9	246	16.49	A.1.Den	8.33		12.41
247	9/4/1953	1953	9	247	20.05		7.22		13.64
248	9/5/1953	1953	9	248	25.61		5.56		15.58
249	9/6/1953	1953	9	249	27.27		5.96	A.1.Lmt	16.62
250	9/7/1953	1953	9	250	32.83		7.99	A.1.Lmt	20.41
251	9/8/1953	1953	9	251	28.38		18.89		23.64
252	9/9/1953	1953	9	252	28.38		15.56		21.97
253	9/10/1953	1953	9	253	28.94		15.00		21.97
254	9/11/1953	1953	9	254	29.50		15.56		22.53
255	9/12/1953	1953	9	255	31.16		12.22		21.69
256	9/13/1953	1953	9	256	31.16		20.56		25.86
257	9/14/1953	1953	9	257	31.16		14.44		22.80
258	9/15/1953	1953	9	258	25.05		13.33		19.19
259	9/16/1953	1953	9	259	29.50		14.44		21.97
260	9/17/1953	1953	9	260	28.94		16.11		22.53
261	9/18/1953	1953	9	261	25.05		8.89		16.97
262	9/19/1953	1953	9	262	30.05		10.00		20.03
263	9/20/1953	1953	9	263	26.72		7.22		16.97
264	9/21/1953	1953	9	264	21.72		4.44		13.08
265	9/22/1953	1953	9	265	31.16		10.00		20.58
266	9/23/1953	1953	9	266	28.94		14.44		21.69
267	9/24/1953	1953	9	267	27.83		10.56		19.19
268	9/25/1953	1953	9	268	30.05		8.89		19.47
269	9/26/1953	1953	9	269	25.05		13.33		19.19
270	9/27/1953	1953	9	270	32.27		7.78		20.03
271	9/28/1953	1953	9	271	26.72		6.97	A.1.Lmt	16.85
272	9/29/1953	1953	9	272	25.61		11.11		18.36
273	9/30/1953	1953	9	273	30.05		7.78		18.91
274	10/1/1953	1953	10	274	31.39		9.44		20.42
275	10/2/1953	1953	10	275	26.95		7.57	A.1.Lmt	17.26
276	10/3/1953	1953	10	276	23.06		3.33		13.20
277	10/4/1953	1953	10	277	19.17		3.89		11.53
278	10/5/1953	1953	10	278	20.84		6.67		13.75
279	10/6/1953	1953	10	279	24.17		3.33		13.75
280	10/7/1953	1953	10	280	27.50		10.00		18.75
281	10/8/1953	1953	10	281	25.84		8.89		17.36
282	10/9/1953	1953	10	282	28.06		3.52	A.1.Lmt	15.79
283	10/10/1953	1953	10	283	28.61		5.03	A.1.Lmt	16.82
284	10/11/1953	1953	10	284	26.95		10.56		18.75
285	10/12/1953	1953	10	285	20.28		8.33		14.31
286	10/13/1953	1953	10	286	21.39		10.00		15.70
287	10/14/1953	1953	10	287	20.28		11.11		15.70
288	10/15/1953	1953	10	288	20.28		8.89		14.59
289	10/16/1953	1953	10	289	22.50		6.11		14.31
290	10/17/1953	1953	10	290	22.50		6.11		14.31
291	10/18/1953	1953	10	291	23.61		8.89		16.25
292	10/19/1953	1953	10	292	24.73		8.89		16.81
293	10/20/1953	1953	10	293	18.06		9.44		13.75
294	10/21/1953	1953	10	294	16.95		3.33		10.14
295	10/22/1953	1953	10	295	11.39		2.22		6.81
296	10/23/1953	1953	10	296	4.17		1.11		2.64
297	10/24/1953	1953	10	297	10.84		2.78		6.81
298	10/25/1953	1953	10	298	11.95		2.22		7.09
299	10/26/1953	1953	10	299	15.28		0.00		7.64
300	10/27/1953	1953	10	300	15.28		5.00		10.14
301	10/28/1953	1953	10	301	19.17		5.00		12.09
302	10/29/1953	1953	10	302	22.50		2.22		12.36
303	10/30/1953	1953	10	303	17.50		8.33		12.92
304	10/31/1953	1953	10	304	19.17		2.78		10.97
305	11/1/1953	1953	11	305	23.33		7.22		15.28
306	11/2/1953	1953	11	306	24.44		12.22		18.33
307	11/3/1953	1953	11	307	17.22		2.78		10.00
308	11/4/1953	1953	11	308	6.67		-1.11		2.78
309	11/5/1953	1953	11	309	1.67		-1.11		0.28
310	11/6/1953	1953	11	310	5.56		-0.56		2.50
311	11/7/1953	1953	11	311	11.67		-1.67		5.00
312	11/8/1953	1953	11	312	14.44		-1.11		6.67
313	11/9/1953	1953	11	313	22.78		-2.22		10.28
314	11/10/1953	1953	11	314	18.33		3.89		11.11
315	11/11/1953	1953	11	315	19.44		0.00		9.72
316	11/12/1953	1953	11	316	21.11		4.44		12.78
317	11/13/1953	1953	11	317	22.78		6.67		14.72
318	11/14/1953	1953	11	318	23.33		5.00		14.17
319	11/15/1953	1953	11	319	23.89		6.11		15.00
320	11/16/1953	1953	11	320	21.11		7.78		14.44
321	11/17/1953	1953	11	321	20.56		5.56		13.06
322	11/18/1953	1953	11	322	14.44		-3.33		5.56
323	11/19/1953	1953	11	323	-2.22		-4.44		-3.33
324	11/20/1953	1953	11	324	3.33		-10.00		-3.33
325	11/21/1953	1953	11	325	1.11		-8.33		-3.61
326	11/22/1953	1953	11	326	11.67		-7.22		2.22
327	11/23/1953	1953	11	327	13.33		-5.76	A.1.Lmt	3.79
328	11/24/1953	1953	11	328	10.00		4.44		7.22
329	11/25/1953	1953	11	329	12.78		-3.33		4.72
330	11/26/1953	1953	11	330	13.89		7.22		10.56
331	11/27/1953	1953	11	331	12.22		-0.56		5.83
332	11/28/1953	1953	11	332	13.89		6.11		10.00
333	11/29/1953	1953	11	333	15.00		-2.22		6.39
334	11/30/1953	1953	11	334	14.44		-1.11		6.67
335	12/1/1953	1953	12	335	9.59		3.33		6.46
336	12/2/1953	1953	12	336	5.70		-1.67		2.02
337	12/3/1953	1953	12	337	6.81		-4.44		1.18
338	12/4/1953	1953	12	338	2.36		-6.67		-2.15
339	12/5/1953	1953	12	339	2.36		-3.89		-0.76
340	12/6/1953	1953	12	340	10.14		-2.22		3.96
341	12/7/1953	1953	12	341	9.59		3.33		6.46
342	12/8/1953	1953	12	342	2.36		-6.11		-1.87
343	12/9/1953	1953	12	343	7.36		-10.00		-1.32
344	12/10/1953	1953	12	344	10.70		-3.33		3.68
345	12/11/1953	1953	12	345	0.14		-9.44		-4.65
346	12/12/1953	1953	12	346	11.25		-6.67		2.29
347	12/13/1953	1953	12	347	7.92		-4.44		1.74
348	12/14/1953	1953	12	348	10.70		-8.33		1.18
349	12/15/1953	1953	12	349	9.59		-0.56		4.52
350	12/16/1953	1953	12	350	0.70		-3.33		-1.32
351	12/17/1953	1953	12	351	11.25		-5.00		3.13
352	12/18/1953	1953	12	352	13.47		-1.67		5.90
353	12/19/1953	1953	12	353	14.03		2.22		8.13
354	12/20/1953	1953	12	354	11.81		3.89		7.85
355	12/21/1953	1953	12	355	4.03		-6.11		-1.04
356	12/22/1953	1953	12	356	-4.86		-12.78		-8.82
357	12/23/1953	1953	12	357	6.81		-12.78		-2.99
358	12/24/1953	1953	12	358	10.14		-12.39	A.1.Lmt	-1.12
359	12/25/1953	1953	12	359	12.36		-5.00		3.68
360	12/26/1953	1953	12	360	10.70		-5.56		2.57
361	12/27/1953	1953	12	361	5.14		-6.67		-0.76
362	12/28/1953	1953	12	362	6.25		-12.78		-3.26
363	12/29/1953	1953	12	363	4.03		-3.89		0.07
364	12/30/1953	1953	12	364	6.81		-8.89		-1.04
365	12/31/1953	1953	12	365	10.14		1.67		5.90
366	1/1/1954	1954	1	1	12.16		3.42		7.79
367	1/2/1954	1954	1	2	9.94		-1.03		4.46
368	1/3/1954	1954	1	3	13.27		-3.25		5.01
369	1/4/1954	1954	1	4	9.39		-3.25		3.07
370	1/5/1954	1954	1	5	11.61		2.86		7.24
371	1/6/1954	1954	1	6	19.94		5.08		12.51
372	1/7/1954	1954	1	7	18.27		6.75		12.51
373	1/8/1954	1954	1	8	13.27		3.42		8.35
374	1/9/1954	1954	1	9	3.83		-3.25		0.29
375	1/10/1954	1954	1	10	2.72		-8.80		-3.04
376	1/11/1954	1954	1	11	0.50		-7.69		-3.60
377	1/12/1954	1954	1	12	-5.06		-10.47		-7.77
378	1/13/1954	1954	1	13	-2.82	A.1.Lmt	-12.14		-7.48
379	1/14/1954	1954	1	14	9.39		-3.80		2.79
380	1/15/1954	1954	1	15	10.50		-1.03		4.74
381	1/16/1954	1954	1	16	11.61		-2.69		4.46
382	1/17/1954	1954	1	17	16.61		-7.69		4.46
383	1/18/1954	1954	1	18	13.83		3.42		8.62
384	1/19/1954	1954	1	19	9.94		0.64		5.29
385	1/20/1954	1954	1	20	3.83		-16.03		-6.10
386	1/21/1954	1954	1	21	7.72		-16.03		-4.15
387	1/22/1954	1954	1	22	14.94		-4.92		5.01
388	1/23/1954	1954	1	23	16.05		2.31		9.18
389	1/24/1954	1954	1	24	15.50		6.20		10.85
390	1/25/1954	1954	1	25	13.83		-7.69		3.07
391	1/26/1954	1954	1	26	4.94		-8.25		-1.65
392	1/27/1954	1954	1	27	7.16		-0.47		3.35
393	1/28/1954	1954	1	28	13.83		0.64		7.24
394	1/29/1954	1954	1	29	14.39		5.08		9.74
395	1/30/1954	1954	1	30	12.72		-2.14		5.29
396	1/31/1954	1954	1	31	17.72		0.08		8.90
397	2/1/1954	1954	2	32	13.53		1.87		7.70
398	2/2/1954	1954	2	33	17.42		4.09		10.76
399	2/3/1954	1954	2	34	22.42		9.09		15.76
400	2/4/1954	1954	2	35	17.98		-1.89	A.1.Lmt	8.04
401	2/5/1954	1954	2	36	16.87		-1.89	A.1.Lmt	7.49
402	2/6/1954	1954	2	37	12.42		-0.35		6.04
403	2/7/1954	1954	2	38	17.42		-2.57		7.43
404	2/8/1954	1954	2	39	25.20		-2.86	A.1.Lmt	11.17
405	2/9/1954	1954	2	40	24.65		5.20		14.93
406	2/10/1954	1954	2	41	16.31		6.32		11.31
407	2/11/1954	1954	2	42	11.87		-6.46		2.70
408	2/12/1954	1954	2	43	6.53	A.1.Lmt	-2.57		1.98
409	2/13/1954	1954	2	44	19.09		9.09		14.09
410	2/14/1954	1954	2	45	16.31		5.20		10.76
411	2/15/1954	1954	2	46	10.20		1.87		6.04
412	2/16/1954	1954	2	47	13.53		-0.91		6.31
413	2/17/1954	1954	2	48	17.42		0.76		9.09
414	2/18/1954	1954	2	49	16.31		-0.35		7.98
415	2/19/1954	1954	2	50	8.53		-1.46		3.54
416	2/20/1954	1954	2	51	11.31		-5.28	A.1.Lmt	3.02
417	2/21/1954	1954	2	52	15.20		2.98		9.09
418	2/22/1954	1954	2	53	12.98		4.09		8.54
419	2/23/1954	1954	2	54	14.65		-3.13		5.76
420	2/24/1954	1954	2	55	17.42		-0.44	A.1.Lmt	8.49
421	2/25/1954	1954	2	56	15.76		0.76		8.26
422	2/26/1954	1954	2	57	14.09		-0.35		6.87
423	2/27/1954	1954	2	58	0.76		-5.91		-2.58
424	2/28/1954	1954	2	59	8.53		-7.57		0.48
425	3/1/1954	1954	3	60	4.57		-5.86		-0.65
426	3/2/1954	1954	3	61	-7.66		-14.19		-10.92
427	3/3/1954	1954	3	62	-5.99		-18.63		-12.31
428	3/4/1954	1954	3	63	2.34		-12.52		-5.09
429	3/5/1954	1954	3	64	7.90		-6.97		0.47
430	3/6/1954	1954	3	65	16.23		-1.41		7.41
431	3/7/1954	1954	3	66	14.01		2.48		8.24
432	3/8/1954	1954	3	67	16.79		-1.41		7.69
433	3/9/1954	1954	3	68	20.68		5.81		13.24
434	3/10/1954	1954	3	69	19.01		7.48		13.24
435	3/11/1954	1954	3	70	16.79		2.48		9.63
436	3/12/1954	1954	3	71	0.68		-1.97		-0.65
437	3/13/1954	1954	3	72	1.79		-9.75		-3.98
438	3/14/1954	1954	3	73	5.12		-7.52		-1.20
439	3/15/1954	1954	3	74	10.12		-4.19		2.97
440	3/16/1954	1954	3	75	15.12		-0.30		7.41
441	3/17/1954	1954	3	76	17.90		2.48		10.19
442	3/18/1954	1954	3	77	12.90		1.92		7.41
443	3/19/1954	1954	3	78	8.45		-1.41		3.52
444	3/20/1954	1954	3	79	9.01		0.25		4.63
445	3/21/1954	1954	3	80	9.01		-1.97		3.52
446	3/22/1954	1954	3	81	4.57		-0.30		2.13
447	3/23/1954	1954	3	82	5.68		0.81		3.24
448	3/24/1954	1954	3	83	7.90		0.81		4.35
449	3/25/1954	1954	3	84	5.68		-3.63		1.02
450	3/26/1954	1954	3	85	12.34		-5.86		3.24
451	3/27/1954	1954	3	86	12.90		4.70		8.80
452	3/28/1954	1954	3	87	15.68		3.03		9.35
453	3/29/1954	1954	3	88	5.68		-4.75		0.47
454	3/30/1954	1954	3	89	-2.66		-8.63		-5.65
455	3/31/1954	1954	3	90	2.90		-13.63		-5.37
456	4/1/1954	1954	4	91	15.27		-2.61		6.33
457	4/2/1954	1954	4	92	20.27		6.28		13.27
458	4/3/1954	1954	4	93	21.94		-2.06		9.94
459	4/4/1954	1954	4	94	23.60		8.50		16.05
460	4/5/1954	1954	4	95	21.38		8.50		14.94
461	4/6/1954	1954	4	96	23.60		11.83		17.72
462	4/7/1954	1954	4	97	20.27		2.94		11.61
463	4/8/1954	1954	4	98	21.38		2.39		11.88
464	4/9/1954	1954	4	99	21.38		6.83		14.11
465	4/10/1954	1954	4	100	18.60		4.61		11.61
466	4/11/1954	1954	4	101	16.38		5.16		10.77
467	4/12/1954	1954	4	102	18.60		2.39		10.50
468	4/13/1954	1954	4	103	24.72		7.39		16.05
469	4/14/1954	1954	4	104	21.38		11.28		16.33
470	4/15/1954	1954	4	105	13.60		0.72		7.16
471	4/16/1954	1954	4	106	21.94		-3.17		9.38
472	4/17/1954	1954	4	107	24.72		13.50		19.11
473	4/18/1954	1954	4	108	24.16		12.39		18.27
474	4/19/1954	1954	4	109	23.60		4.05		13.83
475	4/20/1954	1954	4	110	24.72		2.94		13.83
476	4/21/1954	1954	4	111	15.83		1.28		8.55
477	4/22/1954	1954	4	112	20.27		0.72		10.50
478	4/23/1954	1954	4	113	26.94		7.39		17.16
479	4/24/1954	1954	4	114	24.72		10.16		17.44
480	4/25/1954	1954	4	115	24.16		7.94		16.05
481	4/26/1954	1954	4	116	22.49		10.72		16.61
482	4/27/1954	1954	4	117	24.16		9.05		16.61
483	4/28/1954	1954	4	118	25.27		11.83		18.55
484	4/29/1954	1954	4	119	21.94		1.83		11.88
485	4/30/1954	1954	4	120	0.27		-1.50		-0.62
486	5/1/1954	1954	5	121	0.43		-2.22		-0.90
487	5/2/1954	1954	5	122	3.21		-5.56		-1.17
488	5/3/1954	1954	5	123	10.43		-2.22		4.10
489	5/4/1954	1954	5	124	20.43		2.78		11.60
490	5/5/1954	1954	5	125	22.65		5.56		14.10
491	5/6/1954	1954	5	126	21.54		7.78		14.66
492	5/7/1954	1954	5	127	16.54		5.00		10.77
493	5/8/1954	1954	5	128	21.54		5.56		13.55
494	5/9/1954	1954	5	129	18.76		6.11		12.44
495	5/10/1954	1954	5	130	15.43		7.22		11.33
496	5/11/1954	1954	5	131	13.21		5.00		9.10
497	5/12/1954	1954	5	132	27.10		3.89		15.49
498	5/13/1954	1954	5	133	24.88		12.78		18.83
499	5/14/1954	1954	5	134	28.76		12.78		20.77
500	5/15/1954	1954	5	135	26.54		11.11		18.83
501	5/16/1954	1954	5	136	24.88		8.33		16.60
502	5/17/1954	1954	5	137	21.54		8.33		14.94
503	5/18/1954	1954	5	138	27.65		6.67		17.16
504	5/19/1954	1954	5	139	28.21		10.00		19.10
505	5/20/1954	1954	5	140	33.21		8.89		21.05
506	5/21/1954	1954	5	141	30.43		15.56		22.99
507	5/22/1954	1954	5	142	27.65		13.33		20.49
508	5/23/1954	1954	5	143	13.21		6.11		9.66
509	5/24/1954	1954	5	144	19.88		7.22		13.55
510	5/25/1954	1954	5	145	24.32		5.56		14.94
511	5/26/1954	1954	5	146	24.88		10.56		17.72
512	5/27/1954	1954	5	147	24.88		8.33		16.60
513	5/28/1954	1954	5	148	22.65		6.11		14.38
514	5/29/1954	1954	5	149	22.10		3.89		12.99
515	5/30/1954	1954	5	150	28.76		10.56		19.66
516	5/31/1954	1954	5	151	22.10		10.56		16.33
517	6/1/1954	1954	6	152	25.74		7.22		16.48
518	6/2/1954	1954	6	153	18.51		5.56		12.04
519	6/3/1954	1954	6	154	24.07		2.78		13.42
520	6/4/1954	1954	6	155	32.96		7.22		20.09
521	6/5/1954	1954	6	156	33.51		16.11		24.81
522	6/6/1954	1954	6	157	27.40		8.89		18.15
523	6/7/1954	1954	6	158	21.85		7.78		14.81
524	6/8/1954	1954	6	159	22.96		9.44		16.20
525	6/9/1954	1954	6	160	29.63		12.78		21.20
526	6/10/1954	1954	6	161	28.51		13.89		21.20
527	6/11/1954	1954	6	162	27.40		13.89		20.65
528	6/12/1954	1954	6	163	31.85		13.89		22.87
529	6/13/1954	1954	6	164	30.18		13.33		21.76
530	6/14/1954	1954	6	165	27.40		15.00		21.20
531	6/15/1954	1954	6	166	24.07		8.89		16.48
532	6/16/1954	1954	6	167	31.29		14.44		22.87
533	6/17/1954	1954	6	168	33.51		14.44		23.98
534	6/18/1954	1954	6	169	32.40		12.78		22.59
535	6/19/1954	1954	6	170	31.85		11.67		21.76
536	6/20/1954	1954	6	171	30.74		16.67		23.70
537	6/21/1954	1954	6	172	33.51		13.89		23.70
538	6/22/1954	1954	6	173	35.74		14.44		25.09
539	6/23/1954	1954	6	174	39.07		23.33		31.20
540	6/24/1954	1954	6	175	36.85		26.67		31.76
541	6/25/1954	1954	6	176	31.85		20.00		25.92
542	6/26/1954	1954	6	177	29.07		17.78		23.42
543	6/27/1954	1954	6	178	29.07		15.56		22.31
544	6/28/1954	1954	6	179	31.29		13.33		22.31
545	6/29/1954	1954	6	180	31.29		11.11		21.20
546	6/30/1954	1954	6	181	29.07		13.89		21.48
547	7/1/1954	1954	7	182	29.67		12.78		21.22
548	7/2/1954	1954	7	183	33.00		19.44		26.22
549	7/3/1954	1954	7	184	32.44		17.22		24.83
550	7/4/1954	1954	7	185	33.55		16.67		25.11
551	7/5/1954	1954	7	186	32.44		15.56		24.00
552	7/6/1954	1954	7	187	31.33		18.33		24.83
553	7/7/1954	1954	7	188	33.00		18.33		25.67
554	7/8/1954	1954	7	189	31.33		18.33		24.83
555	7/9/1954	1954	7	190	36.33		16.11		26.22
556	7/10/1954	1954	7	191	36.89		23.89		30.39
557	7/11/1954	1954	7	192	39.11		24.44		31.78
558	7/12/1954	1954	7	193	38.55		23.89		31.22
559	7/13/1954	1954	7	194	38.00		21.11		29.56
560	7/14/1954	1954	7	195	29.67		15.56		22.61
561	7/15/1954	1954	7	196	29.67		16.11		22.89
562	7/16/1954	1954	7	197	33.55		18.89		26.22
563	7/17/1954	1954	7	198	32.44		18.33		25.39
564	7/18/1954	1954	7	199	32.44		17.78		25.11
565	7/19/1954	1954	7	200	32.44		20.56		26.50
566	7/20/1954	1954	7	201	32.44		17.78		25.11
567	7/21/1954	1954	7	202	32.44		17.22		24.83
568	7/22/1954	1954	7	203	28.55		14.44		21.50
569	7/23/1954	1954	7	204	26.33		12.78		19.56
570	7/24/1954	1954	7	205	31.33		12.78		22.06
571	7/25/1954	1954	7	206	30.22		16.11		23.17
572	7/26/1954	1954	7	207	35.22		15.56		25.39
573	7/27/1954	1954	7	208	30.22		17.78		24.00
574	7/28/1954	1954	7	209	32.44		16.11		24.28
575	7/29/1954	1954	7	210	35.78		19.44		27.61
576	7/30/1954	1954	7	211	35.22		18.89		27.06
577	7/31/1954	1954	7	212	33.00		15.56		24.28
578	8/1/1954	1954	8	213	32.67		21.11		26.89
579	8/2/1954	1954	8	214	33.22		17.78		25.50
580	8/3/1954	1954	8	215	35.45		20.00		27.72
581	8/4/1954	1954	8	216	33.78		23.89		28.83
582	8/5/1954	1954	8	217	27.11		17.22		22.17
583	8/6/1954	1954	8	218	26.00		16.11		21.06
584	8/7/1954	1954	8	219	19.89		16.11		18.00
585	8/8/1954	1954	8	220	28.22		12.78		20.50
586	8/9/1954	1954	8	221	31.56		15.00		23.28
587	8/10/1954	1954	8	222	30.45		16.11		23.28
588	8/11/1954	1954	8	223	28.22		18.89		23.56
589	8/12/1954	1954	8	224	28.22		12.78		20.50
590	8/13/1954	1954	8	225	27.67		16.11		21.89
591	8/14/1954	1954	8	226	29.89		16.11		23.00
592	8/15/1954	1954	8	227	30.45		17.78		24.11
593	8/16/1954	1954	8	228	29.89		18.89		24.39
594	8/17/1954	1954	8	229	29.89		11.11		20.50
595	8/18/1954	1954	8	230	27.67		13.33		20.50
596	8/19/1954	1954	8	231	30.45		12.78		21.61
597	8/20/1954	1954	8	232	27.11		12.78		19.95
598	8/21/1954	1954	8	233	29.89		16.67		23.28
599	8/22/1954	1954	8	234	25.45		12.78		19.11
600	8/23/1954	1954	8	235	30.45		13.33		21.89
601	8/24/1954	1954	8	236	31.00		13.89		22.45
602	8/25/1954	1954	8	237	32.11		20.56		26.33
603	8/26/1954	1954	8	238	32.67		17.78		25.22
604	8/27/1954	1954	8	239	31.00		15.56		23.28
605	8/28/1954	1954	8	240	33.78		18.33		26.06
606	8/29/1954	1954	8	241	34.89		18.33		26.61
607	8/30/1954	1954	8	242	32.67		16.67		24.67
608	8/31/1954	1954	8	243	34.34		15.56		24.95
609	9/1/1954	1954	9	244	31.72		22.22		26.97
610	9/2/1954	1954	9	245	28.38		15.00		21.69
611	9/3/1954	1954	9	246	27.27		15.56		21.41
612	9/4/1954	1954	9	247	26.16		16.11		21.14
613	9/5/1954	1954	9	248	26.16		15.56		20.86
614	9/6/1954	1954	9	249	28.38		15.56		21.97
615	9/7/1954	1954	9	250	28.94		12.78		20.86
616	9/8/1954	1954	9	251	25.05		15.00		20.03
617	9/9/1954	1954	9	252	26.16		14.44		20.30
618	9/10/1954	1954	9	253	28.94		11.11		20.03
619	9/11/1954	1954	9	254	30.61		12.22		21.41
620	9/12/1954	1954	9	255	29.50		20.56		25.03
621	9/13/1954	1954	9	256	28.38		13.89		21.14
622	9/14/1954	1954	9	257	28.38		12.22		20.30
623	9/15/1954	1954	9	258	28.38		10.56		19.47
624	9/16/1954	1954	9	259	30.61		13.89		22.25
625	9/17/1954	1954	9	260	27.83		11.67		19.75
626	9/18/1954	1954	9	261	28.38		15.00		21.69
627	9/19/1954	1954	9	262	28.94		13.33		21.14
628	9/20/1954	1954	9	263	25.61		8.89		17.25
629	9/21/1954	1954	9	264	24.50		7.22		15.86
630	9/22/1954	1954	9	265	31.16		11.11		21.14
631	9/23/1954	1954	9	266	25.61		13.33		19.47
632	9/24/1954	1954	9	267	15.61		11.11		13.36
633	9/25/1954	1954	9	268	20.61		10.00		15.30
634	9/26/1954	1954	9	269	24.50		12.78		18.64
635	9/27/1954	1954	9	270	17.83		11.67		14.75
636	9/28/1954	1954	9	271	26.16		12.78		19.47
637	9/29/1954	1954	9	272	13.73	A.1.Den	3.33		8.53
638	9/30/1954	1954	9	273	12.83		2.78		7.80
639	10/1/1954	1954	10	274	24.17		2.22		13.20
640	10/2/1954	1954	10	275	27.50		3.89		15.70
641	10/3/1954	1954	10	276	25.84		15.56		20.70
642	10/4/1954	1954	10	277	21.95		8.89		15.42
643	10/5/1954	1954	10	278	20.84		7.22		14.03
644	10/6/1954	1954	10	279	16.95		6.67		11.81
645	10/7/1954	1954	10	280	21.39		5.56		13.47
646	10/8/1954	1954	10	281	28.06		12.78		20.42
647	10/9/1954	1954	10	282	26.95		13.89		20.42
648	10/10/1954	1954	10	283	22.50		11.67		17.09
649	10/11/1954	1954	10	284	23.06		5.56		14.31
650	10/12/1954	1954	10	285	24.17		5.00		14.59
651	10/13/1954	1954	10	286	17.50		7.22		12.36
652	10/14/1954	1954	10	287	11.39		-1.11		5.14
653	10/15/1954	1954	10	288	19.73		-1.11		9.31
654	10/16/1954	1954	10	289	22.50		5.56		14.03
655	10/17/1954	1954	10	290	21.92	M.1.Lmt	7.09	M.1.Den	14.50
656	10/18/1954	1954	10	291	24.21	M.1.Lmt	7.63	M.1.Den	15.92
657	10/19/1954	1954	10	292	18.48	M.1.Lmt	2.80	M.1.Den	10.64
658	10/20/1954	1954	10	293	24.17		7.22		15.70
659	10/21/1954	1954	10	294	21.39		4.44		12.92
660	10/22/1954	1954	10	295	26.39		6.11		16.25
661	10/23/1954	1954	10	296	24.17		5.00		14.59
662	10/24/1954	1954	10	297	16.39		1.67		9.03
663	10/25/1954	1954	10	298	2.50		-1.11		0.70
664	10/26/1954	1954	10	299	2.50		-1.67		0.42
665	10/27/1954	1954	10	300	11.39		-4.44		3.47
666	10/28/1954	1954	10	301	14.73		0.00		7.36
667	10/29/1954	1954	10	302	10.84		-5.00		2.92
668	10/30/1954	1954	10	303	10.28		0.00		5.14
669	10/31/1954	1954	10	304	14.73		-4.44		5.14
670	11/1/1954	1954	11	305	9.44		-2.78		3.33
671	11/2/1954	1954	11	306	13.89		-6.67		3.61
672	11/3/1954	1954	11	307	14.44		1.11		7.78
673	11/4/1954	1954	11	308	18.89		-0.56		9.17
674	11/5/1954	1954	11	309	22.78		3.33		13.06
675	11/6/1954	1954	11	310	22.22		6.11		14.17
676	11/7/1954	1954	11	311	21.67		0.85	A.1.Lmt	11.26
677	11/8/1954	1954	11	312	18.33		5.00		11.67
678	11/9/1954	1954	11	313	18.89		3.89		11.39
679	11/10/1954	1954	11	314	23.33		1.11		12.22
680	11/11/1954	1954	11	315	13.33		3.33		8.33
681	11/12/1954	1954	11	316	22.22		0.00		11.11
682	11/13/1954	1954	11	317	7.78		6.11		6.94
683	11/14/1954	1954	11	318	13.89		1.11		7.50
684	11/15/1954	1954	11	319	18.89		0.56		9.72
685	11/16/1954	1954	11	320	21.11		6.11		13.61
686	11/17/1954	1954	11	321	13.89		2.78		8.33
687	11/18/1954	1954	11	322	14.44		4.44		9.44
688	11/19/1954	1954	11	323	17.22		1.11		9.17
689	11/20/1954	1954	11	324	17.22		6.67		11.94
690	11/21/1954	1954	11	325	14.44		0.56		7.50
691	11/22/1954	1954	11	326	21.67		3.33		12.50
692	11/23/1954	1954	11	327	17.22		7.78		12.50
693	11/24/1954	1954	11	328	13.89		0.00		6.94
694	11/25/1954	1954	11	329	20.56		3.89		12.22
695	11/26/1954	1954	11	330	12.78		-0.16	A.1.Lmt	6.31
696	11/27/1954	1954	11	331	8.33		3.33		5.83
697	11/28/1954	1954	11	332	5.56		-5.56		0.00
698	11/29/1954	1954	11	333	-2.78		-6.67		-4.72
699	11/30/1954	1954	11	334	4.44		-8.89		-2.22
700	12/1/1954	1954	12	335	0.14		-11.11		-5.49
701	12/2/1954	1954	12	336	14.03		-7.22		3.40
702	12/3/1954	1954	12	337	17.92		-5.14	A.1.Lmt	6.39
703	12/4/1954	1954	12	338	11.25		2.78		7.02
704	12/5/1954	1954	12	339	10.14		-2.78		3.68
705	12/6/1954	1954	12	340	11.81		-3.33		4.24
706	12/7/1954	1954	12	341	14.59		-0.56		7.02
707	12/8/1954	1954	12	342	7.92		-2.22		2.85
708	12/9/1954	1954	12	343	9.59		-10.00		-0.21
709	12/10/1954	1954	12	344	10.70		-3.89		3.40
710	12/11/1954	1954	12	345	7.92		-1.11		3.40
711	12/12/1954	1954	12	346	11.25		-6.11		2.57
712	12/13/1954	1954	12	347	15.14		-2.78		6.18
713	12/14/1954	1954	12	348	9.03		-2.78		3.13
714	12/15/1954	1954	12	349	14.03		-4.44		4.79
715	12/16/1954	1954	12	350	8.47		-3.33		2.57
716	12/17/1954	1954	12	351	8.47		-7.22		0.63
717	12/18/1954	1954	12	352	14.03		3.33		8.68
718	12/19/1954	1954	12	353	18.47		4.44		11.46
719	12/20/1954	1954	12	354	20.14		3.33		11.74
720	12/21/1954	1954	12	355	14.59		0.56		7.57
721	12/22/1954	1954	12	356	17.36		1.11		9.24
722	12/23/1954	1954	12	357	11.25		1.11		6.18
723	12/24/1954	1954	12	358	17.36		-2.78		7.29
724	12/25/1954	1954	12	359	11.81		-1.11		5.35
725	12/26/1954	1954	12	360	5.14		-5.00		0.07
726	12/27/1954	1954	12	361	-4.86		-8.89		-6.87
727	12/28/1954	1954	12	362	3.47		-19.64	A.1.Lmt	-8.08
728	12/29/1954	1954	12	363	4.59		-6.67		-1.04
729	12/30/1954	1954	12	364	4.03		-7.22		-1.60
730	12/31/1954	1954	12	365	9.03		-6.11		1.46
731	1/1/1955	1955	1	1	8.27		-5.47		1.40
732	1/2/1955	1955	1	2	13.27		-2.69		5.29
733	1/3/1955	1955	1	3	4.94		0.08		2.51
734	1/4/1955	1955	1	4	9.39		-3.80		2.79
735	1/5/1955	1955	1	5	2.72		-4.36		-0.82
736	1/6/1955	1955	1	6	-0.06		-14.52	A.1.Lmt	-7.29
737	1/7/1955	1955	1	7	2.16		-8.80		-3.32
738	1/8/1955	1955	1	8	4.39		-8.80		-2.21
739	1/9/1955	1955	1	9	-3.39		-9.92		-6.65
740	1/10/1955	1955	1	10	1.05		-11.58		-5.27
741	1/11/1955	1955	1	11	3.27		-7.69		-2.21
742	1/12/1955	1955	1	12	2.16		-8.25		-3.04
743	1/13/1955	1955	1	13	13.83		-9.36		2.24
744	1/14/1955	1955	1	14	9.39		0.08		4.74
745	1/15/1955	1955	1	15	4.39		-11.03		-3.32
746	1/16/1955	1955	1	16	2.16		-5.47		-1.65
747	1/17/1955	1955	1	17	-2.28		-7.69		-4.99
748	1/18/1955	1955	1	18	-0.06		-16.47	A.1.Lmt	-8.27
749	1/19/1955	1955	1	19	-2.28		-11.58		-6.93
750	1/20/1955	1955	1	20	1.61		-8.80		-3.60
751	1/21/1955	1955	1	21	-1.17		-8.25		-4.71
752	1/22/1955	1955	1	22	-1.73		-9.36		-5.54
753	1/23/1955	1955	1	23	6.61		-8.25		-0.82
754	1/24/1955	1955	1	24	2.72		-6.58		-1.93
755	1/25/1955	1955	1	25	8.83		-3.80		2.51
756	1/26/1955	1955	1	26	6.61		-3.80		1.40
757	1/27/1955	1955	1	27	6.61		-0.47		3.07
758	1/28/1955	1955	1	28	8.83		-7.14		0.85
759	1/29/1955	1955	1	29	9.39		2.31		5.85
760	1/30/1955	1955	1	30	11.61		-4.36		3.62
761	1/31/1955	1955	1	31	8.83		-1.03		3.90
762	2/1/1955	1955	2	32	8.53		-3.68		2.43
763	2/2/1955	1955	2	33	2.42		-4.80		-1.19
764	2/3/1955	1955	2	34	-0.91		-7.02		-3.96
765	2/4/1955	1955	2	35	-2.58		-18.33	A.1.Lmt	-10.45
766	2/5/1955	1955	2	36	5.20		-7.02		-0.91
767	2/6/1955	1955	2	37	-0.91		-12.53	A.1.Lmt	-6.72
768	2/7/1955	1955	2	38	5.20		-12.02		-3.41
769	2/8/1955	1955	2	39	12.98		0.20		6.59
770	2/9/1955	1955	2	40	7.98		-1.46		3.26
771	2/10/1955	1955	2	41	-2.02		-13.68		-7.85
772	2/11/1955	1955	2	42	0.76		-13.68		-6.46
773	2/12/1955	1955	2	43	10.76		-8.13		1.31
774	2/13/1955	1955	2	44	12.42		2.98		7.70
775	2/14/1955	1955	2	45	11.87		-1.46		5.20
776	2/15/1955	1955	2	46	13.53		0.76		7.15
777	2/16/1955	1955	2	47	13.53		0.76		7.15
778	2/17/1955	1955	2	48	14.09		1.32		7.70
779	2/18/1955	1955	2	49	10.76		-9.80		0.48
780	2/19/1955	1955	2	50	-9.80		-14.24		-12.02
781	2/20/1955	1955	2	51	-2.58		-13.13		-7.85
782	2/21/1955	1955	2	52	-3.69		-18.33	A.1.Lmt	-11.01
783	2/22/1955	1955	2	53	0.76		-10.91		-5.08
784	2/23/1955	1955	2	54	-4.24		-16.39	A.1.Lmt	-10.32
785	2/24/1955	1955	2	55	0.76		-15.35		-7.30
786	2/25/1955	1955	2	56	6.87		-8.68		-0.91
787	2/26/1955	1955	2	57	5.76		-13.13		-3.69
788	2/27/1955	1955	2	58	9.09		-9.80		-0.35
789	2/28/1955	1955	2	59	7.98		0.20		4.09
790	3/1/1955	1955	3	60	12.34		0.81		6.58
791	3/2/1955	1955	3	61	15.12		0.25		7.69
792	3/3/1955	1955	3	62	14.01		3.03		8.52
793	3/4/1955	1955	3	63	10.68		-0.86		4.91
794	3/5/1955	1955	3	64	8.45		-11.97		-1.76
795	3/6/1955	1955	3	65	9.57		-5.86		1.85
796	3/7/1955	1955	3	66	12.90		-0.86		6.02
797	3/8/1955	1955	3	67	19.57		1.37		10.47
798	3/9/1955	1955	3	68	20.12		3.59		11.85
799	3/10/1955	1955	3	69	13.45		6.92		10.19
800	3/11/1955	1955	3	70	13.45		4.14		8.80
801	3/12/1955	1955	3	71	14.57		0.25		7.41
802	3/13/1955	1955	3	72	16.23		8.03		12.13
803	3/14/1955	1955	3	73	15.12		-0.30		7.41
804	3/15/1955	1955	3	74	2.34		-3.63		-0.65
805	3/16/1955	1955	3	75	0.68		-6.97		-3.15
806	3/17/1955	1955	3	76	0.68		-6.97		-3.15
807	3/18/1955	1955	3	77	4.39	A.1.Lmt	-5.86		-0.73
808	3/19/1955	1955	3	78	9.01		0.25		4.63
809	3/20/1955	1955	3	79	7.90		-11.97		-2.03
810	3/21/1955	1955	3	80	-2.66		-14.75		-8.70
811	3/22/1955	1955	3	81	10.12		-10.09	A.1.Lmt	0.01
812	3/23/1955	1955	3	82	5.68		-4.19		0.74
813	3/24/1955	1955	3	83	5.68		-4.75		0.47
814	3/25/1955	1955	3	84	-6.55		-15.86		-11.20
815	3/26/1955	1955	3	85	-2.10		-17.52		-9.81
816	3/27/1955	1955	3	86	1.79		-10.86		-4.53
817	3/28/1955	1955	3	87	13.45		-5.30		4.08
818	3/29/1955	1955	3	88	17.34		4.70		11.02
819	3/30/1955	1955	3	89	20.12		1.37		10.74
820	3/31/1955	1955	3	90	15.12		3.59		9.35
821	4/1/1955	1955	4	91	15.83		-1.50		7.16
822	4/2/1955	1955	4	92	19.72		2.39		11.05
823	4/3/1955	1955	4	93	16.38		1.28		8.83
824	4/4/1955	1955	4	94	5.27		-0.39		2.44
825	4/5/1955	1955	4	95	7.49		-3.17		2.16
826	4/6/1955	1955	4	96	7.49		-1.50		3.00
827	4/7/1955	1955	4	97	14.72		-0.39		7.16
828	4/8/1955	1955	4	98	15.83		5.16		10.50
829	4/9/1955	1955	4	99	18.05		6.28		12.16
830	4/10/1955	1955	4	100	20.83		5.72		13.27
831	4/11/1955	1955	4	101	16.94		1.28		9.11
832	4/12/1955	1955	4	102	8.60		0.16		4.38
833	4/13/1955	1955	4	103	18.05		-2.61		7.72
834	4/14/1955	1955	4	104	22.49		4.61		13.55
835	4/15/1955	1955	4	105	22.49		9.05		15.77
836	4/16/1955	1955	4	106	21.94		6.28		14.11
837	4/17/1955	1955	4	107	21.38		7.39		14.38
838	4/18/1955	1955	4	108	23.05		7.39		15.22
839	4/19/1955	1955	4	109	19.16		5.16		12.16
840	4/20/1955	1955	4	110	16.94		4.05		10.50
841	4/21/1955	1955	4	111	20.83		8.50		14.66
842	4/22/1955	1955	4	112	21.38		9.05		15.22
843	4/23/1955	1955	4	113	17.49		6.83		12.16
844	4/24/1955	1955	4	114	20.27		6.83		13.55
845	4/25/1955	1955	4	115	27.49		5.72		16.61
846	4/26/1955	1955	4	116	26.94		12.39		19.66
847	4/27/1955	1955	4	117	24.16		5.72		14.94
848	4/28/1955	1955	4	118	18.60		0.72		9.66
849	4/29/1955	1955	4	119	25.27		6.83		16.05
850	4/30/1955	1955	4	120	26.94		7.39		17.16
851	5/1/1955	1955	5	121	27.65		11.67		19.66
852	5/2/1955	1955	5	122	23.76		12.78		18.27
853	5/3/1955	1955	5	123	15.43		3.89		9.66
854	5/4/1955	1955	5	124	21.54		5.00		13.27
855	5/5/1955	1955	5	125	23.76		8.89		16.33
856	5/6/1955	1955	5	126	27.10		11.67		19.38
857	5/7/1955	1955	5	127	24.88		6.67		15.77
858	5/8/1955	1955	5	128	19.32		9.44		14.38
859	5/9/1955	1955	5	129	17.65		7.22		12.44
860	5/10/1955	1955	5	130	17.10		3.33		10.22
861	5/11/1955	1955	5	131	23.76		4.44		14.10
862	5/12/1955	1955	5	132	27.10		12.78		19.94
863	5/13/1955	1955	5	133	27.10		12.78		19.94
864	5/14/1955	1955	5	134	27.65		12.78		20.22
865	5/15/1955	1955	5	135	27.65		8.89		18.27
866	5/16/1955	1955	5	136	25.43		6.11		15.77
867	5/17/1955	1955	5	137	17.10		2.78		9.94
868	5/18/1955	1955	5	138	12.10		6.11		9.10
869	5/19/1955	1955	5	139	12.10		7.22		9.66
870	5/20/1955	1955	5	140	24.32		7.22		15.77
871	5/21/1955	1955	5	141	24.88		11.11		17.99
872	5/22/1955	1955	5	142	24.32		12.78		18.55
873	5/23/1955	1955	5	143	24.32		8.33		16.33
874	5/24/1955	1955	5	144	25.99		12.22		19.10
875	5/25/1955	1955	5	145	23.21		11.11		17.16
876	5/26/1955	1955	5	146	17.10		7.22		12.16
877	5/27/1955	1955	5	147	15.43		7.22		11.33
878	5/28/1955	1955	5	148	20.16	M.1.Lmt	5.31	M.1.Lmt	12.73
879	5/29/1955	1955	5	149	22.65		5.56		14.10
880	5/30/1955	1955	5	150	30.43		7.78		19.10
881	5/31/1955	1955	5	151	29.32		13.33		21.33
882	6/1/1955	1955	6	152	28.51		14.44		21.48
883	6/2/1955	1955	6	153	22.96		10.56		16.76
884	6/3/1955	1955	6	154	19.63		8.33		13.98
885	6/4/1955	1955	6	155	19.07		6.67		12.87
886	6/5/1955	1955	6	156	18.51		5.56		12.04
887	6/6/1955	1955	6	157	18.51		8.89		13.70
888	6/7/1955	1955	6	158	30.18		8.33		19.26
889	6/8/1955	1955	6	159	17.59	A.1.Den	7.78		12.68
890	6/9/1955	1955	6	160	14.63		4.44		9.54
891	6/10/1955	1955	6	161	17.96		5.00		11.48
892	6/11/1955	1955	6	162	17.96		7.78		12.87
893	6/12/1955	1955	6	163	20.74		8.33		14.54
894	6/13/1955	1955	6	164	24.07		10.00		17.04
895	6/14/1955	1955	6	165	24.07		10.56		17.31
896	6/15/1955	1955	6	166	23.51		7.22		15.37
897	6/16/1955	1955	6	167	22.96		9.44		16.20
898	6/17/1955	1955	6	168	19.07		10.00		14.54
899	6/18/1955	1955	6	169	24.63		8.33		16.48
900	6/19/1955	1955	6	170	27.40		9.44		18.42
901	6/20/1955	1955	6	171	30.74		14.44		22.59
902	6/21/1955	1955	6	172	29.07		16.67		22.87
903	6/22/1955	1955	6	173	29.07		15.00		22.04
904	6/23/1955	1955	6	174	35.18		15.56		25.37
905	6/24/1955	1955	6	175	26.29		13.52	A.1.Den	19.91
906	6/25/1955	1955	6	176	27.40		13.89		20.65
907	6/26/1955	1955	6	177	26.85		15.00		20.92
908	6/27/1955	1955	6	178	25.74		13.33		19.54
909	6/28/1955	1955	6	179	31.29		12.22		21.76
910	6/29/1955	1955	6	180	34.07		13.89		23.98
911	6/30/1955	1955	6	181	30.74		15.56		23.15
912	7/1/1955	1955	7	182	33.55		13.89		23.72
913	7/2/1955	1955	7	183	33.55		13.33		23.44
914	7/3/1955	1955	7	184	32.44		15.56		24.00
915	7/4/1955	1955	7	185	32.44		17.78		25.11
916	7/5/1955	1955	7	186	31.33		11.67		21.50
917	7/6/1955	1955	7	187	33.55		17.78		25.67
918	7/7/1955	1955	7	188	33.55		17.78		25.67
919	7/8/1955	1955	7	189	31.89		14.44		23.17
920	7/9/1955	1955	7	190	32.44		14.44		23.44
921	7/10/1955	1955	7	191	36.33		13.89		25.11
922	7/11/1955	1955	7	192	29.11		17.22		23.17
923	7/12/1955	1955	7	193	31.33		16.67		24.00
924	7/13/1955	1955	7	194	31.89		20.00		25.94
925	7/14/1955	1955	7	195	34.11		18.89		26.50
926	7/15/1955	1955	7	196	33.00		16.11		24.56
927	7/16/1955	1955	7	197	31.89		17.78		24.83
928	7/17/1955	1955	7	198	33.00		17.22		25.11
929	7/18/1955	1955	7	199	31.89		15.56		23.72
930	7/19/1955	1955	7	200	33.00		15.56		24.28
931	7/20/1955	1955	7	201	31.89		17.22		24.56
932	7/21/1955	1955	7	202	35.22		17.22		26.22
933	7/22/1955	1955	7	203	34.11		21.67		27.89
934	7/23/1955	1955	7	204	31.89		18.89		25.39
935	7/24/1955	1955	7	205	28.00		15.56		21.78
936	7/25/1955	1955	7	206	29.67		15.00		22.33
937	7/26/1955	1955	7	207	26.33		17.78		22.06
938	7/27/1955	1955	7	208	25.78		15.56		20.67
939	7/28/1955	1955	7	209	30.78		15.56		23.17
940	7/29/1955	1955	7	210	31.89		18.33		25.11
941	7/30/1955	1955	7	211	33.00		17.78		25.39
942	7/31/1955	1955	7	212	33.00		20.00		26.50
943	8/1/1955	1955	8	213	32.67		19.44		26.06
944	8/2/1955	1955	8	214	32.11		20.00		26.06
945	8/3/1955	1955	8	215	33.22		20.00		26.61
946	8/4/1955	1955	8	216	31.00		21.11		26.06
947	8/5/1955	1955	8	217	26.56		17.78		22.17
948	8/6/1955	1955	8	218	27.67		17.78		22.72
949	8/7/1955	1955	8	219	23.22		15.56		19.39
950	8/8/1955	1955	8	220	29.34		13.89		21.61
951	8/9/1955	1955	8	221	29.34		18.33		23.83
952	8/10/1955	1955	8	222	28.22		15.56		21.89
953	8/11/1955	1955	8	223	28.22		13.33		20.78
954	8/12/1955	1955	8	224	31.56		15.00		23.28
955	8/13/1955	1955	8	225	32.11		16.11		24.11
956	8/14/1955	1955	8	226	25.45		18.33		21.89
957	8/15/1955	1955	8	227	28.78		15.00		21.89
958	8/16/1955	1955	8	228	31.00		17.22		24.11
959	8/17/1955	1955	8	229	28.78		19.44		24.11
960	8/18/1955	1955	8	230	31.00		16.67		23.83
961	8/19/1955	1955	8	231	28.78		14.44		21.61
962	8/20/1955	1955	8	232	29.89		15.00		22.45
963	8/21/1955	1955	8	233	31.56		16.11		23.83
964	8/22/1955	1955	8	234	31.56		13.89		22.72
965	8/23/1955	1955	8	235	32.11		18.89		25.50
966	8/24/1955	1955	8	236	32.11		20.56		26.33
967	8/25/1955	1955	8	237	32.67		18.33		25.50
968	8/26/1955	1955	8	238	31.56		18.89		25.22
969	8/27/1955	1955	8	239	28.22		19.44		23.83
970	8/28/1955	1955	8	240	27.67		15.00		21.33
971	8/29/1955	1955	8	241	24.34		20.56		22.45
972	8/30/1955	1955	8	242	25.45		11.67		18.56
973	8/31/1955	1955	8	243	31.00		10.56		20.78
974	9/1/1955	1955	9	244	35.05		9.00	A.1.Lmt	22.02
975	9/2/1955	1955	9	245	30.05		18.33		24.19
976	9/3/1955	1955	9	246	30.61		15.56		23.08
977	9/4/1955	1955	9	247	28.38		10.01	A.1.Lmt	19.20
978	9/5/1955	1955	9	248	30.61		12.78		21.69
979	9/6/1955	1955	9	249	28.38		15.56		21.97
980	9/7/1955	1955	9	250	31.16		12.22		21.69
981	9/8/1955	1955	9	251	31.72		9.50	A.1.Lmt	20.61
982	9/9/1955	1955	9	252	31.16		18.33		24.75
983	9/10/1955	1955	9	253	26.16		10.00		18.08
984	9/11/1955	1955	9	254	22.83		7.22		15.03
985	9/12/1955	1955	9	255	31.72		10.00		20.86
986	9/13/1955	1955	9	256	30.05		16.67		23.36
987	9/14/1955	1955	9	257	31.72		17.22		24.47
988	9/15/1955	1955	9	258	31.16		17.78		24.47
989	9/16/1955	1955	9	259	31.16		13.89		22.53
990	9/17/1955	1955	9	260	27.83		14.44		21.14
991	9/18/1955	1955	9	261	25.61		11.67		18.64
992	9/19/1955	1955	9	262	24.50		13.33		18.91
993	9/20/1955	1955	9	263	20.61		12.22		16.41
994	9/21/1955	1955	9	264	23.94		4.44		14.19
995	9/22/1955	1955	9	265	20.61		4.44		12.53
996	9/23/1955	1955	9	266	17.27		7.22		12.25
997	9/24/1955	1955	9	267	12.83		7.78		10.30
998	9/25/1955	1955	9	268	7.27		1.67		4.47
999	9/26/1955	1955	9	269	20.05		6.11		13.08
1000	9/27/1955	1955	9	270	21.16		5.56		13.36
1001	9/28/1955	1955	9	271	27.27		4.44		15.86
1002	9/29/1955	1955	9	272	23.94		7.22		15.58
1003	9/30/1955	1955	9	273	18.94		3.89		11.41
1004	10/1/1955	1955	10	274	20.84		5.00		12.92
1005	10/2/1955	1955	10	275	22.50		6.11		14.31
1006	10/3/1955	1955	10	276	25.28		8.33		16.81
1007	10/4/1955	1955	10	277	25.84		7.78		16.81
1008	10/5/1955	1955	10	278	20.28		10.00		15.14
1009	10/6/1955	1955	10	279	15.84		2.22		9.03
1010	10/7/1955	1955	10	280	23.61		0.56		12.09
1011	10/8/1955	1955	10	281	26.95		4.44		15.70
1012	10/9/1955	1955	10	282	26.39		8.89		17.64
1013	10/10/1955	1955	10	283	27.50		11.67		19.59
1014	10/11/1955	1955	10	284	24.17		12.78		18.47
1015	10/12/1955	1955	10	285	19.73		1.67		10.70
1016	10/13/1955	1955	10	286	19.73		4.44		12.09
1017	10/14/1955	1955	10	287	23.61		7.22		15.42
1018	10/15/1955	1955	10	288	24.73		9.44		17.09
1019	10/16/1955	1955	10	289	20.28		6.11		13.20
1020	10/17/1955	1955	10	290	23.61		6.11		14.86
1021	10/18/1955	1955	10	291	27.50		6.67		17.09
1022	10/19/1955	1955	10	292	26.39		15.00		20.70
1023	10/20/1955	1955	10	293	21.39		11.67		16.53
1024	10/21/1955	1955	10	294	19.17		3.89		11.53
1025	10/22/1955	1955	10	295	18.61		6.11		12.36
1026	10/23/1955	1955	10	296	14.73		-2.78		5.97
1027	10/24/1955	1955	10	297	22.50		0.56		11.53
1028	10/25/1955	1955	10	298	23.61		8.89		16.25
1029	10/26/1955	1955	10	299	21.95		7.22		14.59
1030	10/27/1955	1955	10	300	16.39		5.56		10.97
1031	10/28/1955	1955	10	301	11.95		-1.67		5.14
1032	10/29/1955	1955	10	302	6.95		-1.67		2.64
1033	10/30/1955	1955	10	303	18.06		-2.78		7.64
1034	10/31/1955	1955	10	304	17.50		6.67		12.09
1035	11/1/1955	1955	11	305	7.22		-0.56		3.33
1036	11/2/1955	1955	11	306	8.33		-9.44		-0.56
1037	11/3/1955	1955	11	307	8.15	A.1.Lmt	-5.00		1.57
1038	11/4/1955	1955	11	308	22.78		7.22		15.00
1039	11/5/1955	1955	11	309	18.33		8.89		13.61
1040	11/6/1955	1955	11	310	13.33		-2.22		5.56
1041	11/7/1955	1955	11	311	6.67		-2.22		2.22
1042	11/8/1955	1955	11	312	16.11		-4.44		5.83
1043	11/9/1955	1955	11	313	12.78		3.89		8.33
1044	11/10/1955	1955	11	314	16.67		-3.89		6.39
1045	11/11/1955	1955	11	315	12.22		0.00		6.11
1046	11/12/1955	1955	11	316	2.78		-0.56		1.11
1047	11/13/1955	1955	11	317	2.22		-2.78		-0.28
1048	11/14/1955	1955	11	318	15.00		-3.33		5.83
1049	11/15/1955	1955	11	319	7.78		-15.00		-3.61
1050	11/16/1955	1955	11	320	-3.68	A.1.Lmt	-16.67		-10.18
1051	11/17/1955	1955	11	321	-3.89		-12.22		-8.06
1052	11/18/1955	1955	11	322	9.44		-11.11		-0.83
1053	11/19/1955	1955	11	323	18.33		2.22		10.28
1054	11/20/1955	1955	11	324	20.56		5.56		13.06
1055	11/21/1955	1955	11	325	20.00		5.56		12.78
1056	11/22/1955	1955	11	326	14.44		1.11		7.78
1057	11/23/1955	1955	11	327	7.22		-6.11		0.56
1058	11/24/1955	1955	11	328	8.33		-5.56		1.39
1059	11/25/1955	1955	11	329	18.33		-5.00		6.67
1060	11/26/1955	1955	11	330	16.67		2.22		9.44
1061	11/27/1955	1955	11	331	17.78		-8.33		4.72
1062	11/28/1955	1955	11	332	1.67		-6.67		-2.50
1063	11/29/1955	1955	11	333	-2.22		-7.78		-5.00
1064	11/30/1955	1955	11	334	-0.56		-7.78		-4.17
1065	12/1/1955	1955	12	335	9.59		-6.11		1.74
1066	12/2/1955	1955	12	336	0.70		-5.00		-2.15
1067	12/3/1955	1955	12	337	-4.86		-13.33		-9.10
1068	12/4/1955	1955	12	338	-7.64		-16.11		-11.87
1069	12/5/1955	1955	12	339	-1.65	A.1.Lmt	-15.56		-8.60
1070	12/6/1955	1955	12	340	7.92		-7.78		0.07
1071	12/7/1955	1955	12	341	4.59		2.78		3.68
1072	12/8/1955	1955	12	342	6.81		-5.56		0.63
1073	12/9/1955	1955	12	343	7.36		-6.67		0.35
1074	12/10/1955	1955	12	344	2.36		-6.67		-2.15
1075	12/11/1955	1955	12	345	1.81		-8.89		-3.54
1076	12/12/1955	1955	12	346	14.03		-7.78		3.13
1077	12/13/1955	1955	12	347	12.36		-8.89		1.74
1078	12/14/1955	1955	12	348	-3.19		-8.89		-6.04
1079	12/15/1955	1955	12	349	-0.41		-11.11		-5.76
1080	12/16/1955	1955	12	350	9.03		-11.67		-1.32
1081	12/17/1955	1955	12	351	10.70		-3.89		3.40
1082	12/18/1955	1955	12	352	7.92		-10.00		-1.04
1083	12/19/1955	1955	12	353	12.36		-11.11		0.63
1084	12/20/1955	1955	12	354	15.70		2.22		8.96
1085	12/21/1955	1955	12	355	15.14		2.22		8.68
1086	12/22/1955	1955	12	356	17.92		8.33		13.13
1087	12/23/1955	1955	12	357	20.70		12.22		16.46
1088	12/24/1955	1955	12	358	20.14		0.40	A.1.Den	10.27
1089	12/25/1955	1955	12	359	17.36		-3.33		7.02
1090	12/26/1955	1955	12	360	17.36		2.78		10.07
1091	12/27/1955	1955	12	361	17.92		2.22		10.07
1092	12/28/1955	1955	12	362	12.36		-1.67		5.35
1093	12/29/1955	1955	12	363	-0.97		-4.44		-2.71
1094	12/30/1955	1955	12	364	6.81		-3.33		1.74
1095	12/31/1955	1955	12	365	12.92		-3.33		4.79
1096	1/1/1956	1956	1	1	13.27		1.75		7.51
1097	1/2/1956	1956	1	2	9.94		-1.03		4.46
1098	1/3/1956	1956	1	3	14.39		-1.58		6.40
1099	1/4/1956	1956	1	4	16.05		2.86		9.46
1100	1/5/1956	1956	1	5	19.39		6.20		12.79
1101	1/6/1956	1956	1	6	14.94		-0.47		7.24
1102	1/7/1956	1956	1	7	9.39		-1.58		3.90
1103	1/8/1956	1956	1	8	17.16		-2.69		7.24
1104	1/9/1956	1956	1	9	11.05		0.08		5.57
1105	1/10/1956	1956	1	10	17.16		0.08		8.62
1106	1/11/1956	1956	1	11	14.94		1.20		8.07
1107	1/12/1956	1956	1	12	12.16		2.31		7.24
1108	1/13/1956	1956	1	13	12.16		1.75		6.96
1109	1/14/1956	1956	1	14	8.83		2.86		5.85
1110	1/15/1956	1956	1	15	5.50		-3.80		0.85
1111	1/16/1956	1956	1	16	-2.84		-7.14		-4.99
1112	1/17/1956	1956	1	17	2.72		-11.03		-4.15
1113	1/18/1956	1956	1	18	6.05		-3.25		1.40
1114	1/19/1956	1956	1	19	4.94		-4.36		0.29
1115	1/20/1956	1956	1	20	1.05		-2.14		-0.54
1116	1/21/1956	1956	1	21	4.39		-4.36		0.01
1117	1/22/1956	1956	1	22	3.83		-7.14		-1.65
1118	1/23/1956	1956	1	23	3.83		-7.14		-1.65
1119	1/24/1956	1956	1	24	2.72		-2.14		0.29
1120	1/25/1956	1956	1	25	-0.61		-4.92		-2.77
1121	1/26/1956	1956	1	26	12.72		-3.80		4.46
1122	1/27/1956	1956	1	27	11.61		-1.03		5.29
1123	1/28/1956	1956	1	28	6.61		0.64		3.62
1124	1/29/1956	1956	1	29	-1.17		-6.03		-3.60
1125	1/30/1956	1956	1	30	-2.28		-9.92		-6.10
1126	1/31/1956	1956	1	31	-6.17		-11.03		-8.60
1127	2/1/1956	1956	2	32	-10.91		-16.46		-13.69
1128	2/2/1956	1956	2	33	-2.02		-15.91		-8.96
1129	2/3/1956	1956	2	34	2.98		-16.39	A.1.Lmt	-6.71
1130	2/4/1956	1956	2	35	6.31		-11.08	A.1.Lmt	-2.38
1131	2/5/1956	1956	2	36	8.53		-5.35		1.59
1132	2/6/1956	1956	2	37	6.31		-3.13		1.59
1133	2/7/1956	1956	2	38	0.76		-2.57		-0.91
1134	2/8/1956	1956	2	39	-0.35		-6.46		-3.41
1135	2/9/1956	1956	2	40	1.87		-13.13		-5.63
1136	2/10/1956	1956	2	41	6.31		-5.91		0.20
1137	2/11/1956	1956	2	42	1.87		-2.57		-0.35
1138	2/12/1956	1956	2	43	6.87		-10.35		-1.74
1139	2/13/1956	1956	2	44	7.42		2.98		5.20
1140	2/14/1956	1956	2	45	4.65		-4.24		0.20
1141	2/15/1956	1956	2	46	-3.13		-7.57		-5.35
1142	2/16/1956	1956	2	47	-4.80		-11.46		-8.13
1143	2/17/1956	1956	2	48	-2.02		-16.46		-9.24
1144	2/18/1956	1956	2	49	0.76		-9.24		-4.24
1145	2/19/1956	1956	2	50	-0.35		-10.91		-5.63
1146	2/20/1956	1956	2	51	9.65		-8.68		0.48
1147	2/21/1956	1956	2	52	11.87		-2.02		4.93
1148	2/22/1956	1956	2	53	16.31		0.20		8.26
1149	2/23/1956	1956	2	54	15.20		2.98		9.09
1150	2/24/1956	1956	2	55	12.42		-2.02		5.20
1151	2/25/1956	1956	2	56	3.53		-2.02		0.76
1152	2/26/1956	1956	2	57	6.31		-2.57		1.87
1153	2/27/1956	1956	2	58	3.53		-4.80		-0.63
1154	2/28/1956	1956	2	59	9.65		-4.80		2.43
1155	2/29/1956	1956	2	60	12.98		1.32		7.15
1156	3/1/1956	1956	3	61	9.01		1.37		5.19
1157	3/2/1956	1956	3	62	9.57		1.92		5.74
1158	3/3/1956	1956	3	63	13.45		-1.97		5.74
1159	3/4/1956	1956	3	64	17.34		6.37		11.85
1160	3/5/1956	1956	3	65	16.23		5.25		10.74
1161	3/6/1956	1956	3	66	12.90		-5.30		3.80
1162	3/7/1956	1956	3	67	1.79		-12.52		-5.37
1163	3/8/1956	1956	3	68	10.68		-1.41		4.63
1164	3/9/1956	1956	3	69	15.12		-1.97		6.58
1165	3/10/1956	1956	3	70	12.90		-4.19		4.35
1166	3/11/1956	1956	3	71	-4.32		-14.19		-9.26
1167	3/12/1956	1956	3	72	-3.77		-17.52		-10.65
1168	3/13/1956	1956	3	73	1.23		-11.41		-5.09
1169	3/14/1956	1956	3	74	-1.55		-5.86		-3.70
1170	3/15/1956	1956	3	75	-0.99		-13.08		-7.03
1171	3/16/1956	1956	3	76	11.23		-4.75		3.24
1172	3/17/1956	1956	3	77	14.01		5.25		9.63
1173	3/18/1956	1956	3	78	12.34		2.48		7.41
1174	3/19/1956	1956	3	79	15.68		0.81		8.24
1175	3/20/1956	1956	3	80	14.57		0.81		7.69
1176	3/21/1956	1956	3	81	12.90		1.92		7.41
1177	3/22/1956	1956	3	82	19.57		5.25		12.41
1178	3/23/1956	1956	3	83	21.23		7.48		14.35
1179	3/24/1956	1956	3	84	23.45		9.70		16.58
1180	3/25/1956	1956	3	85	23.45		8.03		15.74
1181	3/26/1956	1956	3	86	21.23		6.92		14.08
1182	3/27/1956	1956	3	87	19.57		-0.30		9.63
1183	3/28/1956	1956	3	88	6.23		-0.86		2.69
1184	3/29/1956	1956	3	89	17.34		-3.08		7.13
1185	3/30/1956	1956	3	90	20.12		6.92		13.52
1186	3/31/1956	1956	3	91	22.34		6.92		14.63
1187	4/1/1956	1956	4	92	20.27		5.72		13.00
1188	4/2/1956	1956	4	93	6.51	A.1.Den	0.16		3.34
1189	4/3/1956	1956	4	94	7.49		-4.28		1.61
1190	4/4/1956	1956	4	95	14.72		2.39		8.55
1191	4/5/1956	1956	4	96	14.72		-0.51	A.1.Lmt	7.10
1192	4/6/1956	1956	4	97	12.49		-3.17		4.66
1193	4/7/1956	1956	4	98	14.72		-3.72		5.50
1194	4/8/1956	1956	4	99	13.05		-0.95		6.05
1195	4/9/1956	1956	4	100	11.94		-3.72		4.11
1196	4/10/1956	1956	4	101	19.16		0.72		9.94
1197	4/11/1956	1956	4	102	16.38		4.61		10.50
1198	4/12/1956	1956	4	103	11.94		1.28		6.61
1199	4/13/1956	1956	4	104	20.27		2.39		11.33
1200	4/14/1956	1956	4	105	17.49		7.94		12.72
1201	4/15/1956	1956	4	106	18.60		3.50		11.05
1202	4/16/1956	1956	4	107	15.83		2.39		9.11
1203	4/17/1956	1956	4	108	10.83		1.28		6.05
1204	4/18/1956	1956	4	109	12.49		2.39		7.44
1205	4/19/1956	1956	4	110	16.94		4.61		10.77
1206	4/20/1956	1956	4	111	20.83		5.72		13.27
1207	4/21/1956	1956	4	112	22.49		1.88	A.1.Lmt	12.19
1208	4/22/1956	1956	4	113	19.16		4.05		11.61
1209	4/23/1956	1956	4	114	11.94		1.83		6.88
1210	4/24/1956	1956	4	115	20.27		1.28		10.77
1211	4/25/1956	1956	4	116	19.72		6.28		13.00
1212	4/26/1956	1956	4	117	24.16		10.72		17.44
1213	4/27/1956	1956	4	118	21.94		9.05		15.50
1214	4/28/1956	1956	4	119	13.05		4.05		8.55
1215	4/29/1956	1956	4	120	6.38		2.39		4.38
1216	4/30/1956	1956	4	121	11.94		4.61		8.27
1217	5/1/1956	1956	5	122	19.32		5.56		12.44
1218	5/2/1956	1956	5	123	24.32		5.56		14.94
1219	5/3/1956	1956	5	124	22.10		8.89		15.49
1220	5/4/1956	1956	5	125	21.54		4.44		12.99
1221	5/5/1956	1956	5	126	24.32		4.44		14.38
1222	5/6/1956	1956	5	127	22.10		7.78		14.94
1223	5/7/1956	1956	5	128	22.10		7.78		14.94
1224	5/8/1956	1956	5	129	28.76		5.56		17.16
1225	5/9/1956	1956	5	130	25.99		5.56		15.77
1226	5/10/1956	1956	5	131	18.76		10.00		14.38
1227	5/11/1956	1956	5	132	25.43		8.33		16.88
1228	5/12/1956	1956	5	133	27.10		10.56		18.83
1229	5/13/1956	1956	5	134	12.78	A.1.Den	5.00		8.89
1230	5/14/1956	1956	5	135	9.32		1.11		5.22
1231	5/15/1956	1956	5	136	17.65		3.89		10.77
1232	5/16/1956	1956	5	137	25.43		7.22		16.33
1233	5/17/1956	1956	5	138	28.21		12.78		20.49
1234	5/18/1956	1956	5	139	29.32		16.67		22.99
1235	5/19/1956	1956	5	140	27.10		13.89		20.49
1236	5/20/1956	1956	5	141	26.54		15.56		21.05
1237	5/21/1956	1956	5	142	26.54		11.67		19.10
1238	5/22/1956	1956	5	143	19.32		12.22		15.77
1239	5/23/1956	1956	5	144	18.21		10.00		14.10
1240	5/24/1956	1956	5	145	22.10		10.00		16.05
1241	5/25/1956	1956	5	146	24.32		10.56		17.44
1242	5/26/1956	1956	5	147	25.99		12.22		19.10
1243	5/27/1956	1956	5	148	18.76		10.56		14.66
1244	5/28/1956	1956	5	149	24.32		8.89		16.60
1245	5/29/1956	1956	5	150	25.99		12.22		19.10
1246	5/30/1956	1956	5	151	27.65		13.89		20.77
1247	5/31/1956	1956	5	152	25.43		11.67		18.55
1248	6/1/1956	1956	6	153	27.96		11.11		19.54
1249	6/2/1956	1956	6	154	31.85		12.78		22.31
1250	6/3/1956	1956	6	155	31.85		16.11		23.98
1251	6/4/1956	1956	6	156	29.63		17.78		23.70
1252	6/5/1956	1956	6	157	27.96		15.56		21.76
1253	6/6/1956	1956	6	158	26.85		12.78		19.81
1254	6/7/1956	1956	6	159	31.29		13.89		22.59
1255	6/8/1956	1956	6	160	33.51		13.33		23.42
1256	6/9/1956	1956	6	161	31.29		13.89		22.59
1257	6/10/1956	1956	6	162	32.40		13.33		22.87
1258	6/11/1956	1956	6	163	34.07		20.56		27.31
1259	6/12/1956	1956	6	164	35.74		19.44		27.59
1260	6/13/1956	1956	6	165	35.18		17.22		26.20
1261	6/14/1956	1956	6	166	31.85		15.56		23.70
1262	6/15/1956	1956	6	167	32.96		15.56		24.26
1263	6/16/1956	1956	6	168	29.07		13.33		21.20
1264	6/17/1956	1956	6	169	27.96		11.11		19.54
1265	6/18/1956	1956	6	170	27.96		13.33		20.65
1266	6/19/1956	1956	6	171	31.29		15.56		23.42
1267	6/20/1956	1956	6	172	27.96		15.00		21.48
1268	6/21/1956	1956	6	173	32.40		15.00		23.70
1269	6/22/1956	1956	6	174	30.18		11.67		20.92
1270	6/23/1956	1956	6	175	31.85		15.56		23.70
1271	6/24/1956	1956	6	176	34.07		18.33		26.20
1272	6/25/1956	1956	6	177	32.40		16.11		24.26
1273	6/26/1956	1956	6	178	31.85		12.78		22.31
1274	6/27/1956	1956	6	179	30.74		20.56		25.65
1275	6/28/1956	1956	6	180	32.96		16.67		24.81
1276	6/29/1956	1956	6	181	34.07		15.44	A.1.Den	24.75
1277	6/30/1956	1956	6	182	28.51		20.56		24.54
1278	7/1/1956	1956	7	183	23.55		15.00		19.28
1279	7/2/1956	1956	7	184	24.11		13.33		18.72
1280	7/3/1956	1956	7	185	29.67		12.22		20.94
1281	7/4/1956	1956	7	186	26.89		15.00		20.94
1282	7/5/1956	1956	7	187	31.89		12.78		22.33
1283	7/6/1956	1956	7	188	31.33		15.00		23.17
1284	7/7/1956	1956	7	189	33.55		20.00		26.78
1285	7/8/1956	1956	7	190	32.44		13.89		23.17
1286	7/9/1956	1956	7	191	28.55		13.33		20.94
1287	7/10/1956	1956	7	192	31.33		15.00		23.17
1288	7/11/1956	1956	7	193	32.44		17.78		25.11
1289	7/12/1956	1956	7	194	26.89		16.11		21.50
1290	7/13/1956	1956	7	195	29.67		16.11		22.89
1291	7/14/1956	1956	7	196	31.33		15.00		23.17
1292	7/15/1956	1956	7	197	33.00		21.11		27.06
1293	7/16/1956	1956	7	198	30.22		18.89		24.56
1294	7/17/1956	1956	7	199	28.55		15.00		21.78
1295	7/18/1956	1956	7	200	26.89		13.89		20.39
1296	7/19/1956	1956	7	201	28.55		14.44		21.50
1297	7/20/1956	1956	7	202	30.22		15.00		22.61
1298	7/21/1956	1956	7	203	33.00		16.11		24.56
1299	7/22/1956	1956	7	204	29.67		15.00		22.33
1300	7/23/1956	1956	7	205	31.33		16.67		24.00
1301	7/24/1956	1956	7	206	33.55		20.00		26.78
1302	7/25/1956	1956	7	207	33.00		15.56		24.28
1303	7/26/1956	1956	7	208	34.11		19.44		26.78
1304	7/27/1956	1956	7	209	33.00		18.89		25.94
1305	7/28/1956	1956	7	210	31.89		16.67		24.28
1306	7/29/1956	1956	7	211	31.33		18.33		24.83
1307	7/30/1956	1956	7	212	26.89		16.11		21.50
1308	7/31/1956	1956	7	213	20.22		13.89		17.06
1309	8/1/1956	1956	8	214	22.11		14.44		18.28
1310	8/2/1956	1956	8	215	27.11		13.33		20.22
1311	8/3/1956	1956	8	216	28.22		13.33		20.78
1312	8/4/1956	1956	8	217	30.45		20.56		25.50
1313	8/5/1956	1956	8	218	32.11		17.22		24.67
1314	8/6/1956	1956	8	219	32.11		18.89		25.50
1315	8/7/1956	1956	8	220	30.45		18.89		24.67
1316	8/8/1956	1956	8	221	27.11		15.56		21.33
1317	8/9/1956	1956	8	222	29.89		15.00		22.45
1318	8/10/1956	1956	8	223	29.34		12.22		20.78
1319	8/11/1956	1956	8	224	28.78		16.67		22.72
1320	8/12/1956	1956	8	225	31.00		13.89		22.45
1321	8/13/1956	1956	8	226	33.22		16.67		24.95
1322	8/14/1956	1956	8	227	33.78		20.00		26.89
1323	8/15/1956	1956	8	228	30.45		18.89		24.67
1324	8/16/1956	1956	8	229	28.22		16.11		22.17
1325	8/17/1956	1956	8	230	26.56		13.89		20.22
1326	8/18/1956	1956	8	231	23.78		11.11		17.45
1327	8/19/1956	1956	8	232	17.11		12.22		14.67
1328	8/20/1956	1956	8	233	19.89		11.67		15.78
1329	8/21/1956	1956	8	234	29.34		13.33		21.33
1330	8/22/1956	1956	8	235	29.34		14.44		21.89
1331	8/23/1956	1956	8	236	32.67		18.89		25.78
1332	8/24/1956	1956	8	237	27.67		16.67		22.17
1333	8/25/1956	1956	8	238	28.22		13.89		21.06
1334	8/26/1956	1956	8	239	28.22		13.33		20.78
1335	8/27/1956	1956	8	240	31.00		16.11		23.56
1336	8/28/1956	1956	8	241	29.34		12.78		21.06
1337	8/29/1956	1956	8	242	27.11		13.89		20.50
1338	8/30/1956	1956	8	243	27.67		15.00		21.33
1339	8/31/1956	1956	8	244	22.11		6.67		14.39
1340	9/1/1956	1956	9	245	30.05		10.56		20.30
1341	9/2/1956	1956	9	246	32.27		13.33		22.80
1342	9/3/1956	1956	9	247	19.71	A.1.Den	9.44		14.58
1343	9/4/1956	1956	9	248	22.83		6.11		14.47
1344	9/5/1956	1956	9	249	18.38		7.22		12.80
1345	9/6/1956	1956	9	250	23.38		6.67		15.03
1346	9/7/1956	1956	9	251	27.83		5.56		16.69
1347	9/8/1956	1956	9	252	25.61		10.56		18.08
1348	9/9/1956	1956	9	253	31.16		13.33		22.25
1349	9/10/1956	1956	9	254	31.72		16.11		23.91
1350	9/11/1956	1956	9	255	31.72		17.78		24.75
1351	9/12/1956	1956	9	256	32.83		15.00		23.91
1352	9/13/1956	1956	9	257	31.72		15.56		23.64
1353	9/14/1956	1956	9	258	32.27		11.67		21.97
1354	9/15/1956	1956	9	259	31.72		12.22		21.97
1355	9/16/1956	1956	9	260	28.94		14.44		21.69
1356	9/17/1956	1956	9	261	26.72		10.00		18.36
1357	9/18/1956	1956	9	262	30.05		6.97	A.1.Lmt	18.51
1358	9/19/1956	1956	9	263	30.05		13.33		21.69
1359	9/20/1956	1956	9	264	32.83		6.47	A.1.Lmt	19.65
1360	9/21/1956	1956	9	265	25.05		18.33		21.69
1361	9/22/1956	1956	9	266	18.38		10.56		14.47
1362	9/23/1956	1956	9	267	23.94		8.33		16.14
1363	9/24/1956	1956	9	268	28.38		3.94	A.1.Lmt	16.16
1364	9/25/1956	1956	9	269	28.38		7.65	A.1.Den	18.02
1365	9/26/1956	1956	9	270	30.05		5.46	A.1.Lmt	17.75
1366	9/27/1956	1956	9	271	30.05		7.99	A.1.Lmt	19.02
1367	9/28/1956	1956	9	272	26.16		16.67		21.41
1368	9/29/1956	1956	9	273	23.38		9.44		16.41
1369	9/30/1956	1956	9	274	26.72		6.11		16.41
1370	10/1/1956	1956	10	275	26.95		13.33		20.14
1371	10/2/1956	1956	10	276	26.95		5.54	A.1.Lmt	16.24
1372	10/3/1956	1956	10	277	25.84		9.44		17.64
1373	10/4/1956	1956	10	278	25.84		10.56		18.20
1374	10/5/1956	1956	10	279	25.84		11.67		18.75
1375	10/6/1956	1956	10	280	23.06		7.78		15.42
1376	10/7/1956	1956	10	281	30.28		10.00		20.14
1377	10/8/1956	1956	10	282	23.06		15.00		19.03
1378	10/9/1956	1956	10	283	15.84		3.89		9.86
1379	10/10/1956	1956	10	284	26.95		2.78		14.86
1380	10/11/1956	1956	10	285	28.06		4.02	A.1.Lmt	16.04
1381	10/12/1956	1956	10	286	25.28		4.02	A.1.Lmt	14.65
1382	10/13/1956	1956	10	287	20.84		10.56		15.70
1383	10/14/1956	1956	10	288	21.39		5.56		13.47
1384	10/15/1956	1956	10	289	23.61		6.67		15.14
1385	10/16/1956	1956	10	290	25.84		1.49	A.1.Lmt	13.66
1386	10/17/1956	1956	10	291	24.17		3.01	A.1.Lmt	13.59
1387	10/18/1956	1956	10	292	22.50		6.67		14.59
1388	10/19/1956	1956	10	293	16.95		5.56		11.25
1389	10/20/1956	1956	10	294	20.28		1.11		10.70
1390	10/21/1956	1956	10	295	25.28		3.33		14.31
1391	10/22/1956	1956	10	296	18.06		5.00		11.53
1392	10/23/1956	1956	10	297	17.50		2.22		9.86
1393	10/24/1956	1956	10	298	17.50		0.00		8.75
1394	10/25/1956	1956	10	299	10.28		-1.67		4.31
1395	10/26/1956	1956	10	300	20.28		-0.56		9.86
1396	10/27/1956	1956	10	301	23.61		7.22		15.42
1397	10/28/1956	1956	10	302	20.28		2.50	A.1.Lmt	11.39
1398	10/29/1956	1956	10	303	12.50		-0.56		5.97
1399	10/30/1956	1956	10	304	9.31	A.1.Lmt	-0.56		4.38
1400	10/31/1956	1956	10	305	17.50		0.00		8.75
1401	11/1/1956	1956	11	306	13.33		-2.22		5.56
1402	11/2/1956	1956	11	307	1.11		-3.89		-1.39
1403	11/3/1956	1956	11	308	1.67		-3.33		-0.83
1404	11/4/1956	1956	11	309	2.22		-8.89		-3.33
1405	11/5/1956	1956	11	310	4.44		-7.78		-1.67
1406	11/6/1956	1956	11	311	6.97	A.1.Lmt	-2.78		2.09
1407	11/7/1956	1956	11	312	11.11		-1.67		4.72
1408	11/8/1956	1956	11	313	4.20	A.1.Lmt	-5.56		-0.68
1409	11/9/1956	1956	11	314	18.33		-1.67		8.33
1410	11/10/1956	1956	11	315	23.89		5.56		14.72
1411	11/11/1956	1956	11	316	22.22		11.11		16.67
1412	11/12/1956	1956	11	317	22.22		2.22		12.22
1413	11/13/1956	1956	11	318	22.78		10.00		16.39
1414	11/14/1956	1956	11	319	13.33		-3.89		4.72
1415	11/15/1956	1956	11	320	2.22		-11.11		-4.44
1416	11/16/1956	1956	11	321	8.33		-8.89		-0.28
1417	11/17/1956	1956	11	322	15.00		-3.89		5.56
1418	11/18/1956	1956	11	323	12.22		-0.56		5.83
1419	11/19/1956	1956	11	324	0.56		-8.89		-4.17
1420	11/20/1956	1956	11	325	-1.11		-13.33		-7.22
1421	11/21/1956	1956	11	326	11.67		-7.78		1.94
1422	11/22/1956	1956	11	327	13.89		1.11		7.50
1423	11/23/1956	1956	11	328	11.67		-1.67		5.00
1424	11/24/1956	1956	11	329	20.00		-1.67		9.17
1425	11/25/1956	1956	11	330	13.33		-3.73	A.1.Lmt	4.80
1426	11/26/1956	1956	11	331	18.33		2.22		10.28
1427	11/27/1956	1956	11	332	12.78		1.11		6.94
1428	11/28/1956	1956	11	333	6.11		-3.33		1.39
1429	11/29/1956	1956	11	334	6.57	A.1.Lmt	-1.11		2.73
1430	11/30/1956	1956	11	335	20.00		6.67		13.33
1431	12/1/1956	1956	12	336	14.03		1.11		7.57
1432	12/2/1956	1956	12	337	15.14		-1.67		6.74
1433	12/3/1956	1956	12	338	16.81		0.00		8.40
1434	12/4/1956	1956	12	339	19.03		2.22		10.63
1435	12/5/1956	1956	12	340	12.36		-2.22		5.07
1436	12/6/1956	1956	12	341	-3.19		-7.78		-5.49
1437	12/7/1956	1956	12	342	-1.53		-7.78		-4.65
1438	12/8/1956	1956	12	343	-3.19		-8.33		-5.76
1439	12/9/1956	1956	12	344	10.14		-11.11		-0.49
1440	12/10/1956	1956	12	345	11.81		1.67		6.74
1441	12/11/1956	1956	12	346	9.59		-0.56		4.52
1442	12/12/1956	1956	12	347	6.25		-2.78		1.74
1443	12/13/1956	1956	12	348	13.47		0.00		6.74
1444	12/14/1956	1956	12	349	7.36		0.00		3.68
1445	12/15/1956	1956	12	350	8.47		-5.56		1.46
1446	12/16/1956	1956	12	351	10.70		-0.56		5.07
1447	12/17/1956	1956	12	352	5.70		-1.67		2.02
1448	12/18/1956	1956	12	353	11.81		-7.78		2.02
1449	12/19/1956	1956	12	354	7.36		-1.11		3.13
1450	12/20/1956	1956	12	355	7.36		-3.89		1.74
1451	12/21/1956	1956	12	356	11.25		-0.56		5.35
1452	12/22/1956	1956	12	357	2.92		-6.67		-1.87
1453	12/23/1956	1956	12	358	0.70		-10.56		-4.93
1454	12/24/1956	1956	12	359	7.92		-9.44		-0.76
1455	12/25/1956	1956	12	360	9.03		-5.00		2.02
1456	12/26/1956	1956	12	361	15.70		0.56		8.13
1457	12/27/1956	1956	12	362	14.59		5.56		10.07
1458	12/28/1956	1956	12	363	13.47		0.00		6.74
1459	12/29/1956	1956	12	364	18.47		6.11		12.29
1460	12/30/1956	1956	12	365	17.36		6.11		11.74
1461	12/31/1956	1956	12	366	14.03		4.44		9.24
1462	1/1/1957	1957	1	1	9.94		-0.47		4.74
1463	1/2/1957	1957	1	2	9.94		-2.14		3.90
1464	1/3/1957	1957	1	3	6.05		-2.69		1.68
1465	1/4/1957	1957	1	4	4.94		-3.80		0.57
1466	1/5/1957	1957	1	5	-1.73		-6.03		-3.88
1467	1/6/1957	1957	1	6	7.16		-4.92		1.12
1468	1/7/1957	1957	1	7	10.50		-4.36		3.07
1469	1/8/1957	1957	1	8	6.05		1.20		3.62
1470	1/9/1957	1957	1	9	-0.61		-10.47		-5.54
1471	1/10/1957	1957	1	10	-0.61		-9.36		-4.99
1472	1/11/1957	1957	1	11	11.05		-6.03		2.51
1473	1/12/1957	1957	1	12	11.61		2.86		7.24
1474	1/13/1957	1957	1	13	7.72		-4.36		1.68
1475	1/14/1957	1957	1	14	9.94		-6.58		1.68
1476	1/15/1957	1957	1	15	-6.17		-10.47		-8.32
1477	1/16/1957	1957	1	16	-0.61		-18.80		-9.71
1478	1/17/1957	1957	1	17	-2.42	A.1.Lmt	-9.36		-5.89
1479	1/18/1957	1957	1	18	3.83		-7.69		-1.93
1480	1/19/1957	1957	1	19	8.27		-6.58		0.85
1481	1/20/1957	1957	1	20	13.27		-3.25		5.01
1482	1/21/1957	1957	1	21	9.39		-1.03		4.18
1483	1/22/1957	1957	1	22	-2.28		-11.58		-6.93
1484	1/23/1957	1957	1	23	-0.06		-12.69		-6.38
1485	1/24/1957	1957	1	24	-4.50		-12.14		-8.32
1486	1/25/1957	1957	1	25	-13.39		-17.69		-15.54
1487	1/26/1957	1957	1	26	-9.50		-17.69		-13.60
1488	1/27/1957	1957	1	27	-6.17		-14.92		-10.54
1489	1/28/1957	1957	1	28	-2.28		-13.25		-7.77
1490	1/29/1957	1957	1	29	-7.28		-14.36		-10.82
1491	1/30/1957	1957	1	30	-2.28		-14.92		-8.60
1492	1/31/1957	1957	1	31	6.61		-8.25		-0.82
1493	2/1/1957	1957	2	32	6.31		-5.91		0.20
1494	2/2/1957	1957	2	33	10.20		-6.73	A.1.Lmt	1.74
1495	2/3/1957	1957	2	34	7.98		-0.35		3.81
1496	2/4/1957	1957	2	35	3.53		-7.02		-1.74
1497	2/5/1957	1957	2	36	9.65		-5.35		2.15
1498	2/6/1957	1957	2	37	11.87		-2.02		4.93
1499	2/7/1957	1957	2	38	11.87		-0.35		5.76
1500	2/8/1957	1957	2	39	13.53		-0.35		6.59
1501	2/9/1957	1957	2	40	10.76		1.32		6.04
1502	2/10/1957	1957	2	41	7.98		2.98		5.48
1503	2/11/1957	1957	2	42	14.09		-3.13		5.48
1504	2/12/1957	1957	2	43	17.42		2.43		9.93
1505	2/13/1957	1957	2	44	17.42		4.65		11.04
1506	2/14/1957	1957	2	45	19.09		2.98		11.04
1507	2/15/1957	1957	2	46	13.53		0.76		7.15
1508	2/16/1957	1957	2	47	15.20		-4.24		5.48
1509	2/17/1957	1957	2	48	12.42		1.87		7.15
1510	2/18/1957	1957	2	49	9.09		-3.13		2.98
1511	2/19/1957	1957	2	50	10.20		-3.68		3.26
1512	2/20/1957	1957	2	51	14.65		-2.57		6.04
1513	2/21/1957	1957	2	52	9.09		-7.57		0.76
1514	2/22/1957	1957	2	53	7.98		-7.57		0.20
1515	2/23/1957	1957	2	54	15.20		-2.02		6.59
1516	2/24/1957	1957	2	55	14.65		4.09		9.37
1517	2/25/1957	1957	2	56	16.31		6.87		11.59
1518	2/26/1957	1957	2	57	14.65		2.43		8.54
1519	2/27/1957	1957	2	58	11.31		4.09		7.70
1520	2/28/1957	1957	2	59	4.09		-0.35		1.87
1521	3/1/1957	1957	3	60	6.79		-3.08		1.85
1522	3/2/1957	1957	3	61	9.57		-2.52		3.52
1523	3/3/1957	1957	3	62	8.45		0.81		4.63
1524	3/4/1957	1957	3	63	2.90		-0.30		1.30
1525	3/5/1957	1957	3	64	0.68		-4.75		-2.03
1526	3/6/1957	1957	3	65	1.23		-7.52		-3.15
1527	3/7/1957	1957	3	66	8.45		-5.30		1.58
1528	3/8/1957	1957	3	67	10.68		1.37		6.02
1529	3/9/1957	1957	3	68	19.01		-2.52		8.24
1530	3/10/1957	1957	3	69	16.23		-1.41		7.41
1531	3/11/1957	1957	3	70	9.57		2.48		6.02
1532	3/12/1957	1957	3	71	15.68		4.14		9.91
1533	3/13/1957	1957	3	72	12.90		-0.86		6.02
1534	3/14/1957	1957	3	73	5.12		-8.63		-1.76
1535	3/15/1957	1957	3	74	12.90		-5.30		3.80
1536	3/16/1957	1957	3	75	13.45		-1.41		6.02
1537	3/17/1957	1957	3	76	12.90		-1.41		5.74
1538	3/18/1957	1957	3	77	9.01		-3.08		2.97
1539	3/19/1957	1957	3	78	15.12		1.92		8.52
1540	3/20/1957	1957	3	79	14.57		2.48		8.52
1541	3/21/1957	1957	3	80	18.45		-0.30		9.08
1542	3/22/1957	1957	3	81	6.64	A.1.Den	-2.52		2.06
1543	3/23/1957	1957	3	82	5.12		-3.63		0.74
1544	3/24/1957	1957	3	83	5.68		-6.97		-0.65
1545	3/25/1957	1957	3	84	12.34		-4.19		4.08
1546	3/26/1957	1957	3	85	10.68		-0.86		4.91
1547	3/27/1957	1957	3	86	11.79		-1.97		4.91
1548	3/28/1957	1957	3	87	14.01		-0.86		6.58
1549	3/29/1957	1957	3	88	17.90		0.25		9.08
1550	3/30/1957	1957	3	89	15.68		2.48		9.08
1551	3/31/1957	1957	3	90	10.68		3.59		7.13
1552	4/1/1957	1957	4	91	7.49		2.94		5.22
1553	4/2/1957	1957	4	92	4.16		-2.61		0.77
1554	4/3/1957	1957	4	93	-0.28		-6.50		-3.39
1555	4/4/1957	1957	4	94	5.27		-4.28		0.50
1556	4/5/1957	1957	4	95	11.94		-3.72		4.11
1557	4/6/1957	1957	4	96	13.05		-2.42	A.1.Lmt	5.32
1558	4/7/1957	1957	4	97	8.05		-4.84		1.61
1559	4/8/1957	1957	4	98	9.16		-9.84		-0.34
1560	4/9/1957	1957	4	99	9.16		-8.72		0.22
1561	4/10/1957	1957	4	100	15.27		2.94		9.11
1562	4/11/1957	1957	4	101	6.38		-5.39		0.50
1563	4/12/1957	1957	4	102	-0.28		-6.50		-3.39
1564	4/13/1957	1957	4	103	14.72		-3.72		5.50
1565	4/14/1957	1957	4	104	10.27		0.72		5.50
1566	4/15/1957	1957	4	105	18.05		0.72		9.38
1567	4/16/1957	1957	4	106	15.27		6.28		10.77
1568	4/17/1957	1957	4	107	16.94		5.16		11.05
1569	4/18/1957	1957	4	108	20.27		4.61		12.44
1570	4/19/1957	1957	4	109	16.94		4.05		10.50
1571	4/20/1957	1957	4	110	19.16		2.94		11.05
1572	4/21/1957	1957	4	111	21.38		5.72		13.55
1573	4/22/1957	1957	4	112	19.16		8.50		13.83
1574	4/23/1957	1957	4	113	11.38		1.83		6.61
1575	4/24/1957	1957	4	114	16.38		7.39		11.88
1576	4/25/1957	1957	4	115	13.60		1.28		7.44
1577	4/26/1957	1957	4	116	10.27		-1.50		4.38
1578	4/27/1957	1957	4	117	4.72		1.28		3.00
1579	4/28/1957	1957	4	118	10.83		1.28		6.05
1580	4/29/1957	1957	4	119	18.05		4.61		11.33
1581	4/30/1957	1957	4	120	20.27		5.16		12.72
1582	5/1/1957	1957	5	121	22.65		8.33		15.49
1583	5/2/1957	1957	5	122	24.88		11.11		17.99
1584	5/3/1957	1957	5	123	22.10		6.11		14.10
1585	5/4/1957	1957	5	124	17.65		7.22		12.44
1586	5/5/1957	1957	5	125	14.32		6.67		10.49
1587	5/6/1957	1957	5	126	23.76		6.67		15.22
1588	5/7/1957	1957	5	127	24.32		11.11		17.72
1589	5/8/1957	1957	5	128	21.54		11.67		16.60
1590	5/9/1957	1957	5	129	11.54		3.33		7.44
1591	5/10/1957	1957	5	130	8.21		3.33		5.77
1592	5/11/1957	1957	5	131	14.88		6.11		10.49
1593	5/12/1957	1957	5	132	18.21		5.00		11.60
1594	5/13/1957	1957	5	133	13.21		4.44		8.83
1595	5/14/1957	1957	5	134	13.76		5.56		9.66
1596	5/15/1957	1957	5	135	10.43		2.22		6.33
1597	5/16/1957	1957	5	136	2.10		-0.56		0.77
1598	5/17/1957	1957	5	137	14.88		0.00		7.44
1599	5/18/1957	1957	5	138	19.32		4.44		11.88
1600	5/19/1957	1957	5	139	24.88		8.89		16.88
1601	5/20/1957	1957	5	140	18.76		6.11		12.44
1602	5/21/1957	1957	5	141	17.10		5.00		11.05
1603	5/22/1957	1957	5	142	13.76		4.44		9.10
1604	5/23/1957	1957	5	143	14.88		2.22		8.55
1605	5/24/1957	1957	5	144	18.21		5.56		11.88
1606	5/25/1957	1957	5	145	22.10		5.56		13.83
1607	5/26/1957	1957	5	146	22.65		8.89		15.77
1608	5/27/1957	1957	5	147	24.32		10.00		17.16
1609	5/28/1957	1957	5	148	25.43		11.67		18.55
1610	5/29/1957	1957	5	149	25.43		12.22		18.83
1611	5/30/1957	1957	5	150	24.88		10.56		17.72
1612	5/31/1957	1957	5	151	18.76		8.89		13.83
1613	6/1/1957	1957	6	152	15.74		6.67		11.20
1614	6/2/1957	1957	6	153	24.63		7.78		16.20
1615	6/3/1957	1957	6	154	25.18		15.00		20.09
1616	6/4/1957	1957	6	155	29.07		14.44		21.76
1617	6/5/1957	1957	6	156	30.18		14.44		22.31
1618	6/6/1957	1957	6	157	29.63		15.00		22.31
1619	6/7/1957	1957	6	158	24.63		13.33		18.98
1620	6/8/1957	1957	6	159	27.96		11.11		19.54
1621	6/9/1957	1957	6	160	29.07		13.33		21.20
1622	6/10/1957	1957	6	161	26.29		12.22		19.26
1623	6/11/1957	1957	6	162	23.51		13.33		18.42
1624	6/12/1957	1957	6	163	25.74		10.00		17.87
1625	6/13/1957	1957	6	164	24.63		12.78		18.70
1626	6/14/1957	1957	6	165	22.96		7.78		15.37
1627	6/15/1957	1957	6	166	22.40		8.89		15.65
1628	6/16/1957	1957	6	167	16.85		6.67		11.76
1629	6/17/1957	1957	6	168	21.29		5.00		13.15
1630	6/18/1957	1957	6	169	24.63		8.89		16.76
1631	6/19/1957	1957	6	170	29.07		12.78		20.92
1632	6/20/1957	1957	6	171	32.96		16.11		24.54
1633	6/21/1957	1957	6	172	28.51		15.56		22.04
1634	6/22/1957	1957	6	173	24.63		7.78		16.20
1635	6/23/1957	1957	6	174	21.85		8.89		15.37
1636	6/24/1957	1957	6	175	31.29		11.11		21.20
1637	6/25/1957	1957	6	176	30.74		17.22		23.98
1638	6/26/1957	1957	6	177	27.96		16.67		22.31
1639	6/27/1957	1957	6	178	29.63		15.00		22.31
1640	6/28/1957	1957	6	179	34.07		12.78		23.42
1641	6/29/1957	1957	6	180	34.63		22.78		28.70
1642	6/30/1957	1957	6	181	29.07		15.56		22.31
1643	7/1/1957	1957	7	182	35.78		18.33		27.06
1644	7/2/1957	1957	7	183	35.78		21.11		28.44
1645	7/3/1957	1957	7	184	34.11		21.11		27.61
1646	7/4/1957	1957	7	185	31.33		14.44		22.89
1647	7/5/1957	1957	7	186	33.00		13.89		23.44
1648	7/6/1957	1957	7	187	35.22		20.00		27.61
1649	7/7/1957	1957	7	188	32.44		18.89		25.67
1650	7/8/1957	1957	7	189	26.33		14.44		20.39
1651	7/9/1957	1957	7	190	30.78		15.00		22.89
1652	7/10/1957	1957	7	191	29.11		18.89		24.00
1653	7/11/1957	1957	7	192	31.33		19.44		25.39
1654	7/12/1957	1957	7	193	26.89		19.44		23.17
1655	7/13/1957	1957	7	194	30.22		17.22		23.72
1656	7/14/1957	1957	7	195	30.78		15.56		23.17
1657	7/15/1957	1957	7	196	34.11		17.78		25.94
1658	7/16/1957	1957	7	197	33.00		20.00		26.50
1659	7/17/1957	1957	7	198	34.11		19.44		26.78
1660	7/18/1957	1957	7	199	27.44		17.22		22.33
1661	7/19/1957	1957	7	200	26.33		16.11		21.22
1662	7/20/1957	1957	7	201	27.44		15.00		21.22
1663	7/21/1957	1957	7	202	28.00		15.56		21.78
1664	7/22/1957	1957	7	203	30.22		14.44		22.33
1665	7/23/1957	1957	7	204	26.89		15.56		21.22
1666	7/24/1957	1957	7	205	24.11		15.00		19.56
1667	7/25/1957	1957	7	206	23.55		15.56		19.56
1668	7/26/1957	1957	7	207	26.89		14.44		20.67
1669	7/27/1957	1957	7	208	30.22		17.78		24.00
1670	7/28/1957	1957	7	209	33.55		20.56		27.06
1671	7/29/1957	1957	7	210	33.55		18.89		26.22
1672	7/30/1957	1957	7	211	32.44		15.00		23.72
1673	7/31/1957	1957	7	212	32.44		17.22		24.83
1674	8/1/1957	1957	8	213	34.34		17.78		26.06
1675	8/2/1957	1957	8	214	33.22		19.44		26.33
1676	8/3/1957	1957	8	215	32.67		16.67		24.67
1677	8/4/1957	1957	8	216	29.34		16.67		23.00
1678	8/5/1957	1957	8	217	31.00		15.56		23.28
1679	8/6/1957	1957	8	218	32.11		15.56		23.83
1680	8/7/1957	1957	8	219	30.45		16.11		23.28
1681	8/8/1957	1957	8	220	31.56		15.56		23.56
1682	8/9/1957	1957	8	221	29.89		18.33		24.11
1683	8/10/1957	1957	8	222	32.11		15.56		23.83
1684	8/11/1957	1957	8	223	33.78		16.67		25.22
1685	8/12/1957	1957	8	224	33.78		16.67		25.22
1686	8/13/1957	1957	8	225	29.34		16.67		23.00
1687	8/14/1957	1957	8	226	33.22		16.67		24.95
1688	8/15/1957	1957	8	227	29.34		17.22		23.28
1689	8/16/1957	1957	8	228	24.89		13.89		19.39
1690	8/17/1957	1957	8	229	26.00		13.33		19.67
1691	8/18/1957	1957	8	230	26.56		11.67		19.11
1692	8/19/1957	1957	8	231	32.11		11.11		21.61
1693	8/20/1957	1957	8	232	32.11		12.22		22.17
1694	8/21/1957	1957	8	233	28.78		15.56		22.17
1695	8/22/1957	1957	8	234	28.22		11.67		19.95
1696	8/23/1957	1957	8	235	25.45		11.11		18.28
1697	8/24/1957	1957	8	236	30.45		14.44		22.45
1698	8/25/1957	1957	8	237	31.56		17.22		24.39
1699	8/26/1957	1957	8	238	31.56		15.56		23.56
1700	8/27/1957	1957	8	239	28.22		20.00		24.11
1701	8/28/1957	1957	8	240	28.22		12.78		20.50
1702	8/29/1957	1957	8	241	25.45		11.11		18.28
1703	8/30/1957	1957	8	242	25.45		11.11		18.28
1704	8/31/1957	1957	8	243	25.45		14.44		19.95
1705	9/1/1957	1957	9	244	25.61		12.78		19.19
1706	9/2/1957	1957	9	245	27.27		10.00		18.64
1707	9/3/1957	1957	9	246	28.38		10.00		19.19
1708	9/4/1957	1957	9	247	31.72		11.67		21.69
1709	9/5/1957	1957	9	248	27.27		16.11		21.69
1710	9/6/1957	1957	9	249	23.94		10.56		17.25
1711	9/7/1957	1957	9	250	26.16		10.56		18.36
1712	9/8/1957	1957	9	251	31.16		10.00		20.58
1713	9/9/1957	1957	9	252	21.72		8.89		15.30
1714	9/10/1957	1957	9	253	16.16		8.33		12.25
1715	9/11/1957	1957	9	254	21.16		5.00		13.08
1716	9/12/1957	1957	9	255	24.50		6.11		15.30
1717	9/13/1957	1957	9	256	19.50		3.89		11.69
1718	9/14/1957	1957	9	257	18.94		0.56		9.75
1719	9/15/1957	1957	9	258	23.94		1.11		12.53
1720	9/16/1957	1957	9	259	30.05		6.67		18.36
1721	9/17/1957	1957	9	260	29.50		6.67		18.08
1722	9/18/1957	1957	9	261	22.83		11.67		17.25
1723	9/19/1957	1957	9	262	21.16		7.22		14.19
1724	9/20/1957	1957	9	263	11.16		5.00		8.08
1725	9/21/1957	1957	9	264	15.05		5.56		10.30
1726	9/22/1957	1957	9	265	20.05		3.89		11.97
1727	9/23/1957	1957	9	266	25.61		3.89		14.75
1728	9/24/1957	1957	9	267	28.38		5.46	A.1.Lmt	16.92
1729	9/25/1957	1957	9	268	28.38		7.99	A.1.Lmt	18.19
1730	9/26/1957	1957	9	269	21.72		10.56		16.14
1731	9/27/1957	1957	9	270	27.27		6.67		16.97
1732	9/28/1957	1957	9	271	30.61		6.47	A.1.Lmt	18.54
1733	9/29/1957	1957	9	272	30.61		9.00	A.1.Lmt	19.80
1734	9/30/1957	1957	9	273	29.50		9.50	A.1.Lmt	19.50
1735	10/1/1957	1957	10	274	27.50		11.11		19.31
1736	10/2/1957	1957	10	275	25.28		11.11		18.20
1737	10/3/1957	1957	10	276	27.50		10.00		18.75
1738	10/4/1957	1957	10	277	23.06		11.67		17.36
1739	10/5/1957	1957	10	278	21.95		7.22		14.59
1740	10/6/1957	1957	10	279	23.06		10.00		16.53
1741	10/7/1957	1957	10	280	20.84		7.78		14.31
1742	10/8/1957	1957	10	281	18.61		5.56		12.09
1743	10/9/1957	1957	10	282	13.06		5.56		9.31
1744	10/10/1957	1957	10	283	20.28		4.44		12.36
1745	10/11/1957	1957	10	284	25.28		5.00		15.14
1746	10/12/1957	1957	10	285	14.73		6.67		10.70
1747	10/13/1957	1957	10	286	14.73		8.89		11.81
1748	10/14/1957	1957	10	287	11.95		6.67		9.31
1749	10/15/1957	1957	10	288	15.84		6.67		11.25
1750	10/16/1957	1957	10	289	11.39		6.67		9.03
1751	10/17/1957	1957	10	290	15.28		5.00		10.14
1752	10/18/1957	1957	10	291	18.06		5.00		11.53
1753	10/19/1957	1957	10	292	16.39		5.56		10.97
1754	10/20/1957	1957	10	293	8.61		5.56		7.09
1755	10/21/1957	1957	10	294	12.50		4.44		8.47
1756	10/22/1957	1957	10	295	13.06		3.89		8.47
1757	10/23/1957	1957	10	296	16.95		4.44		10.70
1758	10/24/1957	1957	10	297	12.50		3.33		7.92
1759	10/25/1957	1957	10	298	12.50		-1.67		5.42
1760	10/26/1957	1957	10	299	10.28		-3.33		3.47
1761	10/27/1957	1957	10	300	13.06		-2.22		5.42
1762	10/28/1957	1957	10	301	15.84		2.78		9.31
1763	10/29/1957	1957	10	302	18.06		0.00		9.03
1764	10/30/1957	1957	10	303	21.39		6.67		14.03
1765	10/31/1957	1957	10	304	23.61		8.33		15.97
1766	11/1/1957	1957	11	305	15.00		6.67		10.83
1767	11/2/1957	1957	11	306	10.56		0.00		5.28
1768	11/3/1957	1957	11	307	3.89		0.00		1.94
1769	11/4/1957	1957	11	308	3.33		-0.56		1.39
1770	11/5/1957	1957	11	309	4.44		0.56		2.50
1771	11/6/1957	1957	11	310	11.67		-1.11		5.28
1772	11/7/1957	1957	11	311	9.44		2.22		5.83
1773	11/8/1957	1957	11	312	5.00		-3.33		0.83
1774	11/9/1957	1957	11	313	11.67		-5.00		3.33
1775	11/10/1957	1957	11	314	15.56		-5.00		5.28
1776	11/11/1957	1957	11	315	15.00		1.11		8.06
1777	11/12/1957	1957	11	316	15.56		1.11		8.33
1778	11/13/1957	1957	11	317	13.89		1.67		7.78
1779	11/14/1957	1957	11	318	15.00		1.11		8.06
1780	11/15/1957	1957	11	319	9.44		0.00		4.72
1781	11/16/1957	1957	11	320	7.78		-1.67		3.06
1782	11/17/1957	1957	11	321	0.56		-3.89		-1.67
1783	11/18/1957	1957	11	322	4.44		-7.22		-1.39
1784	11/19/1957	1957	11	323	6.67		-5.56		0.56
1785	11/20/1957	1957	11	324	5.00		-5.00		0.00
1786	11/21/1957	1957	11	325	0.56		-9.44		-4.44
1787	11/22/1957	1957	11	326	2.63	A.1.Lmt	-8.89		-3.13
1788	11/23/1957	1957	11	327	16.11		-5.25	A.1.Lmt	5.43
1789	11/24/1957	1957	11	328	15.56		1.67		8.61
1790	11/25/1957	1957	11	329	20.00		8.89		14.44
1791	11/26/1957	1957	11	330	20.00		6.67		13.33
1792	11/27/1957	1957	11	331	14.44		-2.22		6.11
1793	11/28/1957	1957	11	332	12.78		-5.56		3.61
1794	11/29/1957	1957	11	333	2.78		-6.67		-1.94
1795	11/30/1957	1957	11	334	13.89		-6.78	A.1.Lmt	3.56
1796	12/1/1957	1957	12	335	14.03		-2.24	A.1.Lmt	5.90
1797	12/2/1957	1957	12	336	11.81		-0.56		5.63
1798	12/3/1957	1957	12	337	10.70		-0.56		5.07
1799	12/4/1957	1957	12	338	20.14		7.22		13.68
1800	12/5/1957	1957	12	339	13.47		-1.27	A.1.Lmt	6.10
1801	12/6/1957	1957	12	340	12.36		1.11		6.74
1802	12/7/1957	1957	12	341	5.70		-1.11		2.29
1803	12/8/1957	1957	12	342	12.92		-5.56		3.68
1804	12/9/1957	1957	12	343	10.74	A.1.Lmt	-2.72	A.1.Lmt	4.01
1805	12/10/1957	1957	12	344	11.25		-1.67		4.79
1806	12/11/1957	1957	12	345	14.59		-8.89		2.85
1807	12/12/1957	1957	12	346	16.81		-3.33		6.74
1808	12/13/1957	1957	12	347	16.81		2.78		9.79
1809	12/14/1957	1957	12	348	15.70		3.33		9.52
1810	12/15/1957	1957	12	349	12.36		1.67		7.02
1811	12/16/1957	1957	12	350	16.25		1.67		8.96
1812	12/17/1957	1957	12	351	15.70		2.22		8.96
1813	12/18/1957	1957	12	352	12.36		6.11		9.24
1814	12/19/1957	1957	12	353	6.81		-1.67		2.57
1815	12/20/1957	1957	12	354	11.25		2.22		6.74
1816	12/21/1957	1957	12	355	16.81		1.11		8.96
1817	12/22/1957	1957	12	356	14.59		2.78		8.68
1818	12/23/1957	1957	12	357	7.36		-5.00		1.18
1819	12/24/1957	1957	12	358	9.03		-6.11		1.46
1820	12/25/1957	1957	12	359	7.92		-5.14	A.1.Lmt	1.39
1821	12/26/1957	1957	12	360	15.14		-2.78		6.18
1822	12/27/1957	1957	12	361	11.25		-6.11		2.57
1823	12/28/1957	1957	12	362	9.59		-4.44		2.57
1824	12/29/1957	1957	12	363	9.03		5.00		7.02
1825	12/30/1957	1957	12	364	5.70		-3.89		0.90
1826	12/31/1957	1957	12	365	4.03		-9.44		-2.71
1827	1/1/1958	1958	1	1	8.83		-7.69		0.57
1828	1/2/1958	1958	1	2	10.50		-2.69		3.90
1829	1/3/1958	1958	1	3	9.39		-4.92		2.24
1830	1/4/1958	1958	1	4	8.83		-3.80		2.51
1831	1/5/1958	1958	1	5	12.16		-3.25		4.46
1832	1/6/1958	1958	1	6	9.94		0.64		5.29
1833	1/7/1958	1958	1	7	12.72		-2.14		5.29
1834	1/8/1958	1958	1	8	16.61		2.86		9.74
1835	1/9/1958	1958	1	9	14.39		3.42		8.90
1836	1/10/1958	1958	1	10	14.39		-0.47		6.96
1837	1/11/1958	1958	1	11	11.05		-1.03		5.01
1838	1/12/1958	1958	1	12	6.61		-0.47		3.07
1839	1/13/1958	1958	1	13	6.05		-3.80		1.12
1840	1/14/1958	1958	1	14	4.39		-2.69		0.85
1841	1/15/1958	1958	1	15	12.16		-4.92		3.62
1842	1/16/1958	1958	1	16	12.16		-0.47		5.85
1843	1/17/1958	1958	1	17	13.83		-2.69		5.57
1844	1/18/1958	1958	1	18	5.50		0.64		3.07
1845	1/19/1958	1958	1	19	-1.17		-4.92		-3.04
1846	1/20/1958	1958	1	20	-1.17		-9.92		-5.54
1847	1/21/1958	1958	1	21	4.94		-12.69		-3.88
1848	1/22/1958	1958	1	22	1.61		-13.05	A.1.Lmt	-5.72
1849	1/23/1958	1958	1	23	2.72		-11.03		-4.15
1850	1/24/1958	1958	1	24	7.72		-9.36		-0.82
1851	1/25/1958	1958	1	25	7.16		-2.14		2.51
1852	1/26/1958	1958	1	26	6.61		-2.14		2.24
1853	1/27/1958	1958	1	27	3.27		-2.69		0.29
1854	1/28/1958	1958	1	28	7.72		-3.80		1.96
1855	1/29/1958	1958	1	29	7.16		1.20		4.18
1856	1/30/1958	1958	1	30	9.94		1.75		5.85
1857	1/31/1958	1958	1	31	5.50		-1.03		2.24
1858	2/1/1958	1958	2	32	6.31		0.76		3.54
1859	2/2/1958	1958	2	33	6.31		-6.46		-0.08
1860	2/3/1958	1958	2	34	15.20		-2.02		6.59
1861	2/4/1958	1958	2	35	15.20		2.43		8.81
1862	2/5/1958	1958	2	36	8.53		1.32		4.93
1863	2/6/1958	1958	2	37	6.31		-3.13		1.59
1864	2/7/1958	1958	2	38	7.98		-5.91		1.04
1865	2/8/1958	1958	2	39	4.65		-6.46		-0.91
1866	2/9/1958	1958	2	40	2.98		-4.80		-0.91
1867	2/10/1958	1958	2	41	6.31		-7.02		-0.35
1868	2/11/1958	1958	2	42	3.53		-3.68		-0.08
1869	2/12/1958	1958	2	43	-2.58		-12.02		-7.30
1870	2/13/1958	1958	2	44	5.20		-8.13		-1.46
1871	2/14/1958	1958	2	45	2.42		-3.68		-0.63
1872	2/15/1958	1958	2	46	7.98		-8.68		-0.35
1873	2/16/1958	1958	2	47	12.42		-2.57		4.93
1874	2/17/1958	1958	2	48	13.53		0.20		6.87
1875	2/18/1958	1958	2	49	15.20		-0.35		7.43
1876	2/19/1958	1958	2	50	19.09		-2.02		8.54
1877	2/20/1958	1958	2	51	20.76		1.32		11.04
1878	2/21/1958	1958	2	52	15.76		4.09		9.93
1879	2/22/1958	1958	2	53	20.76		1.87		11.31
1880	2/23/1958	1958	2	54	19.65		7.43		13.54
1881	2/24/1958	1958	2	55	16.31		5.76		11.04
1882	2/25/1958	1958	2	56	15.20		5.76		10.48
1883	2/26/1958	1958	2	57	10.76		2.98		6.87
1884	2/27/1958	1958	2	58	3.53		-0.91		1.31
1885	2/28/1958	1958	2	59	2.98		-3.68		-0.35
1886	3/1/1958	1958	3	60	-1.55		-8.08		-4.81
1887	3/2/1958	1958	3	61	1.79		-5.86		-2.03
1888	3/3/1958	1958	3	62	0.12		-3.63		-1.76
1889	3/4/1958	1958	3	63	4.57		-8.08		-1.76
1890	3/5/1958	1958	3	64	5.12		-9.75		-2.31
1891	3/6/1958	1958	3	65	9.01		-4.75		2.13
1892	3/7/1958	1958	3	66	6.23		-1.97		2.13
1893	3/8/1958	1958	3	67	10.12		-4.75		2.69
1894	3/9/1958	1958	3	68	7.90		-4.75		1.58
1895	3/10/1958	1958	3	69	-3.77		-6.41		-5.09
1896	3/11/1958	1958	3	70	-5.43		-8.08		-6.76
1897	3/12/1958	1958	3	71	-3.77		-7.52		-5.65
1898	3/13/1958	1958	3	72	-4.32		-12.52		-8.42
1899	3/14/1958	1958	3	73	-3.21		-9.75		-6.48
1900	3/15/1958	1958	3	74	0.12		-8.63		-4.26
1901	3/16/1958	1958	3	75	-2.10		-4.75		-3.42
1902	3/17/1958	1958	3	76	-2.66		-11.97		-7.31
1903	3/18/1958	1958	3	77	7.90		-10.30		-1.20
1904	3/19/1958	1958	3	78	8.45		-3.63		2.41
1905	3/20/1958	1958	3	79	12.90		-1.41		5.74
1906	3/21/1958	1958	3	80	17.34		2.48		9.91
1907	3/22/1958	1958	3	81	14.57		1.37		7.97
1908	3/23/1958	1958	3	82	5.12		2.48		3.80
1909	3/24/1958	1958	3	83	5.68		1.92		3.80
1910	3/25/1958	1958	3	84	6.23		1.92		4.08
1911	3/26/1958	1958	3	85	10.12		2.48		6.30
1912	3/27/1958	1958	3	86	11.79		0.81		6.30
1913	3/28/1958	1958	3	87	8.45		0.25		4.35
1914	3/29/1958	1958	3	88	6.23		-0.30		2.97
1915	3/30/1958	1958	3	89	15.68		-0.86		7.41
1916	3/31/1958	1958	3	90	15.12		4.70		9.91
1917	4/1/1958	1958	4	91	14.72		2.94		8.83
1918	4/2/1958	1958	4	92	13.60		3.50		8.55
1919	4/3/1958	1958	4	93	18.05		2.39		10.22
1920	4/4/1958	1958	4	94	13.60		3.50		8.55
1921	4/5/1958	1958	4	95	9.16		5.16		7.16
1922	4/6/1958	1958	4	96	13.05		0.72		6.88
1923	4/7/1958	1958	4	97	13.60		0.16		6.88
1924	4/8/1958	1958	4	98	11.94		1.83		6.88
1925	4/9/1958	1958	4	99	4.16		-0.39		1.88
1926	4/10/1958	1958	4	100	6.38		-0.39		3.00
1927	4/11/1958	1958	4	101	5.27		0.16		2.72
1928	4/12/1958	1958	4	102	8.05		0.72		4.38
1929	4/13/1958	1958	4	103	14.16		0.72		7.44
1930	4/14/1958	1958	4	104	19.72		5.16		12.44
1931	4/15/1958	1958	4	105	23.05		6.28		14.66
1932	4/16/1958	1958	4	106	26.38		3.32	A.1.Lmt	14.85
1933	4/17/1958	1958	4	107	23.05		9.05		16.05
1934	4/18/1958	1958	4	108	20.27		8.50		14.38
1935	4/19/1958	1958	4	109	19.16		8.50		13.83
1936	4/20/1958	1958	4	110	19.16		6.83		13.00
1937	4/21/1958	1958	4	111	15.83		2.94		9.38
1938	4/22/1958	1958	4	112	20.27		3.50		11.88
1939	4/23/1958	1958	4	113	11.94		-0.95		5.50
1940	4/24/1958	1958	4	114	-0.28		-3.72		-2.00
1941	4/25/1958	1958	4	115	5.83		-0.39		2.72
1942	4/26/1958	1958	4	116	4.72		0.72		2.72
1943	4/27/1958	1958	4	117	14.16		1.28		7.72
1944	4/28/1958	1958	4	118	9.72		0.72		5.22
1945	4/29/1958	1958	4	119	2.49		-1.50		0.50
1946	4/30/1958	1958	4	120	14.72		-0.95		6.88
1947	5/1/1958	1958	5	121	18.76		5.00		11.88
1948	5/2/1958	1958	5	122	18.76		6.11		12.44
1949	5/3/1958	1958	5	123	22.65		10.00		16.33
1950	5/4/1958	1958	5	124	22.65		7.78		15.22
1951	5/5/1958	1958	5	125	24.32		8.89		16.60
1952	5/6/1958	1958	5	126	26.54		7.78		17.16
1953	5/7/1958	1958	5	127	23.76		10.56		17.16
1954	5/8/1958	1958	5	128	15.43		6.67		11.05
1955	5/9/1958	1958	5	129	15.99		6.11		11.05
1956	5/10/1958	1958	5	130	23.76		10.00		16.88
1957	5/11/1958	1958	5	131	25.99		12.22		19.10
1958	5/12/1958	1958	5	132	26.54		12.22		19.38
1959	5/13/1958	1958	5	133	23.76		11.11		17.44
1960	5/14/1958	1958	5	134	17.10		7.22		12.16
1961	5/15/1958	1958	5	135	12.10		6.67		9.38
1962	5/16/1958	1958	5	136	22.65		8.33		15.49
1963	5/17/1958	1958	5	137	24.32		11.67		17.99
1964	5/18/1958	1958	5	138	24.32		9.44		16.88
1965	5/19/1958	1958	5	139	26.54		11.67		19.10
1966	5/20/1958	1958	5	140	28.21		9.44		18.83
1967	5/21/1958	1958	5	141	29.32		10.56		19.94
1968	5/22/1958	1958	5	142	24.88		13.33		19.10
1969	5/23/1958	1958	5	143	25.99		10.56		18.27
1970	5/24/1958	1958	5	144	24.88		13.89		19.38
1971	5/25/1958	1958	5	145	25.99		11.11		18.55
1972	5/26/1958	1958	5	146	28.76		17.78		23.27
1973	5/27/1958	1958	5	147	27.65		15.56		21.60
1974	5/28/1958	1958	5	148	30.99		14.44		22.72
1975	5/29/1958	1958	5	149	30.99		15.56		23.27
1976	5/30/1958	1958	5	150	30.43		20.00		25.22
1977	5/31/1958	1958	5	151	28.76		17.22		22.99
1978	6/1/1958	1958	6	152	28.51		11.11		19.81
1979	6/2/1958	1958	6	153	30.74		13.33		22.04
1980	6/3/1958	1958	6	154	34.07		14.44		24.26
1981	6/4/1958	1958	6	155	31.85		17.78		24.81
1982	6/5/1958	1958	6	156	27.40		12.22		19.81
1983	6/6/1958	1958	6	157	29.07		12.78		20.92
1984	6/7/1958	1958	6	158	29.07		15.00		22.04
1985	6/8/1958	1958	6	159	26.85		13.89		20.37
1986	6/9/1958	1958	6	160	29.07		11.67		20.37
1987	6/10/1958	1958	6	161	26.85		15.00		20.92
1988	6/11/1958	1958	6	162	26.85		10.56		18.70
1989	6/12/1958	1958	6	163	28.51		11.67		20.09
1990	6/13/1958	1958	6	164	27.96		12.78		20.37
1991	6/14/1958	1958	6	165	29.07		12.78		20.92
1992	6/15/1958	1958	6	166	29.07		12.78		20.92
1993	6/16/1958	1958	6	167	28.51		13.89		21.20
1994	6/17/1958	1958	6	168	26.85		12.22		19.54
1995	6/18/1958	1958	6	169	29.63		12.78		21.20
1996	6/19/1958	1958	6	170	25.74		12.78		19.26
1997	6/20/1958	1958	6	171	20.74		13.33		17.04
1998	6/21/1958	1958	6	172	19.63		11.11		15.37
1999	6/22/1958	1958	6	173	24.63		9.44		17.04
[truncated: 18,455 more rows]

## Sheet: A1
	Date	Year	Month	Julian	Max	FlagMax	Min	FlagMin	Mean
1	1/1/1953	1953	1	1	0.28		-7.45		-3.59
2	1/2/1953	1953	1	2	-0.72		-9.45		-5.09
3	1/3/1953	1953	1	3	5.28		-2.45		1.42
4	1/4/1953	1953	1	4	1.28		-2.45		-0.59
5	1/5/1953	1953	1	5	5.28		-6.45		-0.59
6	1/6/1953	1953	1	6	1.28		-10.45		-4.59
7	1/7/1953	1953	1	7	6.28		-3.45		1.42
8	1/8/1953	1953	1	8	4.28		-1.45		1.42
9	1/9/1953	1953	1	9	15.28		3.55		9.42
10	1/10/1953	1953	1	10	12.28		3.55		7.92
11	1/11/1953	1953	1	11	13.28		5.55		9.42
12	1/12/1953	1953	1	12	14.28		3.55		8.92
13	1/13/1953	1953	1	13	10.28		1.55		5.92
14	1/14/1953	1953	1	14	2.28		-17.80		-7.76
15	1/15/1953	1953	1	15	-2.72		-17.80		-10.26
16	1/16/1953	1953	1	16	6.28		-8.45		-1.09
17	1/17/1953	1953	1	17	2.28		-1.45		0.42
18	1/18/1953	1953	1	18	8.28		0.55		4.42
19	1/19/1953	1953	1	19	5.28		-2.45		1.42
20	1/20/1953	1953	1	20	9.28		-2.45		3.42
21	1/21/1953	1953	1	21	7.28		-4.45		1.42
22	1/22/1953	1953	1	22	3.28		-7.45		-2.09
23	1/23/1953	1953	1	23	4.28		-0.45		1.92
24	1/24/1953	1953	1	24	10.28		1.55		5.92
25	1/25/1953	1953	1	25	12.28		3.55		7.92
26	1/26/1953	1953	1	26	11.28		3.55		7.42
27	1/27/1953	1953	1	27	3.28		-4.45		-0.59
28	1/28/1953	1953	1	28	5.28		-3.45		0.92
29	1/29/1953	1953	1	29	6.28		0.55		3.42
30	1/30/1953	1953	1	30	6.28		-3.45		1.42
31	1/31/1953	1953	1	31	10.28		-2.45		3.92
32	2/1/1953	1953	2	32	13.73		0.82		7.28
33	2/2/1953	1953	2	33	7.73		-0.18		3.78
34	2/3/1953	1953	2	34	12.73		1.82		7.28
35	2/4/1953	1953	2	35	12.73		-2.18		5.28
36	2/5/1953	1953	2	36	3.73		-6.18		-1.23
37	2/6/1953	1953	2	37	-0.27		-7.18		-3.73
38	2/7/1953	1953	2	38	6.73		-7.18		-0.23
39	2/8/1953	1953	2	39	5.73		-5.18		0.28
40	2/9/1953	1953	2	40	-4.27		-16.18		-10.23
41	2/10/1953	1953	2	41	3.73		-17.18		-6.73
42	2/11/1953	1953	2	42	3.73		-10.18		-3.23
43	2/12/1953	1953	2	43	-0.27		-9.18		-4.73
44	2/13/1953	1953	2	44	7.73		-8.18		-0.23
45	2/14/1953	1953	2	45	0.73		-10.18		-4.73
46	2/15/1953	1953	2	46	1.73		-10.18		-4.23
47	2/16/1953	1953	2	47	1.73		-11.18		-4.73
48	2/17/1953	1953	2	48	3.73		-4.18		-0.23
49	2/18/1953	1953	2	49	7.73		-8.18		-0.23
50	2/19/1953	1953	2	50	-7.27		-15.18		-11.23
51	2/20/1953	1953	2	51	-6.27		-17.80		-12.04
52	2/21/1953	1953	2	52	-1.27		-17.80		-9.54
53	2/22/1953	1953	2	53	7.73		-12.18		-2.23
54	2/23/1953	1953	2	54	2.73		-10.18		-3.73
55	2/24/1953	1953	2	55	-0.27		-13.18		-6.73
56	2/25/1953	1953	2	56	3.73		-13.18		-4.73
57	2/26/1953	1953	2	57	6.73		-2.18		2.28
58	2/27/1953	1953	2	58	11.73		-0.18		5.78
59	2/28/1953	1953	2	59	12.73		-3.18		4.78
60	3/1/1953	1953	3	60	-1.76	A.1.B1	-8.95		-5.36
61	3/2/1953	1953	3	61	1.72		-7.95		-3.12
62	3/3/1953	1953	3	62	-4.28		-10.95		-7.62
63	3/4/1953	1953	3	63	3.72		-6.95		-1.62
64	3/5/1953	1953	3	64	9.72		-0.95		4.39
65	3/6/1953	1953	3	65	8.72		-4.95		1.89
66	3/7/1953	1953	3	66	11.72		-4.95		3.39
67	3/8/1953	1953	3	67	10.72		0.05		5.39
68	3/9/1953	1953	3	68	13.72		1.05		7.39
69	3/10/1953	1953	3	69	13.72		2.05		7.89
70	3/11/1953	1953	3	70	10.72		1.05		5.89
71	3/12/1953	1953	3	71	12.72		1.05		6.89
72	3/13/1953	1953	3	72	7.72		-0.95		3.39
73	3/14/1953	1953	3	73	6.72		-2.95		1.89
74	3/15/1953	1953	3	74	11.72		-2.95		4.39
75	3/16/1953	1953	3	75	13.72		1.05		7.39
76	3/17/1953	1953	3	76	12.72		-2.95		4.89
77	3/18/1953	1953	3	77	11.72		-3.95		3.89
78	3/19/1953	1953	3	78	12.72		-0.95		5.89
79	3/20/1953	1953	3	79	11.72		-1.95		4.89
80	3/21/1953	1953	3	80	5.72		-5.95		-0.12
81	3/22/1953	1953	3	81	1.72		-4.95		-1.62
82	3/23/1953	1953	3	82	6.72		-5.95		0.39
83	3/24/1953	1953	3	83	13.72		-1.95		5.89
84	3/25/1953	1953	3	84	18.72		1.05		9.89
85	3/26/1953	1953	3	85	18.72		2.05		10.39
86	3/27/1953	1953	3	86	19.72		-0.95		9.39
87	3/28/1953	1953	3	87	21.72		3.05		12.39
88	3/29/1953	1953	3	88	17.72		2.05		9.89
89	3/30/1953	1953	3	89	3.72		-2.95		0.39
90	3/31/1953	1953	3	90	8.72		-4.95		1.89
91	4/1/1953	1953	4	91	9.67		-1.94		3.87
92	4/2/1953	1953	4	92	1.67		-6.94		-2.64
93	4/3/1953	1953	4	93	2.67		-6.94		-2.14
94	4/4/1953	1953	4	94	4.67		-1.94		1.37
95	4/5/1953	1953	4	95	9.67		-4.94		2.37
96	4/6/1953	1953	4	96	4.67		-0.94		1.87
97	4/7/1953	1953	4	97	2.67		-5.94		-1.64
98	4/8/1953	1953	4	98	-0.33		-7.94		-4.14
99	4/9/1953	1953	4	99	-3.33		-6.94		-5.14
100	4/10/1953	1953	4	100	-2.33		-10.94		-6.64
101	4/11/1953	1953	4	101	-2.33		-12.94		-7.64
102	4/12/1953	1953	4	102	4.67		-12.94		-4.14
103	4/13/1953	1953	4	103	6.67		-6.94		-0.14
104	4/14/1953	1953	4	104	4.67		-6.94		-1.14
105	4/15/1953	1953	4	105	2.67		-6.94		-2.14
106	4/16/1953	1953	4	106	8.67		-2.94		2.87
107	4/17/1953	1953	4	107	11.29	A.1.Noaa	-10.94		0.17
108	4/18/1953	1953	4	108	0.67		-12.94		-6.14
109	4/19/1953	1953	4	109	3.67		-8.94		-2.64
110	4/20/1953	1953	4	110	12.67		-5.94		3.37
111	4/21/1953	1953	4	111	18.67		6.06		12.37
112	4/22/1953	1953	4	112	21.67		7.06		14.37
113	4/23/1953	1953	4	113	10.67		4.06		7.37
114	4/24/1953	1953	4	114	12.67		-0.94		5.87
115	4/25/1953	1953	4	115	15.67		0.06		7.87
116	4/26/1953	1953	4	116	16.67		-1.94		7.37
117	4/27/1953	1953	4	117	21.67		8.06		14.87
118	4/28/1953	1953	4	118	11.67		0.06		5.87
119	4/29/1953	1953	4	119	12.67		0.06		6.37
120	4/30/1953	1953	4	120	12.67		-0.94		5.87
121	5/1/1953	1953	5	121	10.22		-1.66		4.28
122	5/2/1953	1953	5	122	6.22		-3.66		1.28
123	5/3/1953	1953	5	123	1.22		-3.66		-1.22
124	5/4/1953	1953	5	124	4.22		-2.66		0.78
125	5/5/1953	1953	5	125	10.22		-3.66		3.28
126	5/6/1953	1953	5	126	20.22		1.34		10.78
127	5/7/1953	1953	5	127	20.22		4.34		12.28
128	5/8/1953	1953	5	128	18.22		6.34		12.28
129	5/9/1953	1953	5	129	15.22		1.34		8.28
130	5/10/1953	1953	5	130	10.22		-1.66		4.28
131	5/11/1953	1953	5	131	12.22		-2.66		4.78
132	5/12/1953	1953	5	132	-1.78		-6.66		-4.22
133	5/13/1953	1953	5	133	3.22		-6.66		-1.72
134	5/14/1953	1953	5	134	13.22		-0.66		6.28
135	5/15/1953	1953	5	135	13.22		-0.66		6.28
136	5/16/1953	1953	5	136	3.22		-0.66		1.28
137	5/17/1953	1953	5	137	12.22		-0.66		5.78
138	5/18/1953	1953	5	138	10.22		0.34		5.28
139	5/19/1953	1953	5	139	17.22		2.34		9.78
140	5/20/1953	1953	5	140	13.22		6.34		9.78
141	5/21/1953	1953	5	141	24.22		3.34		13.78
142	5/22/1953	1953	5	142	25.22		3.34		14.28
143	5/23/1953	1953	5	143	10.22		2.34		6.28
144	5/24/1953	1953	5	144	23.22		4.34		13.78
145	5/25/1953	1953	5	145	22.22		3.34		12.78
146	5/26/1953	1953	5	146	18.22		7.34		12.78
147	5/27/1953	1953	5	147	20.22		6.34		13.28
148	5/28/1953	1953	5	148	23.22		6.34		14.78
149	5/29/1953	1953	5	149	18.22		6.34		12.28
150	5/30/1953	1953	5	150	25.22		7.34		16.28
151	5/31/1953	1953	5	151	22.22		7.34		14.78
152	6/1/1953	1953	6	152	18.42		9.05		13.74
153	6/2/1953	1953	6	153	24.42		10.05		17.24
154	6/3/1953	1953	6	154	25.42		8.05		16.74
155	6/4/1953	1953	6	155	21.42		8.05		14.74
156	6/5/1953	1953	6	156	11.42		6.05		8.74
157	6/6/1953	1953	6	157	15.42		6.05		10.74
158	6/7/1953	1953	6	158	18.42		7.05		12.74
159	6/8/1953	1953	6	159	24.42		9.05		16.74
160	6/9/1953	1953	6	160	28.42		12.05		20.24
161	6/10/1953	1953	6	161	33.42		15.05		24.24
162	6/11/1953	1953	6	162	30.42		15.05		22.74
163	6/12/1953	1953	6	163	27.42		16.05		21.74
164	6/13/1953	1953	6	164	31.42		17.05		24.24
165	6/14/1953	1953	6	165	25.42		14.05		19.74
166	6/15/1953	1953	6	166	27.42		11.05		19.24
167	6/16/1953	1953	6	167	26.42		9.05		17.74
168	6/17/1953	1953	6	168	33.42		16.05		24.74
169	6/18/1953	1953	6	169	31.42		14.05		22.74
170	6/19/1953	1953	6	170	15.42		8.05		11.74
171	6/20/1953	1953	6	171	26.42		10.05		18.24
172	6/21/1953	1953	6	172	26.42		11.05		18.74
173	6/22/1953	1953	6	173	29.42		11.05		20.24
174	6/23/1953	1953	6	174	29.42		13.05		21.24
175	6/24/1953	1953	6	175	30.42		10.05		20.24
176	6/25/1953	1953	6	176	22.42		8.05		15.24
177	6/26/1953	1953	6	177	29.42		10.05		19.74
178	6/27/1953	1953	6	178	23.42		12.05		17.74
179	6/28/1953	1953	6	179	25.42		10.05		17.74
180	6/29/1953	1953	6	180	34.42		14.05		24.24
181	6/30/1953	1953	6	181	34.42		18.05		26.24
182	7/1/1953	1953	7	182	33.32		17.43		25.38
183	7/2/1953	1953	7	183	26.32		12.43		19.38
184	7/3/1953	1953	7	184	33.32		11.43		22.38
185	7/4/1953	1953	7	185	32.32		18.43		25.38
186	7/5/1953	1953	7	186	28.32		18.43		23.38
187	7/6/1953	1953	7	187	27.32		13.43		20.38
188	7/7/1953	1953	7	188	27.32		13.43		20.38
189	7/8/1953	1953	7	189	30.32		12.43		21.38
190	7/9/1953	1953	7	190	28.32		12.43		20.38
191	7/10/1953	1953	7	191	27.32		12.43		19.88
192	7/11/1953	1953	7	192	19.32		12.43		15.88
193	7/12/1953	1953	7	193	28.32		12.43		20.38
194	7/13/1953	1953	7	194	29.32		14.43		21.88
195	7/14/1953	1953	7	195	32.32		16.43		24.38
196	7/15/1953	1953	7	196	32.32		18.43		25.38
197	7/16/1953	1953	7	197	17.32		11.43		14.38
198	7/17/1953	1953	7	198	16.32		11.43		13.88
199	7/18/1953	1953	7	199	24.32		11.43		17.88
200	7/19/1953	1953	7	200	25.32		13.43		19.38
201	7/20/1953	1953	7	201	30.32		13.43		21.88
202	7/21/1953	1953	7	202	24.32		13.43		18.88
203	7/22/1953	1953	7	203	29.32		14.43		21.88
204	7/23/1953	1953	7	204	32.32		18.43		25.38
205	7/24/1953	1953	7	205	35.32		17.43		26.38
206	7/25/1953	1953	7	206	33.32		18.43		25.88
207	7/26/1953	1953	7	207	28.32		18.43		23.38
208	7/27/1953	1953	7	208	31.32		16.43		23.88
209	7/28/1953	1953	7	209	31.32		16.43		23.88
210	7/29/1953	1953	7	210	21.32		13.43		17.38
211	7/30/1953	1953	7	211	23.32		12.43		17.88
212	7/31/1953	1953	7	212	26.32		14.43		20.38
213	8/1/1953	1953	8	213	23.06		14.13		18.60
214	8/2/1953	1953	8	214	17.06		11.13		14.10
215	8/3/1953	1953	8	215	27.06		11.13		19.10
216	8/4/1953	1953	8	216	25.06		11.13		18.10
217	8/5/1953	1953	8	217	27.06		13.13		20.10
218	8/6/1953	1953	8	218	27.06		10.13		18.60
219	8/7/1953	1953	8	219	23.06		11.13		17.10
220	8/8/1953	1953	8	220	31.06		13.13		22.10
221	8/9/1953	1953	8	221	31.06		16.13		23.60
222	8/10/1953	1953	8	222	25.06		10.13		17.60
223	8/11/1953	1953	8	223	16.06		9.13		12.60
224	8/12/1953	1953	8	224	25.06		8.13		16.60
225	8/13/1953	1953	8	225	30.06		13.13		21.60
226	8/14/1953	1953	8	226	25.06		13.13		19.10
227	8/15/1953	1953	8	227	23.06		11.13		17.10
228	8/16/1953	1953	8	228	21.06		8.13		14.60
229	8/17/1953	1953	8	229	20.06		10.13		15.10
230	8/18/1953	1953	8	230	23.06		9.13		16.10
231	8/19/1953	1953	8	231	21.06		8.13		14.60
232	8/20/1953	1953	8	232	23.06		8.13		15.60
233	8/21/1953	1953	8	233	26.06		11.13		18.60
234	8/22/1953	1953	8	234	23.06		10.13		16.60
235	8/23/1953	1953	8	235	22.06		10.13		16.10
236	8/24/1953	1953	8	236	29.06		13.13		21.10
237	8/25/1953	1953	8	237	32.06		16.13		24.10
238	8/26/1953	1953	8	238	30.06		17.13		23.60
239	8/27/1953	1953	8	239	25.06		13.13		19.10
240	8/28/1953	1953	8	240	26.06		13.13		19.60
241	8/29/1953	1953	8	241	26.06		12.13		19.10
242	8/30/1953	1953	8	242	27.06		12.13		19.60
243	8/31/1953	1953	8	243	28.06		14.13		21.10
244	9/1/1953	1953	9	244	28.64		15.38		22.01
245	9/2/1953	1953	9	245	27.64		7.38		17.51
246	9/3/1953	1953	9	246	8.64		4.38		6.51
247	9/4/1953	1953	9	247	16.64		3.38		10.01
248	9/5/1953	1953	9	248	22.64		7.38		15.01
249	9/6/1953	1953	9	249	25.64		11.38		18.51
250	9/7/1953	1953	9	250	28.64		11.38		20.01
251	9/8/1953	1953	9	251	24.64		12.38		18.51
252	9/9/1953	1953	9	252	25.64		12.38		19.01
253	9/10/1953	1953	9	253	25.64		11.38		18.51
254	9/11/1953	1953	9	254	23.64		10.38		17.01
255	9/12/1953	1953	9	255	28.64		11.38		20.01
256	9/13/1953	1953	9	256	29.64		14.38		22.01
257	9/14/1953	1953	9	257	27.64		11.38		19.51
258	9/15/1953	1953	9	258	21.64		9.38		15.51
259	9/16/1953	1953	9	259	26.64		13.38		20.01
260	9/17/1953	1953	9	260	27.64		8.38		18.01
261	9/18/1953	1953	9	261	23.64		7.38		15.51
262	9/19/1953	1953	9	262	26.64		9.38		18.01
263	9/20/1953	1953	9	263	16.64		3.38		10.01
264	9/21/1953	1953	9	264	18.64		1.38		10.01
265	9/22/1953	1953	9	265	28.64		13.38		21.01
266	9/23/1953	1953	9	266	26.64		11.38		19.01
267	9/24/1953	1953	9	267	23.64		6.38		15.01
268	9/25/1953	1953	9	268	26.64		4.38		15.51
269	9/26/1953	1953	9	269	21.64		13.38		17.51
270	9/27/1953	1953	9	270	30.64		13.38		22.01
271	9/28/1953	1953	9	271	24.64		9.38		17.01
272	9/29/1953	1953	9	272	23.64		9.38		16.51
273	9/30/1953	1953	9	273	27.64		8.38		18.01
274	10/1/1953	1953	10	274	25.71		11.31		18.51
275	10/2/1953	1953	10	275	24.71		5.31		15.01
276	10/3/1953	1953	10	276	4.71		-0.69		2.01
277	10/4/1953	1953	10	277	14.71		-1.69		6.51
278	10/5/1953	1953	10	278	16.71		1.31		9.01
279	10/6/1953	1953	10	279	20.71		1.31		11.01
280	10/7/1953	1953	10	280	24.71		8.31		16.51
281	10/8/1953	1953	10	281	21.71		8.31		15.01
282	10/9/1953	1953	10	282	25.71		10.31		18.01
283	10/10/1953	1953	10	283	26.71		10.31		18.51
284	10/11/1953	1953	10	284	24.71		9.31		17.01
285	10/12/1953	1953	10	285	15.71		8.31		12.01
286	10/13/1953	1953	10	286	17.71		6.31		12.01
287	10/14/1953	1953	10	287	15.71		4.31		10.01
288	10/15/1953	1953	10	288	16.71		3.31		10.01
289	10/16/1953	1953	10	289	17.71		4.31		11.01
290	10/17/1953	1953	10	290	19.71		3.31		11.51
291	10/18/1953	1953	10	291	19.71		6.31		13.01
292	10/19/1953	1953	10	292	20.71		5.31		13.01
293	10/20/1953	1953	10	293	14.71		4.31		9.51
294	10/21/1953	1953	10	294	9.71		-0.69		4.51
295	10/22/1953	1953	10	295	-0.29		-2.69		-1.49
296	10/23/1953	1953	10	296	-1.29		-3.69		-2.49
297	10/24/1953	1953	10	297	2.71		-2.69		0.01
298	10/25/1953	1953	10	298	5.71		-2.69		1.51
299	10/26/1953	1953	10	299	10.71		-3.69		3.51
300	10/27/1953	1953	10	300	9.71		-0.69		4.51
301	10/28/1953	1953	10	301	15.71		0.31		8.01
302	10/29/1953	1953	10	302	19.71		5.31		12.51
303	10/30/1953	1953	10	303	12.71		1.31		7.01
304	10/31/1953	1953	10	304	14.71		2.31		8.51
305	11/1/1953	1953	11	305	19.69		4.99		12.34
306	11/2/1953	1953	11	306	17.69		-0.01		8.84
307	11/3/1953	1953	11	307	5.69		-3.01		1.34
308	11/4/1953	1953	11	308	-0.31		-4.01		-2.16
309	11/5/1953	1953	11	309	-2.31		-4.01		-3.16
310	11/6/1953	1953	11	310	2.69		-4.01		-0.66
311	11/7/1953	1953	11	311	5.69		-5.01		0.34
312	11/8/1953	1953	11	312	9.69		-6.01		1.84
313	11/9/1953	1953	11	313	16.69		4.99		10.84
314	11/10/1953	1953	11	314	15.69		4.99		10.34
315	11/11/1953	1953	11	315	15.69		2.99		9.34
316	11/12/1953	1953	11	316	16.69		1.99		9.34
317	11/13/1953	1953	11	317	17.69		5.99		11.84
318	11/14/1953	1953	11	318	17.69		5.99		11.84
319	11/15/1953	1953	11	319	17.69		5.99		11.84
320	11/16/1953	1953	11	320	15.69		2.99		9.34
321	11/17/1953	1953	11	321	15.69		0.99		8.34
322	11/18/1953	1953	11	322	2.69		-9.01		-3.16
323	11/19/1953	1953	11	323	-7.31		-12.01		-9.66
324	11/20/1953	1953	11	324	0.69		-12.01		-5.66
325	11/21/1953	1953	11	325	-1.31		-13.01		-7.16
326	11/22/1953	1953	11	326	3.69		-7.01		-1.66
327	11/23/1953	1953	11	327	5.69		-1.01		2.34
328	11/24/1953	1953	11	328	2.69		-6.01		-1.66
329	11/25/1953	1953	11	329	5.69		-7.01		-0.66
330	11/26/1953	1953	11	330	5.69		-3.01		1.34
331	11/27/1953	1953	11	331	5.69		-3.01		1.34
332	11/28/1953	1953	11	332	6.69		0.99		3.84
333	11/29/1953	1953	11	333	7.69		1.99		4.84
334	11/30/1953	1953	11	334	14.69		0.99		7.84
335	12/1/1953	1953	12	335	5.35		-3.97		0.69
336	12/2/1953	1953	12	336	-1.65		-5.97		-3.81
337	12/3/1953	1953	12	337	-0.65		-8.97		-4.81
338	12/4/1953	1953	12	338	5.35		-6.97		-0.81
339	12/5/1953	1953	12	339	-2.65		-7.97		-5.31
340	12/6/1953	1953	12	340	3.35		-5.97		-1.31
341	12/7/1953	1953	12	341	6.35		-5.97		0.19
342	12/8/1953	1953	12	342	-4.65		-12.97		-8.81
343	12/9/1953	1953	12	343	3.35		-8.97		-2.81
344	12/10/1953	1953	12	344	6.35		-10.97		-2.31
345	12/11/1953	1953	12	345	-1.65		-13.97		-7.81
346	12/12/1953	1953	12	346	5.35		-2.97		1.19
347	12/13/1953	1953	12	347	1.35		-9.97		-4.31
348	12/14/1953	1953	12	348	5.35		-2.97		1.19
349	12/15/1953	1953	12	349	3.35		-6.97		-1.81
350	12/16/1953	1953	12	350	-2.65		-6.97		-4.81
351	12/17/1953	1953	12	351	8.35		-2.97		2.69
352	12/18/1953	1953	12	352	11.35		-0.97		5.19
353	12/19/1953	1953	12	353	8.35		0.03		4.19
354	12/20/1953	1953	12	354	6.35		-4.97		0.69
355	12/21/1953	1953	12	355	-3.65		-16.97		-10.31
356	12/22/1953	1953	12	356	-8.65		-15.97		-12.31
357	12/23/1953	1953	12	357	5.35		-12.97		-3.81
358	12/24/1953	1953	12	358	8.35		-5.97		1.19
359	12/25/1953	1953	12	359	8.35		-6.97		0.69
360	12/26/1953	1953	12	360	5.35		-3.97		0.69
361	12/27/1953	1953	12	361	-2.65		-13.97		-8.31
362	12/28/1953	1953	12	362	2.35		-10.97		-4.31
363	12/29/1953	1953	12	363	-2.65		-10.97		-6.81
364	12/30/1953	1953	12	364	2.35		-8.97		-3.31
365	12/31/1953	1953	12	365	8.35		-0.97		3.69
366	1/1/1954	1954	1	1	6.28		-0.45		2.92
367	1/2/1954	1954	1	2	6.28		-5.45		0.42
368	1/3/1954	1954	1	3	8.28		-1.45		3.42
369	1/4/1954	1954	1	4	5.28		-5.45		-0.09
370	1/5/1954	1954	1	5	6.28		0.55		3.42
371	1/6/1954	1954	1	6	12.28		2.55		7.42
372	1/7/1954	1954	1	7	11.28		2.55		6.92
373	1/8/1954	1954	1	8	6.28		-5.45		0.42
374	1/9/1954	1954	1	9	-3.72		-11.45		-7.59
375	1/10/1954	1954	1	10	1.28		-12.45		-5.59
376	1/11/1954	1954	1	11	-0.72		-11.45		-6.09
377	1/12/1954	1954	1	12	-7.72		-13.45		-10.59
378	1/13/1954	1954	1	13	2.28		-10.45		-4.09
379	1/14/1954	1954	1	14	5.28		-5.45		-0.09
380	1/15/1954	1954	1	15	7.28		-1.45		2.92
381	1/16/1954	1954	1	16	9.28		-0.45		4.42
382	1/17/1954	1954	1	17	13.28		0.55		6.92
383	1/18/1954	1954	1	18	6.28		0.55		3.42
384	1/19/1954	1954	1	19	6.28		-5.45		0.42
385	1/20/1954	1954	1	20	-5.72		-17.80		-11.76
386	1/21/1954	1954	1	21	6.28		-5.20	A.1.B1	0.54
387	1/22/1954	1954	1	22	11.28		-1.45		4.92
388	1/23/1954	1954	1	23	11.28		-0.45		5.42
389	1/24/1954	1954	1	24	10.28		-0.45		4.92
390	1/25/1954	1954	1	25	10.28		-9.45		0.42
391	1/26/1954	1954	1	26	0.28		-12.45		-6.09
392	1/27/1954	1954	1	27	7.28		-4.45		1.42
393	1/28/1954	1954	1	28	10.28		1.55		5.92
394	1/29/1954	1954	1	29	10.28		-4.45		2.92
395	1/30/1954	1954	1	30	10.28		-1.45		4.42
396	1/31/1954	1954	1	31	15.28		-1.45		6.92
397	2/1/1954	1954	2	32	7.73		-3.18		2.28
398	2/2/1954	1954	2	33	12.73		0.82		6.78
399	2/3/1954	1954	2	34	16.73		1.82		9.28
400	2/4/1954	1954	2	35	13.73		-0.18		6.78
401	2/5/1954	1954	2	36	12.73		-1.18		5.78
402	2/6/1954	1954	2	37	7.73		-4.18		1.78
403	2/7/1954	1954	2	38	13.73		-0.18		6.78
404	2/8/1954	1954	2	39	20.73		2.82		11.78
405	2/9/1954	1954	2	40	18.73		0.82		9.78
406	2/10/1954	1954	2	41	12.73		-7.18		2.78
407	2/11/1954	1954	2	42	5.73		-9.18		-1.73
408	2/12/1954	1954	2	43	14.73		2.82		8.78
409	2/13/1954	1954	2	44	14.73		3.82		9.28
410	2/14/1954	1954	2	45	11.73		-1.18		5.28
411	2/15/1954	1954	2	46	5.73		-3.18		1.28
412	2/16/1954	1954	2	47	8.73		-3.18		2.78
413	2/17/1954	1954	2	48	12.73		-3.18		4.78
414	2/18/1954	1954	2	49	13.73		-2.18		5.78
415	2/19/1954	1954	2	50	2.73		-7.18		-2.23
416	2/20/1954	1954	2	51	6.73		-7.18		-0.23
417	2/21/1954	1954	2	52	10.73		-2.18		4.28
418	2/22/1954	1954	2	53	4.73		-3.18		0.78
419	2/23/1954	1954	2	54	10.73		-2.18		4.28
420	2/24/1954	1954	2	55	12.73		-1.18		5.78
421	2/25/1954	1954	2	56	8.73		-6.18		1.28
422	2/26/1954	1954	2	57	8.73		-8.18		0.28
423	2/27/1954	1954	2	58	-0.27		-12.18		-6.23
424	2/28/1954	1954	2	59	6.73		-11.18		-2.23
425	3/1/1954	1954	3	60	-0.28		-14.95		-7.62
426	3/2/1954	1954	3	61	-11.28		-17.80		-14.54
427	3/3/1954	1954	3	62	-1.28		-17.80		-9.54
428	3/4/1954	1954	3	63	2.72		-11.95		-4.62
429	3/5/1954	1954	3	64	6.72		-11.95		-2.62
430	3/6/1954	1954	3	65	15.72		0.05		7.89
431	3/7/1954	1954	3	66	9.72		-4.95		2.39
432	3/8/1954	1954	3	67	12.72		-4.95		3.89
433	3/9/1954	1954	3	68	15.72		3.05		9.39
434	3/10/1954	1954	3	69	14.72		3.05		8.89
435	3/11/1954	1954	3	70	7.72		-3.95		1.89
436	3/12/1954	1954	3	71	-1.28		-12.95		-7.12
437	3/13/1954	1954	3	72	-0.28		-13.95		-7.12
438	3/14/1954	1954	3	73	3.72		-10.95		-3.62
439	3/15/1954	1954	3	74	6.72		-6.95		-0.12
440	3/16/1954	1954	3	75	11.72		-0.95		5.39
441	3/17/1954	1954	3	76	15.72		-0.95		7.39
442	3/18/1954	1954	3	77	1.72		-2.95		-0.62
443	3/19/1954	1954	3	78	6.72		-3.95		1.39
444	3/20/1954	1954	3	79	4.72		-2.95		0.89
445	3/21/1954	1954	3	80	5.72		-0.95		2.39
446	3/22/1954	1954	3	81	-0.28		-4.95		-2.62
447	3/23/1954	1954	3	82	-0.28		-2.95		-1.62
448	3/24/1954	1954	3	83	2.72		-5.95		-1.62
449	3/25/1954	1954	3	84	1.72		-7.95		-3.12
450	3/26/1954	1954	3	85	7.72		-6.95		0.39
451	3/27/1954	1954	3	86	7.72		-0.95		3.39
452	3/28/1954	1954	3	87	12.72		-6.95		2.89
453	3/29/1954	1954	3	88	8.72		-10.95		-1.12
454	3/30/1954	1954	3	89	-6.28		-14.95		-10.62
455	3/31/1954	1954	3	90	2.72		-14.95		-6.12
456	4/1/1954	1954	4	91	7.67		-1.94		2.87
457	4/2/1954	1954	4	92	14.67		1.06		7.87
458	4/3/1954	1954	4	93	16.67		3.06		9.87
459	4/4/1954	1954	4	94	19.67		5.06		12.37
460	4/5/1954	1954	4	95	16.67		6.06		11.37
461	4/6/1954	1954	4	96	18.67		1.06		9.87
462	4/7/1954	1954	4	97	11.67		-2.94		4.37
463	4/8/1954	1954	4	98	16.67		-1.94		7.37
464	4/9/1954	1954	4	99	15.67		3.06		9.37
465	4/10/1954	1954	4	100	11.67		-0.94		5.37
466	4/11/1954	1954	4	101	11.67		-0.94		5.37
467	4/12/1954	1954	4	102	12.67		-1.94		5.37
468	4/13/1954	1954	4	103	20.67		5.06		12.87
469	4/14/1954	1954	4	104	15.67		1.06		8.37
470	4/15/1954	1954	4	105	4.67		-2.94		0.87
471	4/16/1954	1954	4	106	17.67		0.06		8.87
472	4/17/1954	1954	4	107	19.67		6.06		12.87
473	4/18/1954	1954	4	108	21.67		0.06		10.87
474	4/19/1954	1954	4	109	18.67		-1.94		8.37
475	4/20/1954	1954	4	110	20.67		-0.94		9.87
476	4/21/1954	1954	4	111	6.67		-3.94		1.37
477	4/22/1954	1954	4	112	18.67		-2.94		7.87
478	4/23/1954	1954	4	113	22.67		6.06		14.37
479	4/24/1954	1954	4	114	18.67		5.06		11.87
480	4/25/1954	1954	4	115	19.67		4.06		11.87
481	4/26/1954	1954	4	116	19.67		5.06		12.37
482	4/27/1954	1954	4	117	19.67		3.06		11.37
483	4/28/1954	1954	4	118	21.67		0.06		10.87
484	4/29/1954	1954	4	119	4.93	A.1.B1	-4.94		-0.01
485	4/30/1954	1954	4	120	-2.33		-5.94		-4.14
486	5/1/1954	1954	5	121	-2.78		-8.66		-5.72
487	5/2/1954	1954	5	122	2.22		-10.66		-4.22
488	5/3/1954	1954	5	123	12.72	A.1.B1	-6.66		3.03
489	5/4/1954	1954	5	124	15.22		-0.66		7.28
490	5/5/1954	1954	5	125	18.22		0.34		9.28
491	5/6/1954	1954	5	126	14.22		1.34		7.78
492	5/7/1954	1954	5	127	9.22		0.34		4.78
493	5/8/1954	1954	5	128	17.22		-0.66		8.28
494	5/9/1954	1954	5	129	13.22		1.34		7.28
495	5/10/1954	1954	5	130	8.22		0.34		4.28
496	5/11/1954	1954	5	131	7.22		0.34		3.78
497	5/12/1954	1954	5	132	22.22		3.34		12.78
498	5/13/1954	1954	5	133	23.22		8.34		15.78
499	5/14/1954	1954	5	134	25.22		9.34		17.28
500	5/15/1954	1954	5	135	22.22		7.34		14.78
501	5/16/1954	1954	5	136	21.22		6.34		13.78
502	5/17/1954	1954	5	137	17.22		4.34		10.78
503	5/18/1954	1954	5	138	23.22		4.34		13.78
504	5/19/1954	1954	5	139	25.22		4.34		14.78
505	5/20/1954	1954	5	140	30.22		12.34		21.28
506	5/21/1954	1954	5	141	26.22		12.34		19.28
507	5/22/1954	1954	5	142	16.22		6.34		11.28
508	5/23/1954	1954	5	143	6.22		2.34		4.28
509	5/24/1954	1954	5	144	13.22		2.34		7.78
510	5/25/1954	1954	5	145	21.22		3.34		12.28
511	5/26/1954	1954	5	146	19.22		6.34		12.78
512	5/27/1954	1954	5	147	21.22		2.34		11.78
513	5/28/1954	1954	5	148	16.22		1.34		8.78
514	5/29/1954	1954	5	149	18.22		-1.66		8.28
515	5/30/1954	1954	5	150	25.22		6.34		15.78
516	5/31/1954	1954	5	151	20.22		4.34		12.28
517	6/1/1954	1954	6	152	22.42		0.05		11.24
518	6/2/1954	1954	6	153	15.42		-0.95		7.24
519	6/3/1954	1954	6	154	20.42		-1.95		9.24
520	6/4/1954	1954	6	155	30.42		7.05		18.74
521	6/5/1954	1954	6	156	31.42		14.05		22.74
522	6/6/1954	1954	6	157	19.42		4.05		11.74
523	6/7/1954	1954	6	158	18.42		1.05		9.74
524	6/8/1954	1954	6	159	19.42		6.05		12.74
525	6/9/1954	1954	6	160	26.42		7.05		16.74
526	6/10/1954	1954	6	161	26.42		9.05		17.74
527	6/11/1954	1954	6	162	25.42		8.05		16.74
528	6/12/1954	1954	6	163	27.42		9.05		18.24
529	6/13/1954	1954	6	164	26.42		12.05		19.24
530	6/14/1954	1954	6	165	18.42		7.05		12.74
531	6/15/1954	1954	6	166	22.42		5.05		13.74
532	6/16/1954	1954	6	167	27.42		12.05		19.74
533	6/17/1954	1954	6	168	28.42		9.05		18.74
534	6/18/1954	1954	6	169	11.55	A.1.B1	10.05		10.80
535	6/19/1954	1954	6	170	27.42		8.05		17.74
536	6/20/1954	1954	6	171	26.42		12.05		19.24
537	6/21/1954	1954	6	172	30.42		12.05		21.24
538	6/22/1954	1954	6	173	31.42		12.05		21.74
539	6/23/1954	1954	6	174	37.42		19.05		28.24
540	6/24/1954	1954	6	175	35.42		16.05		25.74
541	6/25/1954	1954	6	176	30.42		15.05		22.74
542	6/26/1954	1954	6	177	27.42		12.05		19.74
543	6/27/1954	1954	6	178	27.42		13.05		20.24
544	6/28/1954	1954	6	179	26.42		11.05		18.74
545	6/29/1954	1954	6	180	23.42		7.05		15.24
546	6/30/1954	1954	6	181	26.42		10.05		18.24
547	7/1/1954	1954	7	182	29.32		14.43		21.88
548	7/2/1954	1954	7	183	32.32		14.43		23.38
549	7/3/1954	1954	7	184	30.32		12.43		21.38
550	7/4/1954	1954	7	185	32.32		14.43		23.38
551	7/5/1954	1954	7	186	31.32		15.43		23.38
552	7/6/1954	1954	7	187	30.32		17.43		23.88
553	7/7/1954	1954	7	188	30.32		14.43		22.38
554	7/8/1954	1954	7	189	28.32		16.43		22.38
555	7/9/1954	1954	7	190	33.32		16.43		24.88
556	7/10/1954	1954	7	191	35.32		18.43		26.88
557	7/11/1954	1954	7	192	36.32		18.43		27.38
558	7/12/1954	1954	7	193	36.32		19.43		27.88
559	7/13/1954	1954	7	194	36.32		15.43		25.88
560	7/14/1954	1954	7	195	25.32		12.43		18.88
561	7/15/1954	1954	7	196	26.32		12.43		19.38
562	7/16/1954	1954	7	197	30.32		13.43		21.88
563	7/17/1954	1954	7	198	28.32		13.43		20.88
564	7/18/1954	1954	7	199	28.32		12.43		20.38
565	7/19/1954	1954	7	200	30.32		13.43		21.88
566	7/20/1954	1954	7	201	28.32		12.43		20.38
567	7/21/1954	1954	7	202	28.32		13.43		20.88
568	7/22/1954	1954	7	203	15.32		9.43		12.38
569	7/23/1954	1954	7	204	22.32		7.43		14.88
570	7/24/1954	1954	7	205	31.32		13.43		22.38
571	7/25/1954	1954	7	206	30.32		13.43		21.88
572	7/26/1954	1954	7	207	32.32		13.43		22.88
573	7/27/1954	1954	7	208	30.32		16.43		23.38
574	7/28/1954	1954	7	209	30.32		13.43		21.88
575	7/29/1954	1954	7	210	33.32		16.43		24.88
576	7/30/1954	1954	7	211	32.32		17.43		24.88
577	7/31/1954	1954	7	212	28.32		11.43		19.88
578	8/1/1954	1954	8	213	31.06		14.13		22.60
579	8/2/1954	1954	8	214	30.06		12.13		21.10
580	8/3/1954	1954	8	215	34.06		17.13		25.60
581	8/4/1954	1954	8	216	25.06		13.13		19.10
582	8/5/1954	1954	8	217	21.06		13.13		17.10
583	8/6/1954	1954	8	218	22.06		10.13		16.10
584	8/7/1954	1954	8	219	13.06		8.13		10.60
585	8/8/1954	1954	8	220	25.06		8.13		16.60
586	8/9/1954	1954	8	221	28.06		11.13		19.60
587	8/10/1954	1954	8	222	30.06		13.13		21.60
588	8/11/1954	1954	8	223	24.06		13.13		18.60
589	8/12/1954	1954	8	224	23.06		9.13		16.10
590	8/13/1954	1954	8	225	23.06		11.13		17.10
591	8/14/1954	1954	8	226	28.06		10.13		19.10
592	8/15/1954	1954	8	227	26.06		13.13		19.60
593	8/16/1954	1954	8	228	27.06		9.13		18.10
594	8/17/1954	1954	8	229	29.06		8.13		18.60
595	8/18/1954	1954	8	230	21.06		9.13		15.10
596	8/19/1954	1954	8	231	27.06		9.13		18.10
597	8/20/1954	1954	8	232	26.06		10.13		18.10
598	8/21/1954	1954	8	233	27.06		10.13		18.60
599	8/22/1954	1954	8	234	18.06		7.13		12.60
600	8/23/1954	1954	8	235	26.06		7.13		16.60
601	8/24/1954	1954	8	236	27.06		13.13		20.10
602	8/25/1954	1954	8	237	28.06		15.13		21.60
603	8/26/1954	1954	8	238	30.06		12.13		21.10
604	8/27/1954	1954	8	239	28.06		15.13		21.60
605	8/28/1954	1954	8	240	30.06		14.13		22.10
606	8/29/1954	1954	8	241	32.06		15.13		23.60
607	8/30/1954	1954	8	242	30.06		13.13		21.60
608	8/31/1954	1954	8	243	31.06		13.13		22.10
609	9/1/1954	1954	9	244	28.64		17.38		23.01
610	9/2/1954	1954	9	245	26.64		13.38		20.01
611	9/3/1954	1954	9	246	24.64		12.38		18.51
612	9/4/1954	1954	9	247	24.64		11.38		18.01
613	9/5/1954	1954	9	248	24.64		10.38		17.51
614	9/6/1954	1954	9	249	25.64		12.38		19.01
615	9/7/1954	1954	9	250	25.64		10.38		18.01
616	9/8/1954	1954	9	251	18.64		10.38		14.51
617	9/9/1954	1954	9	252	22.64		6.38		14.51
618	9/10/1954	1954	9	253	27.64		8.38		18.01
619	9/11/1954	1954	9	254	28.64		15.38		22.01
620	9/12/1954	1954	9	255	25.64		12.38		19.01
621	9/13/1954	1954	9	256	25.64		11.38		18.51
622	9/14/1954	1954	9	257	24.64		9.38		17.01
623	9/15/1954	1954	9	258	26.64		9.38		18.01
624	9/16/1954	1954	9	259	26.64		11.38		19.01
625	9/17/1954	1954	9	260	26.64		8.38		17.51
626	9/18/1954	1954	9	261	27.64		10.38		19.01
627	9/19/1954	1954	9	262	25.64		8.38		17.01
628	9/20/1954	1954	9	263	21.64		3.38		12.51
629	9/21/1954	1954	9	264	22.64		1.38		12.01
630	9/22/1954	1954	9	265	27.64		8.38		18.01
631	9/23/1954	1954	9	266	20.64		7.38		14.01
632	9/24/1954	1954	9	267	7.64		6.38		7.01
633	9/25/1954	1954	9	268	17.64		6.38		12.01
634	9/26/1954	1954	9	269	20.64		6.38		13.51
635	9/27/1954	1954	9	270	14.64		6.38		10.51
636	9/28/1954	1954	9	271	22.64		2.38		12.51
637	9/29/1954	1954	9	272	11.14	A.1.B1	-0.62		5.26
638	9/30/1954	1954	9	273	7.64		-0.62		3.51
639	10/1/1954	1954	10	274	22.71		2.31		12.51
640	10/2/1954	1954	10	275	22.71		6.31		14.51
641	10/3/1954	1954	10	276	19.71		10.31		15.01
642	10/4/1954	1954	10	277	11.71		3.31		7.51
643	10/5/1954	1954	10	278	15.71		2.31		9.01
644	10/6/1954	1954	10	279	7.71		2.31		5.01
645	10/7/1954	1954	10	280	22.71		3.31		13.01
646	10/8/1954	1954	10	281	21.71		12.31		17.01
647	10/9/1954	1954	10	282	22.71		5.31		14.01
648	10/10/1954	1954	10	283	16.71		5.31		11.01
649	10/11/1954	1954	10	284	16.71		0.31		8.51
650	10/12/1954	1954	10	285	18.71		1.31		10.01
651	10/13/1954	1954	10	286	12.71		-2.69		5.01
652	10/14/1954	1954	10	287	6.71		-3.69		1.51
653	10/15/1954	1954	10	288	15.71		-1.69		7.01
654	10/16/1954	1954	10	289	18.71		3.31		11.01
655	10/17/1954	1954	10	290	22.71		7.31		15.01
656	10/18/1954	1954	10	291	13.71		4.31		9.01
657	10/19/1954	1954	10	292	20.71		4.31		12.51
658	10/20/1954	1954	10	293	17.71		1.31		9.51
659	10/21/1954	1954	10	294	16.71		1.31		9.01
660	10/22/1954	1954	10	295	20.71		2.31		11.51
661	10/23/1954	1954	10	296	20.71		1.31		11.01
662	10/24/1954	1954	10	297	4.77	A.1.B1	-4.69		0.04
663	10/25/1954	1954	10	298	-1.29		-5.69		-3.49
664	10/26/1954	1954	10	299	-3.29		-10.69		-6.99
665	10/27/1954	1954	10	300	4.71		-10.69		-2.99
666	10/28/1954	1954	10	301	9.71		-6.69		1.51
667	10/29/1954	1954	10	302	6.71		-8.69		-0.99
668	10/30/1954	1954	10	303	5.71		-3.69		1.01
669	10/31/1954	1954	10	304	6.71		-3.69		1.51
670	11/1/1954	1954	11	305	4.69		-5.01		-0.16
671	11/2/1954	1954	11	306	10.69		-4.01		3.34
672	11/3/1954	1954	11	307	9.69		-4.01		2.84
673	11/4/1954	1954	11	308	12.69		-5.01		3.84
674	11/5/1954	1954	11	309	15.69		1.99		8.84
675	11/6/1954	1954	11	310	16.69		3.99		10.34
676	11/7/1954	1954	11	311	15.69		1.99		8.84
677	11/8/1954	1954	11	312	11.69		-1.01		5.34
678	11/9/1954	1954	11	313	12.69		-1.01		5.84
679	11/10/1954	1954	11	314	17.69		1.99		9.84
680	11/11/1954	1954	11	315	8.69		-1.01		3.84
681	11/12/1954	1954	11	316	15.69		-0.01		7.84
682	11/13/1954	1954	11	317	5.69		-1.01		2.34
683	11/14/1954	1954	11	318	10.69		-3.01		3.84
684	11/15/1954	1954	11	319	12.69		2.99		7.84
685	11/16/1954	1954	11	320	13.69		-0.01		6.84
686	11/17/1954	1954	11	321	6.69		-1.01		2.84
687	11/18/1954	1954	11	322	7.69		-1.01		3.34
688	11/19/1954	1954	11	323	12.69		0.99		6.84
689	11/20/1954	1954	11	324	12.69		-1.01		5.84
690	11/21/1954	1954	11	325	9.69		-1.01		4.34
691	11/22/1954	1954	11	326	16.69		3.99		10.34
692	11/23/1954	1954	11	327	12.69		-3.67	A.1.B1	4.51
693	11/24/1954	1954	11	328	7.69		-4.01		1.84
694	11/25/1954	1954	11	329	15.69		5.99		10.84
695	11/26/1954	1954	11	330	9.69		0.99		5.34
696	11/27/1954	1954	11	331	2.69		-6.01		-1.66
697	11/28/1954	1954	11	332	-1.31		-11.01		-6.16
698	11/29/1954	1954	11	333	-7.31		-9.01		-8.16
699	11/30/1954	1954	11	334	-1.31		-11.01		-6.16
700	12/1/1954	1954	12	335	7.35		-11.97		-2.31
701	12/2/1954	1954	12	336	9.35		4.03		6.69
702	12/3/1954	1954	12	337	12.35		5.03		8.69
703	12/4/1954	1954	12	338	7.35		-1.97		2.69
704	12/5/1954	1954	12	339	6.35		-2.97		1.69
705	12/6/1954	1954	12	340	11.35		-0.97		5.19
706	12/7/1954	1954	12	341	9.35		-5.97		1.69
707	12/8/1954	1954	12	342	-2.65		-6.97		-4.81
708	12/9/1954	1954	12	343	8.35		-5.97		1.19
709	12/10/1954	1954	12	344	7.35		-2.97		2.19
710	12/11/1954	1954	12	345	1.35		-7.97		-3.31
711	12/12/1954	1954	12	346	7.35		-7.97		-0.31
712	12/13/1954	1954	12	347	10.35		-2.97		3.69
713	12/14/1954	1954	12	348	3.35		-5.97		-1.31
714	12/15/1954	1954	12	349	10.35		-2.97		3.69
715	12/16/1954	1954	12	350	-1.65		-10.97		-6.31
716	12/17/1954	1954	12	351	3.35		-8.97		-2.81
717	12/18/1954	1954	12	352	9.35		-0.97		4.19
718	12/19/1954	1954	12	353	16.35		2.03		9.19
719	12/20/1954	1954	12	354	16.35		3.03		9.69
720	12/21/1954	1954	12	355	11.35		1.03		6.19
721	12/22/1954	1954	12	356	13.35		-0.97		6.19
722	12/23/1954	1954	12	357	7.35		-1.97		2.69
723	12/24/1954	1954	12	358	13.35		1.03		7.19
724	12/25/1954	1954	12	359	6.35		-3.97		1.19
725	12/26/1954	1954	12	360	-3.65		-10.97		-7.31
726	12/27/1954	1954	12	361	-7.65		-16.97		-12.31
727	12/28/1954	1954	12	362	3.35		-16.97		-6.81
728	12/29/1954	1954	12	363	3.35		-4.97		-0.81
729	12/30/1954	1954	12	364	1.35		-7.97		-3.31
730	12/31/1954	1954	12	365	6.35		-4.97		0.69
731	1/1/1955	1955	1	1	3.28		-2.45		0.42
732	1/2/1955	1955	1	2	11.28		0.55		5.92
733	1/3/1955	1955	1	3	5.28		-2.45		1.42
734	1/4/1955	1955	1	4	8.28		-5.45		1.42
735	1/5/1955	1955	1	5	-3.72		-11.45		-7.59
736	1/6/1955	1955	1	6	-0.72		-12.45		-6.59
737	1/7/1955	1955	1	7	4.28		-11.45		-3.59
738	1/8/1955	1955	1	8	1.28		-10.45		-4.59
739	1/9/1955	1955	1	9	-1.72		-11.45		-6.59
740	1/10/1955	1955	1	10	1.28		-7.45		-3.09
741	1/11/1955	1955	1	11	-0.72		-6.45		-3.59
742	1/12/1955	1955	1	12	3.28		-6.45		-1.59
743	1/13/1955	1955	1	13	11.28		-2.45		4.42
744	1/14/1955	1955	1	14	0.28		-9.45		-4.59
745	1/15/1955	1955	1	15	7.28		-9.45		-1.09
746	1/16/1955	1955	1	16	2.28		-8.45		-3.09
747	1/17/1955	1955	1	17	-2.72		-11.45		-7.09
748	1/18/1955	1955	1	18	-0.72		-11.45		-6.09
749	1/19/1955	1955	1	19	7.28		-7.45		-0.09
750	1/20/1955	1955	1	20	-0.72		-10.45		-5.59
751	1/21/1955	1955	1	21	-2.72		-11.45		-7.09
752	1/22/1955	1955	1	22	-3.72		-12.45		-8.09
753	1/23/1955	1955	1	23	1.28		-9.45		-4.09
754	1/24/1955	1955	1	24	3.28		-10.45		-3.59
755	1/25/1955	1955	1	25	6.28		-5.45		0.42
756	1/26/1955	1955	1	26	2.28		-6.45		-2.09
757	1/27/1955	1955	1	27	2.28		-6.45		-2.09
758	1/28/1955	1955	1	28	5.28		-6.45		-0.59
759	1/29/1955	1955	1	29	10.28		-0.45		4.92
760	1/30/1955	1955	1	30	9.28		-0.45		4.42
761	1/31/1955	1955	1	31	5.28		-4.45		0.42
762	2/1/1955	1955	2	32	6.73		-6.18		0.28
763	2/2/1955	1955	2	33	0.73		-8.18		-3.73
764	2/3/1955	1955	2	34	-6.27		-16.18		-11.23
765	2/4/1955	1955	2	35	-2.27		-17.18		-9.73
766	2/5/1955	1955	2	36	-0.27		-12.18		-6.23
767	2/6/1955	1955	2	37	-1.27		-14.18		-7.73
768	2/7/1955	1955	2	38	0.73		-8.18		-3.73
769	2/8/1955	1955	2	39	8.73		-1.18		3.78
770	2/9/1955	1955	2	40	2.73		0.03	A.1.Noaa	1.38
771	2/10/1955	1955	2	41	-4.27		-17.80		-11.04
772	2/11/1955	1955	2	42	5.73		-12.18		-3.23
773	2/12/1955	1955	2	43	11.73		-6.18		2.78
774	2/13/1955	1955	2	44	10.73		-1.18		4.78
775	2/14/1955	1955	2	45	12.73		-0.18		6.28
776	2/15/1955	1955	2	46	9.73		-1.18		4.28
777	2/16/1955	1955	2	47	9.73		-2.18		3.78
778	2/17/1955	1955	2	48	10.73		-1.18		4.78
779	2/18/1955	1955	2	49	-0.27		-17.80		-9.04
780	2/19/1955	1955	2	50	-11.27		-17.80		-14.54
781	2/20/1955	1955	2	51	-2.27		-17.80		-10.04
782	2/21/1955	1955	2	52	-2.27		-16.18		-9.23
783	2/22/1955	1955	2	53	0.73		-14.18		-6.73
784	2/23/1955	1955	2	54	-8.27		-14.18		-11.23
785	2/24/1955	1955	2	55	5.73		-12.18		-3.23
786	2/25/1955	1955	2	56	0.73		-5.18		-2.23
787	2/26/1955	1955	2	57	3.73		-7.18		-1.73
788	2/27/1955	1955	2	58	6.73		-4.18		1.28
789	2/28/1955	1955	2	59	0.73		-5.18		-2.23
790	3/1/1955	1955	3	60	6.72		-1.95		2.39
791	3/2/1955	1955	3	61	9.72		-0.95		4.39
792	3/3/1955	1955	3	62	7.72		0.05		3.89
793	3/4/1955	1955	3	63	6.72		-11.95		-2.62
794	3/5/1955	1955	3	64	2.72		-16.95		-7.12
795	3/6/1955	1955	3	65	4.72		-7.95		-1.62
796	3/7/1955	1955	3	66	8.72		-4.95		1.89
797	3/8/1955	1955	3	67	13.72		1.05		7.39
798	3/9/1955	1955	3	68	12.72		4.05		8.39
799	3/10/1955	1955	3	69	6.72		0.05		3.39
800	3/11/1955	1955	3	70	8.72		3.05		5.89
801	3/12/1955	1955	3	71	11.72		0.05		5.89
802	3/13/1955	1955	3	72	12.72		0.05		6.39
803	3/14/1955	1955	3	73	14.72		-4.95		4.89
804	3/15/1955	1955	3	74	-1.28		-10.95		-6.12
805	3/16/1955	1955	3	75	2.72		-10.95		-4.12
806	3/17/1955	1955	3	76	-1.28		-9.95		-5.62
807	3/18/1955	1955	3	77	7.72		-9.95		-1.12
808	3/19/1955	1955	3	78	5.72		-3.95		0.89
809	3/20/1955	1955	3	79	-3.28		-17.80		-10.54
810	3/21/1955	1955	3	80	-2.28		-17.80		-10.04
811	3/22/1955	1955	3	81	4.72		-6.95		-1.12
812	3/23/1955	1955	3	82	3.72		-6.95		-1.62
813	3/24/1955	1955	3	83	1.72		-2.25	A.1.Noaa	-0.27
814	3/25/1955	1955	3	84	-8.28		-17.80		-13.04
815	3/26/1955	1955	3	85	-2.28		-17.80		-10.04
816	3/27/1955	1955	3	86	6.72		-14.95		-4.12
817	3/28/1955	1955	3	87	14.72		-5.95		4.39
818	3/29/1955	1955	3	88	12.72		1.05		6.89
819	3/30/1955	1955	3	89	14.72		0.05		7.39
820	3/31/1955	1955	3	90	5.72		-3.95		0.89
821	4/1/1955	1955	4	91	10.67		-2.94		3.87
822	4/2/1955	1955	4	92	14.67		-0.94		6.87
823	4/3/1955	1955	4	93	0.67		-5.94		-2.64
824	4/4/1955	1955	4	94	1.67		-6.94		-2.64
825	4/5/1955	1955	4	95	4.67		-6.94		-1.14
826	4/6/1955	1955	4	96	2.67		-6.94		-2.14
827	4/7/1955	1955	4	97	9.67		-5.94		1.87
828	4/8/1955	1955	4	98	11.67		-1.94		4.87
829	4/9/1955	1955	4	99	12.67		-0.94		5.87
830	4/10/1955	1955	4	100	17.67		0.06		8.87
831	4/11/1955	1955	4	101	5.67		-3.94		0.87
832	4/12/1955	1955	4	102	2.67		-4.94		-1.14
833	4/13/1955	1955	4	103	11.67		-3.94		3.87
834	4/14/1955	1955	4	104	17.67		1.06		9.37
835	4/15/1955	1955	4	105	17.67		5.06		11.37
836	4/16/1955	1955	4	106	17.67		0.06		8.87
837	4/17/1955	1955	4	107	17.67		4.06		10.87
838	4/18/1955	1955	4	108	16.67		1.06		8.87
839	4/19/1955	1955	4	109	6.67		-2.94		1.87
840	4/20/1955	1955	4	110	12.67		-1.94		5.37
841	4/21/1955	1955	4	111	17.67		2.06		9.87
842	4/22/1955	1955	4	112	16.67		5.06		10.87
843	4/23/1955	1955	4	113	11.67		0.06		5.87
844	4/24/1955	1955	4	114	17.67		2.06		9.87
845	4/25/1955	1955	4	115	22.67		2.06		12.37
846	4/26/1955	1955	4	116	22.67		6.06		14.37
847	4/27/1955	1955	4	117	6.67		-1.94		2.37
848	4/28/1955	1955	4	118	14.67		-6.94		3.87
849	4/29/1955	1955	4	119	20.67		2.06		11.37
850	4/30/1955	1955	4	120	22.67		6.06		14.37
851	5/1/1955	1955	5	121	24.22		7.34		15.78
852	5/2/1955	1955	5	122	20.22		1.34		10.78
853	5/3/1955	1955	5	123	11.22		-0.66		5.28
854	5/4/1955	1955	5	124	20.22		2.34		11.28
855	5/5/1955	1955	5	125	20.22		5.34		12.78
856	5/6/1955	1955	5	126	23.22		8.34		15.78
857	5/7/1955	1955	5	127	17.22		0.34		8.78
858	5/8/1955	1955	5	128	15.22		6.34		10.78
859	5/9/1955	1955	5	129	12.22		-0.66		5.78
860	5/10/1955	1955	5	130	12.22		0.34		6.28
861	5/11/1955	1955	5	131	20.22		3.34		11.78
862	5/12/1955	1955	5	132	23.22		7.34		15.28
863	5/13/1955	1955	5	133	23.22		9.34		16.28
864	5/14/1955	1955	5	134	23.22		8.34		15.78
865	5/15/1955	1955	5	135	24.22		8.34		16.28
866	5/16/1955	1955	5	136	16.22		-0.66		7.78
867	5/17/1955	1955	5	137	15.22		-0.66		7.28
868	5/18/1955	1955	5	138	2.22		0.34		1.28
869	5/19/1955	1955	5	139	6.22		2.34		4.28
870	5/20/1955	1955	5	140	20.22		3.34		11.78
871	5/21/1955	1955	5	141	20.22		7.34		13.78
872	5/22/1955	1955	5	142	19.22		7.34		13.28
873	5/23/1955	1955	5	143	21.22		3.34		12.28
874	5/24/1955	1955	5	144	22.22		5.34		13.78
875	5/25/1955	1955	5	145	14.22		3.34		8.78
876	5/26/1955	1955	5	146	13.22		2.34		7.78
877	5/27/1955	1955	5	147	11.22		0.34		5.78
878	5/28/1955	1955	5	148	16.22		-0.66		7.78
879	5/29/1955	1955	5	149	18.22		-0.66		8.78
880	5/30/1955	1955	5	150	25.22		6.34		15.78
881	5/31/1955	1955	5	151	22.22		9.34		15.78
882	6/1/1955	1955	6	152	18.42		7.05		12.74
883	6/2/1955	1955	6	153	17.42		6.05		11.74
884	6/3/1955	1955	6	154	17.42		3.05		10.24
885	6/4/1955	1955	6	155	7.42		1.05		4.24
886	6/5/1955	1955	6	156	15.42		4.05		9.74
887	6/6/1955	1955	6	157	13.42		5.05		9.24
888	6/7/1955	1955	6	158	26.42		6.05		16.24
889	6/8/1955	1955	6	159	9.42		4.05		6.74
890	6/9/1955	1955	6	160	12.42		1.05		6.74
891	6/10/1955	1955	6	161	12.42		1.05		6.74
892	6/11/1955	1955	6	162	14.42		4.05		9.24
893	6/12/1955	1955	6	163	20.42		6.05		13.24
894	6/13/1955	1955	6	164	22.42		7.05		14.74
895	6/14/1955	1955	6	165	19.42		5.05		12.24
896	6/15/1955	1955	6	166	17.42		5.05		11.24
897	6/16/1955	1955	6	167	22.42		7.05		14.74
898	6/17/1955	1955	6	168	16.42		6.05		11.24
899	6/18/1955	1955	6	169	20.42		7.05		13.74
900	6/19/1955	1955	6	170	22.42		9.05		15.74
901	6/20/1955	1955	6	171	26.42		10.05		18.24
902	6/21/1955	1955	6	172	25.42		12.05		18.74
903	6/22/1955	1955	6	173	25.42		11.05		18.24
904	6/23/1955	1955	6	174	32.42		12.05		22.24
905	6/24/1955	1955	6	175	18.42		10.05		14.24
906	6/25/1955	1955	6	176	22.42		12.05		17.24
907	6/26/1955	1955	6	177	24.42		9.05		16.74
908	6/27/1955	1955	6	178	23.42		11.05		17.24
909	6/28/1955	1955	6	179	28.42		11.05		19.74
910	6/29/1955	1955	6	180	31.42		13.05		22.24
911	6/30/1955	1955	6	181	19.42		7.05		13.24
912	7/1/1955	1955	7	182	30.32		10.43		20.38
913	7/2/1955	1955	7	183	30.32		12.43		21.38
914	7/3/1955	1955	7	184	28.32		13.43		20.88
915	7/4/1955	1955	7	185	28.32		14.43		21.38
916	7/5/1955	1955	7	186	28.32		14.43		21.38
917	7/6/1955	1955	7	187	31.32		14.43		22.88
918	7/7/1955	1955	7	188	28.32		14.43		21.38
919	7/8/1955	1955	7	189	23.32		10.43		16.88
920	7/9/1955	1955	7	190	28.32		11.43		19.88
921	7/10/1955	1955	7	191	32.32		17.43		24.88
922	7/11/1955	1955	7	192	27.32		13.43		20.38
923	7/12/1955	1955	7	193	31.32		11.43		21.38
924	7/13/1955	1955	7	194	28.32		14.43		21.38
925	7/14/1955	1955	7	195	31.32		14.43		22.88
926	7/15/1955	1955	7	196	28.32		11.43		19.88
927	7/16/1955	1955	7	197	28.32		13.43		20.88
928	7/17/1955	1955	7	198	31.32		11.43		21.38
929	7/18/1955	1955	7	199	28.32		14.43		21.38
930	7/19/1955	1955	7	200	28.32		12.43		20.38
931	7/20/1955	1955	7	201	28.32		14.43		21.38
932	7/21/1955	1955	7	202	31.32		16.43		23.88
933	7/22/1955	1955	7	203	30.32		16.43		23.38
934	7/23/1955	1955	7	204	29.32		12.43		20.88
935	7/24/1955	1955	7	205	23.32		11.43		17.38
936	7/25/1955	1955	7	206	27.32		13.43		20.38
937	7/26/1955	1955	7	207	21.32		13.43		17.38
938	7/27/1955	1955	7	208	22.32		12.43		17.38
939	7/28/1955	1955	7	209	27.32		12.43		19.88
940	7/29/1955	1955	7	210	28.32		14.43		21.38
941	7/30/1955	1955	7	211	28.32		15.43		21.88
942	7/31/1955	1955	7	212	31.32		17.43		24.38
943	8/1/1955	1955	8	213	29.06		16.13		22.60
944	8/2/1955	1955	8	214	30.06		16.13		23.10
945	8/3/1955	1955	8	215	30.06		16.13		23.10
946	8/4/1955	1955	8	216	27.06		13.13		20.10
947	8/5/1955	1955	8	217	23.06		13.13		18.10
948	8/6/1955	1955	8	218	23.06		12.13		17.60
949	8/7/1955	1955	8	219	17.06		11.13		14.10
950	8/8/1955	1955	8	220	25.06		13.13		19.10
951	8/9/1955	1955	8	221	26.06		13.13		19.60
952	8/10/1955	1955	8	222	23.06		11.13		17.10
953	8/11/1955	1955	8	223	23.06		9.13		16.10
954	8/12/1955	1955	8	224	27.06		14.13		20.60
955	8/13/1955	1955	8	225	28.06		16.13		22.10
956	8/14/1955	1955	8	226	20.06		10.13		15.10
957	8/15/1955	1955	8	227	24.06		10.13		17.10
958	8/16/1955	1955	8	228	28.06		12.13		20.10
959	8/17/1955	1955	8	229	25.06		13.13		19.10
960	8/18/1955	1955	8	230	27.06		12.13		19.60
961	8/19/1955	1955	8	231	27.06		13.13		20.10
962	8/20/1955	1955	8	232	25.06		11.13		18.10
963	8/21/1955	1955	8	233	29.06		13.13		21.10
964	8/22/1955	1955	8	234	30.06		13.13		21.60
965	8/23/1955	1955	8	235	30.06		16.13		23.10
966	8/24/1955	1955	8	236	28.06		16.13		22.10
967	8/25/1955	1955	8	237	30.06		14.13		22.10
968	8/26/1955	1955	8	238	28.06		14.13		21.10
969	8/27/1955	1955	8	239	26.06		11.13		18.60
970	8/28/1955	1955	8	240	26.06		10.13		18.10
971	8/29/1955	1955	8	241	17.06		9.13		13.10
972	8/30/1955	1955	8	242	22.06		7.13		14.60
973	8/31/1955	1955	8	243	28.06		12.13		20.10
974	9/1/1955	1955	9	244	32.64		14.38		23.51
975	9/2/1955	1955	9	245	26.64		12.38		19.51
976	9/3/1955	1955	9	246	27.64		11.38		19.51
977	9/4/1955	1955	9	247	25.64		11.38		18.51
978	9/5/1955	1955	9	248	28.64		10.38		19.51
979	9/6/1955	1955	9	249	26.64		12.38		19.51
980	9/7/1955	1955	9	250	30.64		13.38		22.01
981	9/8/1955	1955	9	251	28.64		14.38		21.51
982	9/9/1955	1955	9	252	28.64		9.38		19.01
983	9/10/1955	1955	9	253	20.64		4.38		12.51
984	9/11/1955	1955	9	254	20.64		6.38		13.51
985	9/12/1955	1955	9	255	28.64		12.38		20.51
986	9/13/1955	1955	9	256	27.64		14.38		21.01
987	9/14/1955	1955	9	257	30.64		14.38		22.51
988	9/15/1955	1955	9	258	27.64		14.38		21.01
989	9/16/1955	1955	9	259	28.64		11.38		20.01
990	9/17/1955	1955	9	260	24.64		13.38		19.01
991	9/18/1955	1955	9	261	22.64		9.38		16.01
992	9/19/1955	1955	9	262	16.64		9.38		13.01
993	9/20/1955	1955	9	263	16.64		7.38		12.01
994	9/21/1955	1955	9	264	21.64		6.38		14.01
995	9/22/1955	1955	9	265	11.64		2.38		7.01
996	9/23/1955	1955	9	266	14.64		3.38		9.01
997	9/24/1955	1955	9	267	7.64		0.38		4.01
998	9/25/1955	1955	9	268	2.64		0.38		1.51
999	9/26/1955	1955	9	269	15.64		0.38		8.01
1000	9/27/1955	1955	9	270	17.64		2.38		10.01
1001	9/28/1955	1955	9	271	23.64		7.38		15.51
1002	9/29/1955	1955	9	272	16.64		3.38		10.01
1003	9/30/1955	1955	9	273	16.64		1.38		9.01
1004	10/1/1955	1955	10	274	17.71		5.31		11.51
1005	10/2/1955	1955	10	275	17.71		3.31		10.51
1006	10/3/1955	1955	10	276	20.71		8.31		14.51
1007	10/4/1955	1955	10	277	22.71		7.31		15.01
1008	10/5/1955	1955	10	278	14.71		0.31		7.51
1009	10/6/1955	1955	10	279	9.71		-1.69		4.01
1010	10/7/1955	1955	10	280	19.71		2.31		11.01
1011	10/8/1955	1955	10	281	21.71		7.31		14.51
1012	10/9/1955	1955	10	282	22.71		7.31		15.01
1013	10/10/1955	1955	10	283	24.71		9.31		17.01
1014	10/11/1955	1955	10	284	17.71		0.31		9.01
1015	10/12/1955	1955	10	285	15.71		-0.69		7.51
1016	10/13/1955	1955	10	286	16.71		1.31		9.01
1017	10/14/1955	1955	10	287	20.71		2.31		11.51
1018	10/15/1955	1955	10	288	20.71		6.31		13.51
1019	10/16/1955	1955	10	289	17.71		1.31		9.51
1020	10/17/1955	1955	10	290	20.71		5.31		13.01
1021	10/18/1955	1955	10	291	23.71		5.31		14.51
1022	10/19/1955	1955	10	292	23.71		11.31		17.51
1023	10/20/1955	1955	10	293	18.71		6.31		12.51
1024	10/21/1955	1955	10	294	16.71		3.31		10.01
1025	10/22/1955	1955	10	295	15.71		4.31		10.01
1026	10/23/1955	1955	10	296	3.71		-4.69		-0.49
1027	10/24/1955	1955	10	297	16.71		2.31		9.51
1028	10/25/1955	1955	10	298	20.71		6.31		13.51
1029	10/26/1955	1955	10	299	15.71		6.31		11.01
1030	10/27/1955	1955	10	300	6.71		-2.69		2.01
1031	10/28/1955	1955	10	301	5.71		-1.69		2.01
1032	10/29/1955	1955	10	302	3.71		-3.69		0.01
1033	10/30/1955	1955	10	303	11.71		0.31		6.01
1034	10/31/1955	1955	10	304	10.71		-1.69		4.51
1035	11/1/1955	1955	11	305	-0.31		-6.01		-3.16
1036	11/2/1955	1955	11	306	2.69		-12.01		-4.66
1037	11/3/1955	1955	11	307	16.69		-2.01		7.34
1038	11/4/1955	1955	11	308	16.69		5.99		11.34
1039	11/5/1955	1955	11	309	14.69		-3.01		5.84
1040	11/6/1955	1955	11	310	7.69		-7.01		0.34
1041	11/7/1955	1955	11	311	0.69		-8.01		-3.66
1042	11/8/1955	1955	11	312	10.69		-6.01		2.34
1043	11/9/1955	1955	11	313	4.69		-1.01		1.84
1044	11/10/1955	1955	11	314	9.69		-1.01		4.34
1045	11/11/1955	1955	11	315	3.69		-3.01		0.34
1046	11/12/1955	1955	11	316	6.69		-6.01		0.34
1047	11/13/1955	1955	11	317	-2.31		-7.01		-4.66
1048	11/14/1955	1955	11	318	10.69		-6.01		2.34
1049	11/15/1955	1955	11	319	-4.31		-17.80		-11.06
1050	11/16/1955	1955	11	320	-7.31		-17.80		-12.56
1051	11/17/1955	1955	11	321	-4.31		-14.01		-9.16
1052	11/18/1955	1955	11	322	4.69		-8.01		-1.66
1053	11/19/1955	1955	11	323	11.69		-0.01		5.84
1054	11/20/1955	1955	11	324	17.69		4.99		11.34
1055	11/21/1955	1955	11	325	13.69		1.99		7.84
1056	11/22/1955	1955	11	326	2.69		-8.01		-2.66
1057	11/23/1955	1955	11	327	1.69		-9.01		-3.66
1058	11/24/1955	1955	11	328	3.69		-4.01		-0.16
1059	11/25/1955	1955	11	329	10.69		-4.01		3.34
1060	11/26/1955	1955	11	330	10.69		1.99		6.34
1061	11/27/1955	1955	11	331	4.69		-11.01		-3.16
1062	11/28/1955	1955	11	332	4.87	A.1.B1	-4.61	A.1.B1	0.13
1063	11/29/1955	1955	11	333	-3.31		-11.01		-7.16
1064	11/30/1955	1955	11	334	3.69		-0.83	A.1.B1	1.43
1065	12/1/1955	1955	12	335	5.35		-2.97		1.19
1066	12/2/1955	1955	12	336	-1.65		-10.97		-6.31
1067	12/3/1955	1955	12	337	-3.65		-14.97		-9.31
1068	12/4/1955	1955	12	338	-1.65		-12.97		-7.31
1069	12/5/1955	1955	12	339	2.35		-9.97		-3.81
1070	12/6/1955	1955	12	340	3.35		-1.97		0.69
1071	12/7/1955	1955	12	341	-0.65		-7.97		-4.31
1072	12/8/1955	1955	12	342	3.35		-8.97		-2.81
1073	12/9/1955	1955	12	343	4.33	M.1.B1	-5.51	M.1.B1	-0.59
1074	12/10/1955	1955	12	344	1.38	M.1.B1	-11.37	M.1.B1	-4.99
1075	12/11/1955	1955	12	345	3.35		-10.97		-3.81
1076	12/12/1955	1955	12	346	8.35		1.03		4.69
1077	12/13/1955	1955	12	347	5.35		-8.97		-1.81
1078	12/14/1955	1955	12	348	1.38	A.1.B1	-12.97		-5.80
1079	12/15/1955	1955	12	349	4.35		-15.97		-5.81
1080	12/16/1955	1955	12	350	3.35		-1.97		0.69
1081	12/17/1955	1955	12	351	3.35		-2.97		0.19
1082	12/18/1955	1955	12	352	3.35		-8.97		-2.81
1083	12/19/1955	1955	12	353	11.35		2.31	A.1.B1	6.83
1084	12/20/1955	1955	12	354	12.35		5.03		8.69
1085	12/21/1955	1955	12	355	11.35		3.03		7.19
1086	12/22/1955	1955	12	356	15.35		5.03		10.19
1087	12/23/1955	1955	12	357	15.35		7.03		11.19
1088	12/24/1955	1955	12	358	15.35		5.03		10.19
1089	12/25/1955	1955	12	359	12.35		4.03		8.19
1090	12/26/1955	1955	12	360	13.35		3.03		8.19
1091	12/27/1955	1955	12	361	13.35		3.03		8.19
1092	12/28/1955	1955	12	362	5.35		-5.97		-0.31
1093	12/29/1955	1955	12	363	-5.65		-6.97		-6.31
1094	12/30/1955	1955	12	364	7.35		-7.97		-0.31
1095	12/31/1955	1955	12	365	11.35		-0.97		5.19
1096	1/1/1956	1956	1	1	##56##		##56##		##56##
1097	1/2/1956	1956	1	2	##56##		##56##		##56##
1098	1/3/1956	1956	1	3	##56##		##56##		##56##
1099	1/4/1956	1956	1	4	##56##		##56##		##56##
1100	1/5/1956	1956	1	5	##56##		##56##		##56##
1101	1/6/1956	1956	1	6	##56##		##56##		##56##
1102	1/7/1956	1956	1	7	##56##		##56##		##56##
1103	1/8/1956	1956	1	8	##56##		##56##		##56##
1104	1/9/1956	1956	1	9	##56##		##56##		##56##
1105	1/10/1956	1956	1	10	##56##		##56##		##56##
1106	1/11/1956	1956	1	11	##56##		##56##		##56##
1107	1/12/1956	1956	1	12	##56##		##56##		##56##
1108	1/13/1956	1956	1	13	##56##		##56##		##56##
1109	1/14/1956	1956	1	14	##56##		##56##		##56##
1110	1/15/1956	1956	1	15	##56##		##56##		##56##
1111	1/16/1956	1956	1	16	##56##		##56##		##56##
1112	1/17/1956	1956	1	17	##56##		##56##		##56##
1113	1/18/1956	1956	1	18	##56##		##56##		##56##
1114	1/19/1956	1956	1	19	##56##		##56##		##56##
1115	1/20/1956	1956	1	20	##56##		##56##		##56##
1116	1/21/1956	1956	1	21	##56##		##56##		##56##
1117	1/22/1956	1956	1	22	##56##		##56##		##56##
1118	1/23/1956	1956	1	23	##56##		##56##		##56##
1119	1/24/1956	1956	1	24	##56##		##56##		##56##
1120	1/25/1956	1956	1	25	##56##		##56##		##56##
1121	1/26/1956	1956	1	26	##56##		##56##		##56##
1122	1/27/1956	1956	1	27	##56##		##56##		##56##
1123	1/28/1956	1956	1	28	##56##		##56##		##56##
1124	1/29/1956	1956	1	29	##56##		##56##		##56##
1125	1/30/1956	1956	1	30	##56##		##56##		##56##
1126	1/31/1956	1956	1	31	##56##		##56##		##56##
1127	2/1/1956	1956	2	32	##56##		##56##		##56##
1128	2/2/1956	1956	2	33	##56##		##56##		##56##
1129	2/3/1956	1956	2	34	##56##		##56##		##56##
1130	2/4/1956	1956	2	35	##56##		##56##		##56##
1131	2/5/1956	1956	2	36	##56##		##56##		##56##
1132	2/6/1956	1956	2	37	##56##		##56##		##56##
1133	2/7/1956	1956	2	38	##56##		##56##		##56##
1134	2/8/1956	1956	2	39	##56##		##56##		##56##
1135	2/9/1956	1956	2	40	##56##		##56##		##56##
1136	2/10/1956	1956	2	41	##56##		##56##		##56##
1137	2/11/1956	1956	2	42	##56##		##56##		##56##
1138	2/12/1956	1956	2	43	##56##		##56##		##56##
1139	2/13/1956	1956	2	44	##56##		##56##		##56##
1140	2/14/1956	1956	2	45	##56##		##56##		##56##
1141	2/15/1956	1956	2	46	##56##		##56##		##56##
1142	2/16/1956	1956	2	47	##56##		##56##		##56##
1143	2/17/1956	1956	2	48	##56##		##56##		##56##
1144	2/18/1956	1956	2	49	##56##		##56##		##56##
1145	2/19/1956	1956	2	50	##56##		##56##		##56##
1146	2/20/1956	1956	2	51	##56##		##56##		##56##
1147	2/21/1956	1956	2	52	##56##		##56##		##56##
1148	2/22/1956	1956	2	53	##56##		##56##		##56##
1149	2/23/1956	1956	2	54	##56##		##56##		##56##
1150	2/24/1956	1956	2	55	##56##		##56##		##56##
1151	2/25/1956	1956	2	56	##56##		##56##		##56##
1152	2/26/1956	1956	2	57	##56##		##56##		##56##
1153	2/27/1956	1956	2	58	##56##		##56##		##56##
1154	2/28/1956	1956	2	59	##56##		##56##		##56##
1155	2/29/1956	1956	2	60	##56##		##56##		##56##
1156	3/1/1956	1956	3	61	##56##		##56##		##56##
1157	3/2/1956	1956	3	62	##56##		##56##		##56##
1158	3/3/1956	1956	3	63	##56##		##56##		##56##
1159	3/4/1956	1956	3	64	##56##		##56##		##56##
1160	3/5/1956	1956	3	65	##56##		##56##		##56##
1161	3/6/1956	1956	3	66	##56##		##56##		##56##
1162	3/7/1956	1956	3	67	##56##		##56##		##56##
1163	3/8/1956	1956	3	68	##56##		##56##		##56##
1164	3/9/1956	1956	3	69	##56##		##56##		##56##
1165	3/10/1956	1956	3	70	##56##		##56##		##56##
1166	3/11/1956	1956	3	71	##56##		##56##		##56##
1167	3/12/1956	1956	3	72	##56##		##56##		##56##
1168	3/13/1956	1956	3	73	##56##		##56##		##56##
1169	3/14/1956	1956	3	74	##56##		##56##		##56##
1170	3/15/1956	1956	3	75	##56##		##56##		##56##
1171	3/16/1956	1956	3	76	##56##		##56##		##56##
1172	3/17/1956	1956	3	77	##56##		##56##		##56##
1173	3/18/1956	1956	3	78	##56##		##56##		##56##
1174	3/19/1956	1956	3	79	##56##		##56##		##56##
1175	3/20/1956	1956	3	80	##56##		##56##		##56##
1176	3/21/1956	1956	3	81	##56##		##56##		##56##
1177	3/22/1956	1956	3	82	##56##		##56##		##56##
1178	3/23/1956	1956	3	83	##56##		##56##		##56##
1179	3/24/1956	1956	3	84	##56##		##56##		##56##
1180	3/25/1956	1956	3	85	##56##		##56##		##56##
1181	3/26/1956	1956	3	86	##56##		##56##		##56##
1182	3/27/1956	1956	3	87	##56##		##56##		##56##
1183	3/28/1956	1956	3	88	##56##		##56##		##56##
1184	3/29/1956	1956	3	89	##56##		##56##		##56##
1185	3/30/1956	1956	3	90	##56##		##56##		##56##
1186	3/31/1956	1956	3	91	##56##		##56##		##56##
1187	4/1/1956	1956	4	92	##56##		##56##		##56##
1188	4/2/1956	1956	4	93	##56##		##56##		##56##
1189	4/3/1956	1956	4	94	##56##		##56##		##56##
1190	4/4/1956	1956	4	95	##56##		##56##		##56##
1191	4/5/1956	1956	4	96	##56##		##56##		##56##
1192	4/6/1956	1956	4	97	##56##		##56##		##56##
1193	4/7/1956	1956	4	98	##56##		##56##		##56##
1194	4/8/1956	1956	4	99	##56##		##56##		##56##
1195	4/9/1956	1956	4	100	##56##		##56##		##56##
1196	4/10/1956	1956	4	101	##56##		##56##		##56##
1197	4/11/1956	1956	4	102	##56##		##56##		##56##
1198	4/12/1956	1956	4	103	##56##		##56##		##56##
1199	4/13/1956	1956	4	104	##56##		##56##		##56##
1200	4/14/1956	1956	4	105	##56##		##56##		##56##
1201	4/15/1956	1956	4	106	##56##		##56##		##56##
1202	4/16/1956	1956	4	107	##56##		##56##		##56##
1203	4/17/1956	1956	4	108	##56##		##56##		##56##
1204	4/18/1956	1956	4	109	##56##		##56##		##56##
1205	4/19/1956	1956	4	110	##56##		##56##		##56##
1206	4/20/1956	1956	4	111	##56##		##56##		##56##
1207	4/21/1956	1956	4	112	##56##		##56##		##56##
1208	4/22/1956	1956	4	113	##56##		##56##		##56##
1209	4/23/1956	1956	4	114	##56##		##56##		##56##
1210	4/24/1956	1956	4	115	##56##		##56##		##56##
1211	4/25/1956	1956	4	116	##56##		##56##		##56##
1212	4/26/1956	1956	4	117	##56##		##56##		##56##
1213	4/27/1956	1956	4	118	##56##		##56##		##56##
1214	4/28/1956	1956	4	119	##56##		##56##		##56##
1215	4/29/1956	1956	4	120	##56##		##56##		##56##
1216	4/30/1956	1956	4	121	##56##		##56##		##56##
1217	5/1/1956	1956	5	122	##56##		##56##		##56##
1218	5/2/1956	1956	5	123	##56##		##56##		##56##
1219	5/3/1956	1956	5	124	##56##		##56##		##56##
1220	5/4/1956	1956	5	125	##56##		##56##		##56##
1221	5/5/1956	1956	5	126	##56##		##56##		##56##
1222	5/6/1956	1956	5	127	##56##		##56##		##56##
1223	5/7/1956	1956	5	128	##56##		##56##		##56##
1224	5/8/1956	1956	5	129	##56##		##56##		##56##
1225	5/9/1956	1956	5	130	##56##		##56##		##56##
1226	5/10/1956	1956	5	131	##56##		##56##		##56##
1227	5/11/1956	1956	5	132	##56##		##56##		##56##
1228	5/12/1956	1956	5	133	##56##		##56##		##56##
1229	5/13/1956	1956	5	134	##56##		##56##		##56##
1230	5/14/1956	1956	5	135	##56##		##56##		##56##
1231	5/15/1956	1956	5	136	##56##		##56##		##56##
1232	5/16/1956	1956	5	137	##56##		##56##		##56##
1233	5/17/1956	1956	5	138	##56##		##56##		##56##
1234	5/18/1956	1956	5	139	##56##		##56##		##56##
1235	5/19/1956	1956	5	140	##56##		##56##		##56##
1236	5/20/1956	1956	5	141	##56##		##56##		##56##
1237	5/21/1956	1956	5	142	##56##		##56##		##56##
1238	5/22/1956	1956	5	143	##56##		##56##		##56##
1239	5/23/1956	1956	5	144	##56##		##56##		##56##
1240	5/24/1956	1956	5	145	##56##		##56##		##56##
1241	5/25/1956	1956	5	146	##56##		##56##		##56##
1242	5/26/1956	1956	5	147	##56##		##56##		##56##
1243	5/27/1956	1956	5	148	##56##		##56##		##56##
1244	5/28/1956	1956	5	149	##56##		##56##		##56##
1245	5/29/1956	1956	5	150	##56##		##56##		##56##
1246	5/30/1956	1956	5	151	##56##		##56##		##56##
1247	5/31/1956	1956	5	152	##56##		##56##		##56##
1248	6/1/1956	1956	6	153	##56##		##56##		##56##
1249	6/2/1956	1956	6	154	##56##		##56##		##56##
1250	6/3/1956	1956	6	155	##56##		##56##		##56##
1251	6/4/1956	1956	6	156	##56##		##56##		##56##
1252	6/5/1956	1956	6	157	##56##		##56##		##56##
1253	6/6/1956	1956	6	158	##56##		##56##		##56##
1254	6/7/1956	1956	6	159	##56##		##56##		##56##
1255	6/8/1956	1956	6	160	##56##		##56##		##56##
1256	6/9/1956	1956	6	161	##56##		##56##		##56##
1257	6/10/1956	1956	6	162	##56##		##56##		##56##
1258	6/11/1956	1956	6	163	##56##		##56##		##56##
1259	6/12/1956	1956	6	164	##56##		##56##		##56##
1260	6/13/1956	1956	6	165	##56##		##56##		##56##
1261	6/14/1956	1956	6	166	##56##		##56##		##56##
1262	6/15/1956	1956	6	167	##56##		##56##		##56##
1263	6/16/1956	1956	6	168	##56##		##56##		##56##
1264	6/17/1956	1956	6	169	##56##		##56##		##56##
1265	6/18/1956	1956	6	170	##56##		##56##		##56##
1266	6/19/1956	1956	6	171	##56##		##56##		##56##
1267	6/20/1956	1956	6	172	##56##		##56##		##56##
1268	6/21/1956	1956	6	173	##56##		##56##		##56##
1269	6/22/1956	1956	6	174	##56##		##56##		##56##
1270	6/23/1956	1956	6	175	##56##		##56##		##56##
1271	6/24/1956	1956	6	176	##56##		##56##		##56##
1272	6/25/1956	1956	6	177	##56##		##56##		##56##
1273	6/26/1956	1956	6	178	##56##		##56##		##56##
1274	6/27/1956	1956	6	179	##56##		##56##		##56##
1275	6/28/1956	1956	6	180	##56##		##56##		##56##
1276	6/29/1956	1956	6	181	##56##		##56##		##56##
1277	6/30/1956	1956	6	182	##56##		##56##		##56##
1278	7/1/1956	1956	7	183	20.32		9.43		14.88
1279	7/2/1956	1956	7	184	20.32		7.43		13.88
1280	7/3/1956	1956	7	185	24.32		8.43		16.38
1281	7/4/1956	1956	7	186	23.32		10.43		16.88
1282	7/5/1956	1956	7	187	27.32		9.43		18.38
1283	7/6/1956	1956	7	188	26.32		12.43		19.38
1284	7/7/1956	1956	7	189	32.32		14.43		23.38
1285	7/8/1956	1956	7	190	25.32		11.43		18.38
1286	7/9/1956	1956	7	191	26.32		9.43		17.88
1287	7/10/1956	1956	7	192	30.32		13.43		21.88
1288	7/11/1956	1956	7	193	31.32		17.43		24.38
1289	7/12/1956	1956	7	194	22.32		13.43		17.88
1290	7/13/1956	1956	7	195	27.32		12.43		19.88
1291	7/14/1956	1956	7	196	30.32		14.43		22.38
1292	7/15/1956	1956	7	197	32.32		15.43		23.88
1293	7/16/1956	1956	7	198	26.32		13.43		19.88
1294	7/17/1956	1956	7	199	25.32		11.43		18.38
1295	7/18/1956	1956	7	200	23.32		9.43		16.38
1296	7/19/1956	1956	7	201	26.32		11.43		18.88
1297	7/20/1956	1956	7	202	27.32		9.43		18.38
1298	7/21/1956	1956	7	203	29.32		13.43		21.38
1299	7/22/1956	1956	7	204	17.32		11.43		14.38
1300	7/23/1956	1956	7	205	28.32		11.43		19.88
1301	7/24/1956	1956	7	206	30.32		14.43		22.38
1302	7/25/1956	1956	7	207	30.32		17.43		23.88
1303	7/26/1956	1956	7	208	28.32		12.43		20.38
1304	7/27/1956	1956	7	209	28.32		12.43		20.38
1305	7/28/1956	1956	7	210	27.32		12.43		19.88
1306	7/29/1956	1956	7	211	26.32		10.43		18.38
1307	7/30/1956	1956	7	212	22.32		11.43		16.88
1308	7/31/1956	1956	7	213	15.26	M.1.B1	10.88	M.1.B1	13.07
1309	8/1/1956	1956	8	214	16.86	M.1.B1	10.60	M.1.B1	13.73
1310	8/2/1956	1956	8	215	23.06		9.13		16.10
1311	8/3/1956	1956	8	216	24.06		11.13		17.60
1312	8/4/1956	1956	8	217	28.06		12.13		20.10
1313	8/5/1956	1956	8	218	28.06		13.13		20.60
1314	8/6/1956	1956	8	219	28.06		14.13		21.10
1315	8/7/1956	1956	8	220	27.06		14.13		20.60
1316	8/8/1956	1956	8	221	23.06		13.13		18.10
1317	8/9/1956	1956	8	222	26.06		11.13		18.60
1318	8/10/1956	1956	8	223	19.06		11.13		15.10
1319	8/11/1956	1956	8	224	25.06		13.13		19.10
1320	8/12/1956	1956	8	225	28.06		15.13		21.60
1321	8/13/1956	1956	8	226	28.06		13.13		20.60
1322	8/14/1956	1956	8	227	30.06		15.13		22.60
1323	8/15/1956	1956	8	228	28.06		13.13		20.60
1324	8/16/1956	1956	8	229	26.06		11.13		18.60
1325	8/17/1956	1956	8	230	20.06		9.13		14.60
1326	8/18/1956	1956	8	231	17.06		8.13		12.60
1327	8/19/1956	1956	8	232	12.06		8.13		10.10
1328	8/20/1956	1956	8	233	16.06		8.13		12.10
1329	8/21/1956	1956	8	234	26.06		8.13		17.10
1330	8/22/1956	1956	8	235	25.06		15.13		20.10
1331	8/23/1956	1956	8	236	28.06		13.13		20.60
1332	8/24/1956	1956	8	237	26.06		13.13		19.60
1333	8/25/1956	1956	8	238	27.06		14.13		20.60
1334	8/26/1956	1956	8	239	25.06		14.13		19.60
1335	8/27/1956	1956	8	240	28.06		14.13		21.10
1336	8/28/1956	1956	8	241	26.06		11.13		18.60
1337	8/29/1956	1956	8	242	26.06		11.13		18.60
1338	8/30/1956	1956	8	243	23.06		4.13		13.60
1339	8/31/1956	1956	8	244	17.06		3.13		10.10
1340	9/1/1956	1956	9	245	27.64		8.38		18.01
1341	9/2/1956	1956	9	246	30.64		16.38		23.51
1342	9/3/1956	1956	9	247	16.64		5.38		11.01
1343	9/4/1956	1956	9	248	18.64		4.38		11.51
1344	9/5/1956	1956	9	249	8.64		4.38		6.51
1345	9/6/1956	1956	9	250	20.64		1.38		11.01
1346	9/7/1956	1956	9	251	25.64		8.38		17.01
1347	9/8/1956	1956	9	252	24.64		12.38		18.51
1348	9/9/1956	1956	9	253	27.64		14.38		21.01
1349	9/10/1956	1956	9	254	31.64		14.38		23.01
1350	9/11/1956	1956	9	255	28.64		13.38		21.01
1351	9/12/1956	1956	9	256	31.64		15.38		23.51
1352	9/13/1956	1956	9	257	29.64		15.38		22.51
1353	9/14/1956	1956	9	258	30.64		9.38		20.01
1354	9/15/1956	1956	9	259	30.64		11.38		21.01
1355	9/16/1956	1956	9	260	26.64		10.38		18.51
1356	9/17/1956	1956	9	261	24.64		6.38		15.51
1357	9/18/1956	1956	9	262	27.64		12.38		20.01
1358	9/19/1956	1956	9	263	27.64		9.38		18.51
1359	9/20/1956	1956	9	264	31.64		14.38		23.01
1360	9/21/1956	1956	9	265	22.64		8.38		15.51
1361	9/22/1956	1956	9	266	15.64		6.38		11.01
1362	9/23/1956	1956	9	267	22.64		4.38		13.51
1363	9/24/1956	1956	9	268	27.64		10.38		19.01
1364	9/25/1956	1956	9	269	27.64		11.38		19.51
1365	9/26/1956	1956	9	270	27.64		11.38		19.51
1366	9/27/1956	1956	9	271	29.64		14.38		22.01
1367	9/28/1956	1956	9	272	26.64		12.38		19.51
1368	9/29/1956	1956	9	273	21.64		6.38		14.01
1369	9/30/1956	1956	9	274	27.64		8.38		18.01
1370	10/1/1956	1956	10	275	23.71		11.31		17.51
1371	10/2/1956	1956	10	276	24.71		9.31		17.01
1372	10/3/1956	1956	10	277	22.71		7.31		15.01
1373	10/4/1956	1956	10	278	22.71		6.31		14.51
1374	10/5/1956	1956	10	279	22.71		12.31		17.51
1375	10/6/1956	1956	10	280	20.71		3.31		12.01
1376	10/7/1956	1956	10	281	29.71		7.31		18.51
1377	10/8/1956	1956	10	282	19.71		3.31		11.51
1378	10/9/1956	1956	10	283	13.71		3.31		8.51
1379	10/10/1956	1956	10	284	23.71		9.31		16.51
1380	10/11/1956	1956	10	285	24.71		10.31		17.51
1381	10/12/1956	1956	10	286	23.71		6.31		15.01
1382	10/13/1956	1956	10	287	15.71		3.31		9.51
1383	10/14/1956	1956	10	288	17.71		1.31		9.51
1384	10/15/1956	1956	10	289	20.71		4.31		12.51
1385	10/16/1956	1956	10	290	22.71		6.31		14.51
1386	10/17/1956	1956	10	291	21.71		6.31		14.01
1387	10/18/1956	1956	10	292	19.71		5.31		12.51
1388	10/19/1956	1956	10	293	14.71		0.31		7.51
1389	10/20/1956	1956	10	294	17.71		0.31		9.01
1390	10/21/1956	1956	10	295	22.71		7.31		15.01
1391	10/22/1956	1956	10	296	12.71		1.31		7.01
1392	10/23/1956	1956	10	297	16.71		1.31		9.01
1393	10/24/1956	1956	10	298	11.71		-0.69		5.51
1394	10/25/1956	1956	10	299	6.71		-2.69		2.01
1395	10/26/1956	1956	10	300	16.71		2.31		9.51
1396	10/27/1956	1956	10	301	20.71		5.31		13.01
1397	10/28/1956	1956	10	302	16.71		1.31		9.01
1398	10/29/1956	1956	10	303	1.71		-1.69		0.01
1399	10/30/1956	1956	10	304	9.71		-2.69		3.51
1400	10/31/1956	1956	10	305	14.71		1.31		8.01
1401	11/1/1956	1956	11	306	0.69		-6.01		-2.66
1402	11/2/1956	1956	11	307	-2.31		-7.01		-4.66
1403	11/3/1956	1956	11	308	-0.31		-9.01		-4.66
1404	11/4/1956	1956	11	309	-1.31		-11.01		-6.16
1405	11/5/1956	1956	11	310	3.69		-7.01		-1.66
1406	11/6/1956	1956	11	311	11.69		-2.01		4.84
1407	11/7/1956	1956	11	312	2.69		-6.01		-1.66
1408	11/8/1956	1956	11	313	8.69		-7.01		0.84
1409	11/9/1956	1956	11	314	12.69		1.99		7.34
1410	11/10/1956	1956	11	315	16.69		4.99		10.84
1411	11/11/1956	1956	11	316	16.69		1.99		9.34
1412	11/12/1956	1956	11	317	15.69		0.99		8.34
1413	11/13/1956	1956	11	318	16.69		1.99		9.34
1414	11/14/1956	1956	11	319	4.69		-12.01		-3.66
1415	11/15/1956	1956	11	320	-1.31		-14.01		-7.66
1416	11/16/1956	1956	11	321	3.69		-7.01		-1.66
1417	11/17/1956	1956	11	322	9.69		-4.01		2.84
1418	11/18/1956	1956	11	323	5.69		-4.01		0.84
1419	11/19/1956	1956	11	324	-4.31		-14.01		-9.16
1420	11/20/1956	1956	11	325	-1.31		-17.80		-9.56
1421	11/21/1956	1956	11	326	6.69		-7.01		-0.16
1422	11/22/1956	1956	11	327	11.69		-1.01		5.34
1423	11/23/1956	1956	11	328	5.69		-3.01		1.34
1424	11/24/1956	1956	11	329	16.69		-1.01		7.84
1425	11/25/1956	1956	11	330	9.69		-1.01		4.34
1426	11/26/1956	1956	11	331	14.69		0.99		7.84
1427	11/27/1956	1956	11	332	7.69		-4.01		1.84
1428	11/28/1956	1956	11	333	0.69		-6.01		-2.66
1429	11/29/1956	1956	11	334	12.69		-1.01		5.84
1430	11/30/1956	1956	11	335	14.69		1.99		8.34
1431	12/1/1956	1956	12	336	11.35		-0.97		5.19
1432	12/2/1956	1956	12	337	14.35		-0.97		6.69
1433	12/3/1956	1956	12	338	13.35		0.03		6.69
1434	12/4/1956	1956	12	339	14.35		1.03		7.69
1435	12/5/1956	1956	12	340	8.35		-5.97		1.19
1436	12/6/1956	1956	12	341	6.29	A.1.B1	-10.97		-2.34
1437	12/7/1956	1956	12	342	-3.65		-8.97		-6.31
1438	12/8/1956	1956	12	343	-2.65		-11.97		-7.31
1439	12/9/1956	1956	12	344	10.35		-7.97		1.19
1440	12/10/1956	1956	12	345	8.35		0.03		4.19
1441	12/11/1956	1956	12	346	5.35		-0.97		2.19
1442	12/12/1956	1956	12	347	6.35		-3.97		1.19
1443	12/13/1956	1956	12	348	7.35		-1.97		2.69
1444	12/14/1956	1956	12	349	2.35		-5.97		-1.81
1445	12/15/1956	1956	12	350	6.35		-3.97		1.19
1446	12/16/1956	1956	12	351	8.35		-0.97		3.69
1447	12/17/1956	1956	12	352	6.35		-4.97		0.69
1448	12/18/1956	1956	12	353	10.35		-0.97		4.69
1449	12/19/1956	1956	12	354	3.35		-5.97		-1.31
1450	12/20/1956	1956	12	355	4.35		-7.97		-1.81
1451	12/21/1956	1956	12	356	8.35		-3.97		2.19
1452	12/22/1956	1956	12	357	-0.65		-12.97		-6.81
1453	12/23/1956	1956	12	358	-1.65		-11.97		-6.81
1454	12/24/1956	1956	12	359	6.35		-7.97		-0.81
1455	12/25/1956	1956	12	360	7.35		-5.97		0.69
1456	12/26/1956	1956	12	361	11.35		-0.97		5.19
1457	12/27/1956	1956	12	362	10.35		0.03		5.19
1458	12/28/1956	1956	12	363	10.35		0.03		5.19
1459	12/29/1956	1956	12	364	14.35		2.03		8.19
1460	12/30/1956	1956	12	365	12.35		3.03		7.69
1461	12/31/1956	1956	12	366	12.35		-2.97		4.69
1462	1/1/1957	1957	1	1	6.28		-4.45		0.92
1463	1/2/1957	1957	1	2	6.28		-0.45		2.92
1464	1/3/1957	1957	1	3	2.28		-6.45		-2.09
1465	1/4/1957	1957	1	4	3.28		-8.45		-2.59
1466	1/5/1957	1957	1	5	-1.72		-5.45		-3.59
1467	1/6/1957	1957	1	6	2.28		-3.45		-0.59
1468	1/7/1957	1957	1	7	6.28		-3.45		1.42
1469	1/8/1957	1957	1	8	1.28		-4.45		-1.59
1470	1/9/1957	1957	1	9	-3.72		-12.45		-8.09
1471	1/10/1957	1957	1	10	2.28		-12.45		-5.09
1472	1/11/1957	1957	1	11	11.28		-1.45		4.92
1473	1/12/1957	1957	1	12	7.28		1.55		4.42
1474	1/13/1957	1957	1	13	8.28		-8.45		-0.09
1475	1/14/1957	1957	1	14	8.28		-10.45		-1.09
1476	1/15/1957	1957	1	15	1.28		-17.80		-8.26
1477	1/16/1957	1957	1	16	-1.72		-17.80		-9.76
1478	1/17/1957	1957	1	17	1.28		-8.45		-3.59
1479	1/18/1957	1957	1	18	5.28		-6.45		-0.59
1480	1/19/1957	1957	1	19	6.28		-6.45		-0.09
1481	1/20/1957	1957	1	20	10.28		-2.45		3.92
1482	1/21/1957	1957	1	21	2.28		-7.45		-2.59
1483	1/22/1957	1957	1	22	-1.72		-13.45		-7.59
1484	1/23/1957	1957	1	23	3.28		-10.45		-3.59
1485	1/24/1957	1957	1	24	-7.72		-14.45		-11.09
1486	1/25/1957	1957	1	25	-3.72		-12.45		-8.09
1487	1/26/1957	1957	1	26	-6.72		-16.45		-11.59
1488	1/27/1957	1957	1	27	6.28		-15.45		-4.59
1489	1/28/1957	1957	1	28	-2.72		-17.45		-10.09
1490	1/29/1957	1957	1	29	-1.72		-17.80		-9.76
1491	1/30/1957	1957	1	30	1.74	A.1.B1	-13.08	A.1.Noaa	-5.67
1492	1/31/1957	1957	1	31	2.28		-12.45		-5.09
1493	2/1/1957	1957	2	32	6.73		-4.18		1.28
1494	2/2/1957	1957	2	33	6.73		-4.18		1.28
1495	2/3/1957	1957	2	34	3.73		-7.18		-1.73
1496	2/4/1957	1957	2	35	6.73		-11.18		-2.23
1497	2/5/1957	1957	2	36	6.73		-6.18		0.28
1498	2/6/1957	1957	2	37	7.73		-3.18		2.28
1499	2/7/1957	1957	2	38	8.73		-4.18		2.28
1500	2/8/1957	1957	2	39	8.73		0.82		4.78
1501	2/9/1957	1957	2	40	5.73		-2.18		1.78
1502	2/10/1957	1957	2	41	4.73		-3.18		0.78
1503	2/11/1957	1957	2	42	8.73		-0.18		4.28
1504	2/12/1957	1957	2	43	12.73		2.82		7.78
1505	2/13/1957	1957	2	44	12.73		0.82		6.78
1506	2/14/1957	1957	2	45	13.73		1.82		7.78
1507	2/15/1957	1957	2	46	5.73		-2.18		1.78
1508	2/16/1957	1957	2	47	10.73		-4.18		3.28
1509	2/17/1957	1957	2	48	8.73		-3.18		2.78
1510	2/18/1957	1957	2	49	5.73		-4.18		0.78
1511	2/19/1957	1957	2	50	7.73		-4.18		1.78
1512	2/20/1957	1957	2	51	11.73		-4.18		3.78
1513	2/21/1957	1957	2	52	3.73		-10.18		-3.23
1514	2/22/1957	1957	2	53	13.73		-1.74	A.1.B1	5.99
1515	2/23/1957	1957	2	54	13.73		-0.18		6.78
1516	2/24/1957	1957	2	55	11.73		1.82		6.78
1517	2/25/1957	1957	2	56	11.73		-1.18		5.28
1518	2/26/1957	1957	2	57	10.73		-3.18		3.78
1519	2/27/1957	1957	2	58	6.73		-1.18		2.78
1520	2/28/1957	1957	2	59	1.73		-6.18		-2.23
1521	3/1/1957	1957	3	60	7.72		-6.95		0.39
1522	3/2/1957	1957	3	61	7.72		-6.95		0.39
1523	3/3/1957	1957	3	62	6.72		-2.95		1.89
1524	3/4/1957	1957	3	63	3.72		-5.95		-1.12
1525	3/5/1957	1957	3	64	2.72		-6.95		-2.12
1526	3/6/1957	1957	3	65	0.72		-10.95		-5.12
1527	3/7/1957	1957	3	66	7.72		-8.95		-0.62
1528	3/8/1957	1957	3	67	4.72		-0.95		1.89
1529	3/9/1957	1957	3	68	15.72		-0.95		7.39
1530	3/10/1957	1957	3	69	10.72		-0.95		4.89
1531	3/11/1957	1957	3	70	5.72		-2.95		1.39
1532	3/12/1957	1957	3	71	11.72		1.05		6.39
1533	3/13/1957	1957	3	72	3.72		-9.95		-3.12
1534	3/14/1957	1957	3	73	1.72		-11.95		-5.12
1535	3/15/1957	1957	3	74	8.72		-6.95		0.89
1536	3/16/1957	1957	3	75	10.72		0.05		5.39
1537	3/17/1957	1957	3	76	7.72		-2.95		2.39
1538	3/18/1957	1957	3	77	6.72		-4.95		0.89
1539	3/19/1957	1957	3	78	12.72		-0.95		5.89
1540	3/20/1957	1957	3	79	12.72		0.05		6.39
1541	3/21/1957	1957	3	80	14.72		0.05		7.39
1542	3/22/1957	1957	3	81	2.72		-7.95		-2.62
1543	3/23/1957	1957	3	82	-1.28		-8.95		-5.12
1544	3/24/1957	1957	3	83	3.72		-10.95		-3.62
1545	3/25/1957	1957	3	84	7.72		-6.95		0.39
1546	3/26/1957	1957	3	85	7.72		-1.95		2.89
1547	3/27/1957	1957	3	86	8.72		-4.95		1.89
1548	3/28/1957	1957	3	87	10.72		0.05		5.39
1549	3/29/1957	1957	3	88	15.72		0.05		7.89
1550	3/30/1957	1957	3	89	11.72		-0.95		5.39
1551	3/31/1957	1957	3	90	3.72		0.05		1.89
1552	4/1/1957	1957	4	91	1.67		-1.94		-0.14
1553	4/2/1957	1957	4	92	-2.33		-7.94		-5.14
1554	4/3/1957	1957	4	93	-0.33		-12.94		-6.64
1555	4/4/1957	1957	4	94	2.67		-7.94		-2.64
1556	4/5/1957	1957	4	95	6.67		-7.94		-0.64
1557	4/6/1957	1957	4	96	7.67		-6.94		0.37
1558	4/7/1957	1957	4	97	-4.33		-10.94		-7.64
1559	4/8/1957	1957	4	98	8.67		-8.94		-0.14
1560	4/9/1957	1957	4	99	10.67		-2.94		3.87
1561	4/10/1957	1957	4	100	10.67		-1.94		4.37
1562	4/11/1957	1957	4	101	-2.33		-10.94		-6.64
1563	4/12/1957	1957	4	102	7.98	A.1.B1	-10.94		-1.48
1564	4/13/1957	1957	4	103	12.67		-0.94		5.87
1565	4/14/1957	1957	4	104	13.67		-1.94		5.87
1566	4/15/1957	1957	4	105	11.67		2.06		6.87
1567	4/16/1957	1957	4	106	10.67		0.06		5.37
1568	4/17/1957	1957	4	107	12.67		0.06		6.37
1569	4/18/1957	1957	4	108	15.67		1.06		8.37
1570	4/19/1957	1957	4	109	6.67		-0.94		2.87
1571	4/20/1957	1957	4	110	12.67		-0.94		5.87
1572	4/21/1957	1957	4	111	15.67		2.06		8.87
1573	4/22/1957	1957	4	112	11.67		-0.94		5.37
1574	4/23/1957	1957	4	113	6.67		-1.94		2.37
1575	4/24/1957	1957	4	114	12.67		0.06		6.37
1576	4/25/1957	1957	4	115	7.67		-5.94		0.87
1577	4/26/1957	1957	4	116	5.67		-6.94		-0.64
1578	4/27/1957	1957	4	117	2.67		-2.94		-0.14
1579	4/28/1957	1957	4	118	5.67		-2.94		1.37
1580	4/29/1957	1957	4	119	15.67		-0.94		7.37
1581	4/30/1957	1957	4	120	16.67		2.06		9.37
1582	5/1/1957	1957	5	121	20.22		4.34		12.28
1583	5/2/1957	1957	5	122	21.22		6.34		13.78
1584	5/3/1957	1957	5	123	17.22		5.34		11.28
1585	5/4/1957	1957	5	124	12.22		1.34		6.78
1586	5/5/1957	1957	5	125	9.22		2.34		5.78
1587	5/6/1957	1957	5	126	21.22		5.34		13.28
1588	5/7/1957	1957	5	127	19.22		7.34		13.28
1589	5/8/1957	1957	5	128	10.22		1.34		5.78
1590	5/9/1957	1957	5	129	3.22		-0.66		1.28
1591	5/10/1957	1957	5	130	6.22		-0.66		2.78
1592	5/11/1957	1957	5	131	11.22		2.34		6.78
1593	5/12/1957	1957	5	132	13.22		0.34		6.78
1594	5/13/1957	1957	5	133	9.22		1.34		5.28
1595	5/14/1957	1957	5	134	10.22		1.34		5.78
1596	5/15/1957	1957	5	135	2.22		-0.66		0.78
1597	5/16/1957	1957	5	136	2.22		-2.66		-0.22
1598	5/17/1957	1957	5	137	11.22		-2.66		4.28
1599	5/18/1957	1957	5	138	16.22		0.34		8.28
1600	5/19/1957	1957	5	139	18.22		4.34		11.28
1601	5/20/1957	1957	5	140	12.22		1.34		6.78
1602	5/21/1957	1957	5	141	13.22		0.34		6.78
1603	5/22/1957	1957	5	142	3.22		-0.66		1.28
1604	5/23/1957	1957	5	143	10.22		-1.66		4.28
1605	5/24/1957	1957	5	144	16.22		1.34		8.78
1606	5/25/1957	1957	5	145	20.22		2.34		11.28
1607	5/26/1957	1957	5	146	19.22		4.34		11.78
1608	5/27/1957	1957	5	147	21.22		4.34		12.78
1609	5/28/1957	1957	5	148	22.22		6.34		14.28
1610	5/29/1957	1957	5	149	22.22		6.34		14.28
1611	5/30/1957	1957	5	150	21.22		5.34		13.28
1612	5/31/1957	1957	5	151	10.22		3.34		6.78
1613	6/1/1957	1957	6	152	9.42		3.05		6.24
1614	6/2/1957	1957	6	153	21.42		4.05		12.74
1615	6/3/1957	1957	6	154	21.42		11.05		16.24
1616	6/4/1957	1957	6	155	25.42		9.05		17.24
1617	6/5/1957	1957	6	156	27.42		11.05		19.24
1618	6/6/1957	1957	6	157	28.42		11.05		19.74
1619	6/7/1957	1957	6	158	25.42		9.05		17.24
1620	6/8/1957	1957	6	159	25.42		11.05		18.24
1621	6/9/1957	1957	6	160	26.42		13.05		19.74
1622	6/10/1957	1957	6	161	20.42		7.05		13.74
1623	6/11/1957	1957	6	162	11.42		6.05		8.74
1624	6/12/1957	1957	6	163	23.42		6.05		14.74
1625	6/13/1957	1957	6	164	16.42		6.05		11.24
1626	6/14/1957	1957	6	165	24.42		4.05		14.24
1627	6/15/1957	1957	6	166	10.42		5.05		7.74
1628	6/16/1957	1957	6	167	13.42		2.05		7.74
1629	6/17/1957	1957	6	168	18.42		3.05		10.74
1630	6/18/1957	1957	6	169	20.42		3.05		11.74
1631	6/19/1957	1957	6	170	28.42		9.05		18.74
1632	6/20/1957	1957	6	171	28.42		13.05		20.74
1633	6/21/1957	1957	6	172	18.42		8.05		13.24
1634	6/22/1957	1957	6	173	22.42		6.05		14.24
1635	6/23/1957	1957	6	174	18.42		4.05		11.24
1636	6/24/1957	1957	6	175	28.42		6.05		17.24
1637	6/25/1957	1957	6	176	28.42		13.05		20.74
1638	6/26/1957	1957	6	177	25.42		13.05		19.24
1639	6/27/1957	1957	6	178	28.42		12.05		20.24
1640	6/28/1957	1957	6	179	30.42		8.05		19.24
1641	6/29/1957	1957	6	180	33.42		16.05		24.74
1642	6/30/1957	1957	6	181	28.42		14.05		21.24
1643	7/1/1957	1957	7	182	34.32		17.43		25.88
1644	7/2/1957	1957	7	183	35.32		19.43		27.38
1645	7/3/1957	1957	7	184	33.32		18.43		25.88
1646	7/4/1957	1957	7	185	23.32		9.43		16.38
1647	7/5/1957	1957	7	186	30.32		12.43		21.38
1648	7/6/1957	1957	7	187	34.32		17.43		25.88
1649	7/7/1957	1957	7	188	31.32		13.43		22.38
1650	7/8/1957	1957	7	189	21.32		12.43		16.88
1651	7/9/1957	1957	7	190	28.32		12.43		20.38
1652	7/10/1957	1957	7	191	28.32		16.43		22.38
1653	7/11/1957	1957	7	192	30.32		16.43		23.38
1654	7/12/1957	1957	7	193	24.32		14.43		19.38
1655	7/13/1957	1957	7	194	27.32		13.43		20.38
1656	7/14/1957	1957	7	195	28.32		13.43		20.88
1657	7/15/1957	1957	7	196	31.32		16.43		23.88
1658	7/16/1957	1957	7	197	32.32		17.43		24.88
1659	7/17/1957	1957	7	198	32.32		14.43		23.38
1660	7/18/1957	1957	7	199	25.32		14.43		19.88
1661	7/19/1957	1957	7	200	21.32		13.43		17.38
1662	7/20/1957	1957	7	201	24.32		13.43		18.88
1663	7/21/1957	1957	7	202	25.32		12.43		18.88
1664	7/22/1957	1957	7	203	26.32		11.43		18.88
1665	7/23/1957	1957	7	204	22.32		12.43		17.38
1666	7/24/1957	1957	7	205	21.32		11.43		16.38
1667	7/25/1957	1957	7	206	17.32		13.43		15.38
1668	7/26/1957	1957	7	207	22.32		12.43		17.38
1669	7/27/1957	1957	7	208	27.32		14.43		20.88
1670	7/28/1957	1957	7	209	31.32		16.43		23.88
1671	7/29/1957	1957	7	210	26.32		15.43		20.88
1672	7/30/1957	1957	7	211	28.32		15.43		21.88
1673	7/31/1957	1957	7	212	31.32		15.43		23.38
1674	8/1/1957	1957	8	213	33.06		17.13		25.10
1675	8/2/1957	1957	8	214	28.06		18.13		23.10
1676	8/3/1957	1957	8	215	31.06		14.13		22.60
1677	8/4/1957	1957	8	216	27.06		13.13		20.10
1678	8/5/1957	1957	8	217	28.06		13.13		20.60
1679	8/6/1957	1957	8	218	28.06		14.13		21.10
1680	8/7/1957	1957	8	219	29.06		14.13		21.60
1681	8/8/1957	1957	8	220	30.06		13.13		21.60
1682	8/9/1957	1957	8	221	27.06		14.13		20.60
1683	8/10/1957	1957	8	222	30.06		15.13		22.60
1684	8/11/1957	1957	8	223	32.06		16.13		24.10
1685	8/12/1957	1957	8	224	28.06		13.13		20.60
1686	8/13/1957	1957	8	225	27.06		13.13		20.10
1687	8/14/1957	1957	8	226	32.06		15.13		23.60
1688	8/15/1957	1957	8	227	28.06		12.13		20.10
1689	8/16/1957	1957	8	228	22.06		11.13		16.60
1690	8/17/1957	1957	8	229	27.06		9.13		18.10
1691	8/18/1957	1957	8	230	21.06		9.13		15.10
1692	8/19/1957	1957	8	231	31.06		15.13		23.10
1693	8/20/1957	1957	8	232	22.06		12.13		17.10
1694	8/21/1957	1957	8	233	23.06		12.13		17.60
1695	8/22/1957	1957	8	234	27.06		12.13		19.60
1696	8/23/1957	1957	8	235	22.06		8.13		15.10
1697	8/24/1957	1957	8	236	30.06		13.13		21.60
1698	8/25/1957	1957	8	237	30.06		13.13		21.60
1699	8/26/1957	1957	8	238	26.06		13.13		19.60
1700	8/27/1957	1957	8	239	26.06		12.13		19.10
1701	8/28/1957	1957	8	240	25.06		11.13		18.10
1702	8/29/1957	1957	8	241	23.06		10.13		16.60
1703	8/30/1957	1957	8	242	21.06		11.13		16.10
1704	8/31/1957	1957	8	243	23.06		10.13		16.60
1705	9/1/1957	1957	9	244	20.64		6.38		13.51
1706	9/2/1957	1957	9	245	23.64		7.38		15.51
1707	9/3/1957	1957	9	246	26.64		12.38		19.51
1708	9/4/1957	1957	9	247	27.64		13.38		20.51
1709	9/5/1957	1957	9	248	22.64		11.38		17.01
1710	9/6/1957	1957	9	249	15.64		8.38		12.01
1711	9/7/1957	1957	9	250	22.64		7.38		15.01
1712	9/8/1957	1957	9	251	28.64		8.38		18.51
1713	9/9/1957	1957	9	252	17.64		5.38		11.51
1714	9/10/1957	1957	9	253	13.64		3.38		8.51
1715	9/11/1957	1957	9	254	16.64		2.38		9.51
1716	9/12/1957	1957	9	255	21.64		7.38		14.51
1717	9/13/1957	1957	9	256	11.64		1.38		6.51
1718	9/14/1957	1957	9	257	13.64		0.38		7.01
1719	9/15/1957	1957	9	258	21.64		8.38		15.01
1720	9/16/1957	1957	9	259	25.64		8.38		17.01
1721	9/17/1957	1957	9	260	25.64		11.38		18.51
1722	9/18/1957	1957	9	261	21.64		5.38		13.51
1723	9/19/1957	1957	9	262	9.18	A.1.B1	3.38		6.28
1724	9/20/1957	1957	9	263	8.64		1.38		5.01
1725	9/21/1957	1957	9	264	14.64		1.38		8.01
1726	9/22/1957	1957	9	265	18.64		1.38		10.01
1727	9/23/1957	1957	9	266	23.64		5.38		14.51
1728	9/24/1957	1957	9	267	25.64		12.38		19.01
1729	9/25/1957	1957	9	268	25.64		10.38		18.01
1730	9/26/1957	1957	9	269	19.64		7.38		13.51
1731	9/27/1957	1957	9	270	25.64		8.38		17.01
1732	9/28/1957	1957	9	271	28.64		13.38		21.01
1733	9/29/1957	1957	9	272	28.64		12.38		20.51
1734	9/30/1957	1957	9	273	26.64		13.38		20.01
1735	10/1/1957	1957	10	274	22.71		10.31		16.51
1736	10/2/1957	1957	10	275	21.71		12.31		17.01
1737	10/3/1957	1957	10	276	22.71		10.31		16.51
1738	10/4/1957	1957	10	277	18.71		6.31		12.51
1739	10/5/1957	1957	10	278	16.71		2.31		9.51
1740	10/6/1957	1957	10	279	21.71		6.31		14.01
1741	10/7/1957	1957	10	280	12.71		3.31		8.01
1742	10/8/1957	1957	10	281	6.71	A.1.B1	2.31		4.51
1743	10/9/1957	1957	10	282	16.41	A.1.B1	-0.69		7.86
1744	10/10/1957	1957	10	283	16.71		0.31		8.51
1745	10/11/1957	1957	10	284	19.71		5.31		12.51
1746	10/12/1957	1957	10	285	12.71		3.31		8.01
1747	10/13/1957	1957	10	286	10.71		2.31		6.51
1748	10/14/1957	1957	10	287	7.71		2.31		5.01
1749	10/15/1957	1957	10	288	12.71		2.31		7.51
1750	10/16/1957	1957	10	289	2.71		1.31		2.01
1751	10/17/1957	1957	10	290	11.71		0.31		6.01
1752	10/18/1957	1957	10	291	13.71		2.31		8.01
1753	10/19/1957	1957	10	292	5.71		1.31		3.51
1754	10/20/1957	1957	10	293	3.71		1.31		2.51
1755	10/21/1957	1957	10	294	7.71		1.31		4.51
1756	10/22/1957	1957	10	295	9.71		1.31		5.51
1757	10/23/1957	1957	10	296	12.71		1.31		7.01
1758	10/24/1957	1957	10	297	7.71		-3.69		2.01
1759	10/25/1957	1957	10	298	0.71		-3.69		-1.49
1760	10/26/1957	1957	10	299	6.71		-4.69		1.01
1761	10/27/1957	1957	10	300	10.71		-2.69		4.01
1762	10/28/1957	1957	10	301	7.71		0.31		4.01
1763	10/29/1957	1957	10	302	14.71		-0.69		7.01
1764	10/30/1957	1957	10	303	17.71		6.31		12.01
1765	10/31/1957	1957	10	304	18.71		6.31		12.51
1766	11/1/1957	1957	11	305	8.69		-1.01		3.84
1767	11/2/1957	1957	11	306	-2.00	A.1.B1	-3.01		-2.51
1768	11/3/1957	1957	11	307	-1.31		-3.01		-2.16
1769	11/4/1957	1957	11	308	-1.31		-4.01		-2.66
1770	11/5/1957	1957	11	309	-1.31		-4.01		-2.66
1771	11/6/1957	1957	11	310	5.69		-4.01		0.84
1772	11/7/1957	1957	11	311	3.69		-5.01		-0.66
1773	11/8/1957	1957	11	312	-4.31		-7.01		-5.66
1774	11/9/1957	1957	11	313	5.69		-7.01		-0.66
1775	11/10/1957	1957	11	314	10.69		-2.01		4.34
1776	11/11/1957	1957	11	315	9.69		0.99		5.34
1777	11/12/1957	1957	11	316	8.69		-2.01		3.34
1778	11/13/1957	1957	11	317	7.69		-3.01		2.34
1779	11/14/1957	1957	11	318	8.69		-1.01		3.84
1780	11/15/1957	1957	11	319	1.69		-6.01		-2.16
1781	11/16/1957	1957	11	320	-3.31		-6.01		-4.66
1782	11/17/1957	1957	11	321	-1.31		-8.01		-4.66
1783	11/18/1957	1957	11	322	-0.31		-11.01		-5.66
1784	11/19/1957	1957	11	323	1.69		-8.01		-3.16
1785	11/20/1957	1957	11	324	-4.31		-13.01		-8.66
1786	11/21/1957	1957	11	325	-3.31		-14.01		-8.66
1787	11/22/1957	1957	11	326	4.69		-12.01		-3.66
1788	11/23/1957	1957	11	327	12.69		-0.01		6.34
1789	11/24/1957	1957	11	328	13.69		-1.01		6.34
1790	11/25/1957	1957	11	329	14.69		5.99		10.34
1791	11/26/1957	1957	11	330	13.69		-0.01		6.84
1792	11/27/1957	1957	11	331	0.69		-6.01		-2.66
1793	11/28/1957	1957	11	332	1.69		-6.01		-2.16
1794	11/29/1957	1957	11	333	-2.31		-11.01		-6.66
1795	11/30/1957	1957	11	334	7.69		-4.01		1.84
1796	12/1/1957	1957	12	335	11.35		-0.97		5.19
1797	12/2/1957	1957	12	336	5.35		-2.97		1.19
1798	12/3/1957	1957	12	337	5.35		-2.97		1.19
1799	12/4/1957	1957	12	338	15.35		2.03		8.69
1800	12/5/1957	1957	12	339	8.35		0.03		4.19
1801	12/6/1957	1957	12	340	3.35		-2.97		0.19
1802	12/7/1957	1957	12	341	0.35		-7.97		-3.81
1803	12/8/1957	1957	12	342	9.35		-6.97		1.19
1804	12/9/1957	1957	12	343	17.35		3.03		10.19
1805	12/10/1957	1957	12	344	10.35		-10.97		-0.31
1806	12/11/1957	1957	12	345	12.35		-10.97		0.69
1807	12/12/1957	1957	12	346	12.35		2.03		7.19
1808	12/13/1957	1957	12	347	12.35		2.03		7.19
1809	12/14/1957	1957	12	348	12.35		4.03		8.19
1810	12/15/1957	1957	12	349	7.35		1.03		4.19
1811	12/16/1957	1957	12	350	12.35		2.03		7.19
1812	12/17/1957	1957	12	351	11.35		-0.97		5.19
1813	12/18/1957	1957	12	352	8.35		-1.97		3.19
1814	12/19/1957	1957	12	353	-0.65		-6.97		-3.81
1815	12/20/1957	1957	12	354	8.35		-0.97		3.69
1816	12/21/1957	1957	12	355	13.35		0.03		6.69
1817	12/22/1957	1957	12	356	10.35		-3.97		3.19
1818	12/23/1957	1957	12	357	1.35		-8.97		-3.81
1819	12/24/1957	1957	12	358	7.35		-4.97		1.19
1820	12/25/1957	1957	12	359	4.35		-0.97		1.69
1821	12/26/1957	1957	12	360	11.35		-3.97		3.69
1822	12/27/1957	1957	12	361	2.35		-9.97		-3.81
1823	12/28/1957	1957	12	362	5.35		-3.97		0.69
1824	12/29/1957	1957	12	363	3.35		-3.97		-0.31
1825	12/30/1957	1957	12	364	-0.65		-10.97		-5.81
1826	12/31/1957	1957	12	365	1.35		-11.97		-5.31
1827	1/1/1958	1958	1	1	9.28		-3.45		2.92
1828	1/2/1958	1958	1	2	7.28		-2.45		2.42
1829	1/3/1958	1958	1	3	6.28		-5.45		0.42
1830	1/4/1958	1958	1	4	6.28		-5.45		0.42
1831	1/5/1958	1958	1	5	11.28		-2.45		4.42
1832	1/6/1958	1958	1	6	8.28		-3.45		2.42
1833	1/7/1958	1958	1	7	10.28		-2.45		3.92
1834	1/8/1958	1958	1	8	14.28		-0.45		6.92
1835	1/9/1958	1958	1	9	10.28		-0.45		4.92
1836	1/10/1958	1958	1	10	13.28		-0.45		6.42
1837	1/11/1958	1958	1	11	5.28		-2.45		1.42
1838	1/12/1958	1958	1	12	5.28		-5.45		-0.09
1839	1/13/1958	1958	1	13	2.28		-5.45		-1.59
1840	1/14/1958	1958	1	14	3.28		-7.45		-2.09
1841	1/15/1958	1958	1	15	6.28		-2.45		1.92
1842	1/16/1958	1958	1	16	10.28		-2.45		3.92
1843	1/17/1958	1958	1	17	10.28		-3.45		3.42
1844	1/18/1958	1958	1	18	2.28		-6.45		-2.09
1845	1/19/1958	1958	1	19	-2.72		-9.45		-6.09
1846	1/20/1958	1958	1	20	0.28		-14.45		-7.09
1847	1/21/1958	1958	1	21	5.28		-7.45		-1.09
1848	1/22/1958	1958	1	22	1.28		-11.45		-5.09
1849	1/23/1958	1958	1	23	4.28		-11.45		-3.59
1850	1/24/1958	1958	1	24	5.28		-2.45		1.42
1851	1/25/1958	1958	1	25	8.28		-2.45		2.92
1852	1/26/1958	1958	1	26	6.28		-5.45		0.42
1853	1/27/1958	1958	1	27	2.28		-5.45		-1.59
1854	1/28/1958	1958	1	28	5.28		-7.45		-1.09
1855	1/29/1958	1958	1	29	3.28		-1.45		0.92
1856	1/30/1958	1958	1	30	5.28		-4.45		0.42
1857	1/31/1958	1958	1	31	1.28		-4.45		-1.59
1858	2/1/1958	1958	2	32	3.73		-5.18		-0.73
1859	2/2/1958	1958	2	33	7.73		-2.18		2.78
1860	2/3/1958	1958	2	34	11.73		0.82		6.28
1861	2/4/1958	1958	2	35	11.73		-0.18		5.78
1862	2/5/1958	1958	2	36	5.73		-2.18		1.78
1863	2/6/1958	1958	2	37	0.73		-5.18		-2.23
1864	2/7/1958	1958	2	38	7.73		-6.18		0.78
1865	2/8/1958	1958	2	39	2.73		-8.18		-2.73
1866	2/9/1958	1958	2	40	3.73		-8.18		-2.23
1867	2/10/1958	1958	2	41	2.73		-4.18		-0.73
1868	2/11/1958	1958	2	42	1.73		-11.18		-4.73
1869	2/12/1958	1958	2	43	1.73		-15.18		-6.73
1870	2/13/1958	1958	2	44	8.73		-6.18		1.28
1871	2/14/1958	1958	2	45	3.73		-9.18		-2.73
1872	2/15/1958	1958	2	46	5.73		-12.18		-3.23
1873	2/16/1958	1958	2	47	8.73		-1.18		3.78
1874	2/17/1958	1958	2	48	11.73		1.82		6.78
1875	2/18/1958	1958	2	49	12.73		0.82		6.78
1876	2/19/1958	1958	2	50	15.73		2.82		9.28
1877	2/20/1958	1958	2	51	16.73		3.82		10.28
1878	2/21/1958	1958	2	52	13.73		0.82		7.28
1879	2/22/1958	1958	2	53	17.73		0.82		9.28
1880	2/23/1958	1958	2	54	17.73		2.82		10.28
1881	2/24/1958	1958	2	55	13.73		0.82		7.28
1882	2/25/1958	1958	2	56	11.73		-0.18		5.78
1883	2/26/1958	1958	2	57	3.73		-5.18		-0.73
1884	2/27/1958	1958	2	58	0.73		-6.18		-2.73
1885	2/28/1958	1958	2	59	-3.27		-10.18		-6.73
1886	3/1/1958	1958	3	60	-0.28		-10.95		-5.62
1887	3/2/1958	1958	3	61	1.72		-9.95		-4.12
1888	3/3/1958	1958	3	62	-2.28		-9.95		-6.12
1889	3/4/1958	1958	3	63	2.72		-10.95		-4.12
1890	3/5/1958	1958	3	64	6.72		-9.95		-1.62
1891	3/6/1958	1958	3	65	7.72		-4.95		1.39
1892	3/7/1958	1958	3	66	0.72		-5.95		-2.62
1893	3/8/1958	1958	3	67	9.72		-4.95		2.39
1894	3/9/1958	1958	3	68	-0.28		-7.95		-4.12
1895	3/10/1958	1958	3	69	-4.28		-9.95		-7.12
1896	3/11/1958	1958	3	70	-6.28		-12.95		-9.62
1897	3/12/1958	1958	3	71	-3.28		-11.95		-7.62
1898	3/13/1958	1958	3	72	-4.28		-14.95		-9.62
1899	3/14/1958	1958	3	73	-0.28		-14.95		-7.62
1900	3/15/1958	1958	3	74	4.72		-7.95		-1.62
1901	3/16/1958	1958	3	75	-3.28		-10.95		-7.12
1902	3/17/1958	1958	3	76	2.72		-13.95		-5.62
1903	3/18/1958	1958	3	77	1.72		-4.95		-1.62
1904	3/19/1958	1958	3	78	3.72		-2.95		0.39
1905	3/20/1958	1958	3	79	6.72		-2.95		1.89
1906	3/21/1958	1958	3	80	13.72		2.05		7.89
1907	3/22/1958	1958	3	81	9.72		0.05		4.89
1908	3/23/1958	1958	3	82	1.72		0.05		0.89
1909	3/24/1958	1958	3	83	1.72		-0.95		0.39
1910	3/25/1958	1958	3	84	2.72		-1.95		0.39
1911	3/26/1958	1958	3	85	5.72		-2.95		1.39
1912	3/27/1958	1958	3	86	7.72		-4.95		1.39
1913	3/28/1958	1958	3	87	-0.28		-2.95		-1.62
1914	3/29/1958	1958	3	88	2.72		-2.95		-0.12
1915	3/30/1958	1958	3	89	10.72		-1.95		4.39
1916	3/31/1958	1958	3	90	10.72		0.05		5.39
1917	4/1/1958	1958	4	91	11.67		-1.94		4.87
1918	4/2/1958	1958	4	92	9.67		-0.94		4.37
1919	4/3/1958	1958	4	93	11.67		-0.94		5.37
1920	4/4/1958	1958	4	94	2.67		-0.94		0.87
1921	4/5/1958	1958	4	95	4.67		-1.94		1.37
1922	4/6/1958	1958	4	96	9.67		-2.94		3.37
1923	4/7/1958	1958	4	97	9.67		-3.94		2.87
1924	4/8/1958	1958	4	98	4.67		-3.94		0.37
1925	4/9/1958	1958	4	99	1.67		-3.94		-1.14
1926	4/10/1958	1958	4	100	2.67		-3.94		-0.64
1927	4/11/1958	1958	4	101	2.67		-6.94		-2.14
1928	4/12/1958	1958	4	102	5.67		-5.94		-0.14
1929	4/13/1958	1958	4	103	6.67		-4.94		0.87
1930	4/14/1958	1958	4	104	14.67		2.06		8.37
1931	4/15/1958	1958	4	105	19.67		1.06		10.37
1932	4/16/1958	1958	4	106	20.67		7.06		13.87
1933	4/17/1958	1958	4	107	17.67		5.06		11.37
1934	4/18/1958	1958	4	108	14.67		5.06		9.87
1935	4/19/1958	1958	4	109	15.67		2.06		8.87
1936	4/20/1958	1958	4	110	14.67		3.06		8.87
1937	4/21/1958	1958	4	111	11.67		-0.94		5.37
1938	4/22/1958	1958	4	112	16.67		-0.94		7.87
1939	4/23/1958	1958	4	113	6.67		-6.94		-0.14
1940	4/24/1958	1958	4	114	-1.33		-7.94		-4.64
1941	4/25/1958	1958	4	115	1.67		-3.94		-1.14
1942	4/26/1958	1958	4	116	0.67		-2.94		-1.14
1943	4/27/1958	1958	4	117	7.67		-3.94		1.87
1944	4/28/1958	1958	4	118	1.67		-2.94		-0.64
1945	4/29/1958	1958	4	119	1.67		-4.94		-1.64
1946	4/30/1958	1958	4	120	8.67		-3.94		2.37
1947	5/1/1958	1958	5	121	15.22		0.34		7.78
1948	5/2/1958	1958	5	122	15.22		3.34		9.28
1949	5/3/1958	1958	5	123	18.22		3.34		10.78
1950	5/4/1958	1958	5	124	22.22		3.34		12.78
1951	5/5/1958	1958	5	125	21.22		4.34		12.78
1952	5/6/1958	1958	5	126	22.22		6.34		14.28
1953	5/7/1958	1958	5	127	21.22		5.34		13.28
1954	5/8/1958	1958	5	128	6.22		2.34		4.28
1955	5/9/1958	1958	5	129	11.22		1.34		6.28
1956	5/10/1958	1958	5	130	20.22		6.34		13.28
1957	5/11/1958	1958	5	131	21.22		6.34		13.78
1958	5/12/1958	1958	5	132	22.22		7.34		14.78
1959	5/13/1958	1958	5	133	20.22		5.34		12.78
1960	5/14/1958	1958	5	134	6.22		2.34		4.28
1961	5/15/1958	1958	5	135	6.22		1.34		3.78
1962	5/16/1958	1958	5	136	17.22		3.34		10.28
1963	5/17/1958	1958	5	137	20.22		7.34		13.78
1964	5/18/1958	1958	5	138	18.22		5.34		11.78
1965	5/19/1958	1958	5	139	22.22		7.34		14.78
1966	5/20/1958	1958	5	140	23.22		8.34		15.78
1967	5/21/1958	1958	5	141	26.22		11.34		18.78
1968	5/22/1958	1958	5	142	18.22		7.34		12.78
1969	5/23/1958	1958	5	143	25.22		6.34		15.78
1970	5/24/1958	1958	5	144	21.22		8.34		14.78
1971	5/25/1958	1958	5	145	27.22		8.34		17.78
1972	5/26/1958	1958	5	146	27.22		12.34		19.78
1973	5/27/1958	1958	5	147	25.22		10.34		17.78
1974	5/28/1958	1958	5	148	28.22		8.34		18.28
1975	5/29/1958	1958	5	149	27.22		15.34		21.28
1976	5/30/1958	1958	5	150	28.22		14.34		21.28
1977	5/31/1958	1958	5	151	24.22		12.34		18.28
1978	6/1/1958	1958	6	152	24.42		9.05		16.74
1979	6/2/1958	1958	6	153	27.42		14.05		20.74
1980	6/3/1958	1958	6	154	31.42		13.05		22.24
1981	6/4/1958	1958	6	155	23.42		11.05		17.24
1982	6/5/1958	1958	6	156	14.42		9.05		11.74
1983	6/6/1958	1958	6	157	23.42		9.05		16.24
1984	6/7/1958	1958	6	158	26.42		9.05		17.74
1985	6/8/1958	1958	6	159	23.42		14.05		18.74
1986	6/9/1958	1958	6	160	27.42		11.05		19.24
1987	6/10/1958	1958	6	161	23.42		11.05		17.24
1988	6/11/1958	1958	6	162	22.42		7.05		14.74
1989	6/12/1958	1958	6	163	23.42		12.05		17.74
1990	6/13/1958	1958	6	164	20.42		8.05		14.24
1991	6/14/1958	1958	6	165	27.42		8.05		17.74
1992	6/15/1958	1958	6	166	26.42		8.05		17.24
1993	6/16/1958	1958	6	167	22.42		9.05		15.74
1994	6/17/1958	1958	6	168	22.42		8.05		15.24
1995	6/18/1958	1958	6	169	26.42		11.05		18.74
1996	6/19/1958	1958	6	170	22.42		8.05		15.24
1997	6/20/1958	1958	6	171	14.42		9.05		11.74
1998	6/21/1958	1958	6	172	14.42		9.05		11.74
1999	6/22/1958	1958	6	173	20.42		6.05		13.24
[truncated: 18,455 more rows]

## Sheet: B1
	Date	Year	Month	Julian	Max	FlagMax	Min	FlagMin	Mean
1	1/1/1953	1953	1	1	-1.42		-8.87		-5.15
2	1/2/1953	1953	1	2	-1.42		-10.87		-6.15
3	1/3/1953	1953	1	3	-0.42		-4.87		-2.65
4	1/4/1953	1953	1	4	-0.42		-4.87		-2.65
5	1/5/1953	1953	1	5	2.58		-5.87		-1.65
6	1/6/1953	1953	1	6	4.58		-12.87		-4.15
7	1/7/1953	1953	1	7	3.58		-5.87		-1.15
8	1/8/1953	1953	1	8	1.58		-3.87		-1.15
9	1/9/1953	1953	1	9	13.58		1.13		7.36
10	1/10/1953	1953	1	10	9.58		2.13		5.86
11	1/11/1953	1953	1	11	13.58		3.13		8.36
12	1/12/1953	1953	1	12	12.58		2.13		7.36
13	1/13/1953	1953	1	13	7.58		0.13		3.86
14	1/14/1953	1953	1	14	0.58		-17.80	A.1.A1	-8.61
15	1/15/1953	1953	1	15	-3.42		-17.80		-10.61
16	1/16/1953	1953	1	16	5.58		-10.87		-2.65
17	1/17/1953	1953	1	17	0.58		-4.87		-2.15
18	1/18/1953	1953	1	18	5.58		-0.87		2.36
19	1/19/1953	1953	1	19	1.58		-5.87		-2.15
20	1/20/1953	1953	1	20	8.58		-5.87		1.36
21	1/21/1953	1953	1	21	6.58		-6.87		-0.15
22	1/22/1953	1953	1	22	0.58		-10.87		-5.15
23	1/23/1953	1953	1	23	1.58		-3.87		-1.15
24	1/24/1953	1953	1	24	8.58		0.13		4.36
25	1/25/1953	1953	1	25	10.58		0.13		5.36
26	1/26/1953	1953	1	26	8.58		1.13		4.86
27	1/27/1953	1953	1	27	0.58		-7.87		-3.65
28	1/28/1953	1953	1	28	2.58		-6.87		-2.15
29	1/29/1953	1953	1	29	2.58		-1.87		0.36
30	1/30/1953	1953	1	30	4.58		-4.87		-0.15
31	1/31/1953	1953	1	31	8.58		-4.87		1.86
32	2/1/1953	1953	2	32	12.54		-0.29		6.13
33	2/2/1953	1953	2	33	4.54		-1.29		1.63
34	2/3/1953	1953	2	34	9.54		-0.29		4.63
35	2/4/1953	1953	2	35	11.54		-3.29		4.13
36	2/5/1953	1953	2	36	0.54		-7.29		-3.38
37	2/6/1953	1953	2	37	-1.46		-7.29		-4.38
38	2/7/1953	1953	2	38	2.54		-7.29		-2.38
39	2/8/1953	1953	2	39	4.54		-7.29		-1.38
40	2/9/1953	1953	2	40	-6.46		-17.80		-12.13
41	2/10/1953	1953	2	41	1.54		-17.80		-8.13
42	2/11/1953	1953	2	42	4.54		-11.29		-3.38
43	2/12/1953	1953	2	43	-2.46		-10.29		-6.38
44	2/13/1953	1953	2	44	4.54		-9.29		-2.38
45	2/14/1953	1953	2	45	-0.46		-12.29		-6.38
46	2/15/1953	1953	2	46	0.54		-13.29		-6.38
47	2/16/1953	1953	2	47	-1.46		-12.29		-6.88
48	2/17/1953	1953	2	48	1.54		-8.29		-3.38
49	2/18/1953	1953	2	49	7.54		-9.29		-0.88
50	2/19/1953	1953	2	50	-9.46		-17.29		-13.38
51	2/20/1953	1953	2	51	-8.46		-17.80		-13.13
52	2/21/1953	1953	2	52	-6.46		-17.80		-12.13
53	2/22/1953	1953	2	53	7.54		-13.29		-2.88
54	2/23/1953	1953	2	54	3.54		-11.29		-3.88
55	2/24/1953	1953	2	55	-1.46		-13.29		-7.38
56	2/25/1953	1953	2	56	2.54		-11.29		-4.38
57	2/26/1953	1953	2	57	6.54		-5.29		0.63
58	2/27/1953	1953	2	58	9.54		-1.29		4.13
59	2/28/1953	1953	2	59	12.54		-3.29		4.63
60	3/1/1953	1953	3	60	-2.85	A.1.C1	-9.33		-6.09
61	3/2/1953	1953	3	61	-1.91		-12.33		-7.12
62	3/3/1953	1953	3	62	-7.91		-15.33		-11.62
63	3/4/1953	1953	3	63	1.09		-13.33		-6.12
64	3/5/1953	1953	3	64	7.09		-6.33		0.38
65	3/6/1953	1953	3	65	6.09		-8.33		-1.12
66	3/7/1953	1953	3	66	9.09		-3.33		2.88
67	3/8/1953	1953	3	67	8.09		-3.33		2.38
68	3/9/1953	1953	3	68	10.09		-0.33		4.88
69	3/10/1953	1953	3	69	12.09		-0.33		5.88
70	3/11/1953	1953	3	70	5.09		-2.33		1.38
71	3/12/1953	1953	3	71	10.09		-2.33		3.88
72	3/13/1953	1953	3	72	3.09		-6.33		-1.62
73	3/14/1953	1953	3	73	0.09		-7.33		-3.62
74	3/15/1953	1953	3	74	8.09		-7.33		0.38
75	3/16/1953	1953	3	75	10.09		-2.33		3.88
76	3/17/1953	1953	3	76	8.09		-8.33		-0.12
77	3/18/1953	1953	3	77	8.09		-8.33		-0.12
78	3/19/1953	1953	3	78	9.09		-1.33		3.88
79	3/20/1953	1953	3	79	7.09		-6.33		0.38
80	3/21/1953	1953	3	80	1.09		-9.33		-4.12
81	3/22/1953	1953	3	81	-1.91		-9.33		-5.62
82	3/23/1953	1953	3	82	2.09		-9.33		-3.62
83	3/24/1953	1953	3	83	11.09		-3.33		3.88
84	3/25/1953	1953	3	84	17.09		-1.33		7.88
85	3/26/1953	1953	3	85	12.09		-1.33		5.38
86	3/27/1953	1953	3	86	16.09		-2.33		6.88
87	3/28/1953	1953	3	87	18.09		5.67		11.88
88	3/29/1953	1953	3	88	13.09		-0.33		6.38
89	3/30/1953	1953	3	89	0.09		-5.33		-2.62
90	3/31/1953	1953	3	90	6.09		-6.33		-0.12
91	4/1/1953	1953	4	91	6.13		-5.02		0.56
92	4/2/1953	1953	4	92	0.13		-9.02		-4.45
93	4/3/1953	1953	4	93	9.13		-10.02		-0.44
94	4/4/1953	1953	4	94	4.13		-4.02		0.06
95	4/5/1953	1953	4	95	8.13		-7.02		0.56
96	4/6/1953	1953	4	96	5.13		-3.02		1.06
97	4/7/1953	1953	4	97	2.13		-8.02		-2.95
98	4/8/1953	1953	4	98	-1.87		-11.02		-6.45
99	4/9/1953	1953	4	99	-4.87		-11.02		-7.95
100	4/10/1953	1953	4	100	-3.87		-14.02		-8.95
101	4/11/1953	1953	4	101	-5.87		-15.02		-10.45
102	4/12/1953	1953	4	102	1.13		-15.02		-6.95
103	4/13/1953	1953	4	103	4.13		-8.02		-1.95
104	4/14/1953	1953	4	104	1.13		-7.02		-2.95
105	4/15/1953	1953	4	105	5.13		-8.02		-1.45
106	4/16/1953	1953	4	106	5.13		-3.02		1.06
107	4/17/1953	1953	4	107	9.34	A.1.A1	-13.02		-1.84
108	4/18/1953	1953	4	108	-0.87		-15.02		-7.95
109	4/19/1953	1953	4	109	1.13		-12.02		-5.45
110	4/20/1953	1953	4	110	11.13		-8.02		1.56
111	4/21/1953	1953	4	111	17.13		2.98		10.06
112	4/22/1953	1953	4	112	19.13		3.98		11.56
113	4/23/1953	1953	4	113	7.13		1.98		4.56
114	4/24/1953	1953	4	114	8.13		-2.02		3.06
115	4/25/1953	1953	4	115	13.13		-2.02		5.56
116	4/26/1953	1953	4	116	16.13		-3.02		6.56
117	4/27/1953	1953	4	117	21.13		5.98		13.56
118	4/28/1953	1953	4	118	8.13		-1.02		3.56
119	4/29/1953	1953	4	119	8.13		-1.02		3.56
120	4/30/1953	1953	4	120	8.13		0.98		4.56
121	5/1/1953	1953	5	121	3.82		-4.05		-0.12
122	5/2/1953	1953	5	122	2.82		-7.05		-2.12
123	5/3/1953	1953	5	123	0.82		-7.05		-3.12
124	5/4/1953	1953	5	124	2.82		-6.05		-1.62
125	5/5/1953	1953	5	125	6.82		-7.05		-0.12
126	5/6/1953	1953	5	126	17.82		-0.05		8.89
127	5/7/1953	1953	5	127	17.82		1.95		9.89
128	5/8/1953	1953	5	128	18.82		3.95		11.39
129	5/9/1953	1953	5	129	9.82		-1.05		4.39
130	5/10/1953	1953	5	130	6.82		-5.05		0.89
131	5/11/1953	1953	5	131	8.82		-7.05		0.89
132	5/12/1953	1953	5	132	-2.63	A.1.A1	-10.05		-6.34
133	5/13/1953	1953	5	133	0.82		-10.05		-4.62
134	5/14/1953	1953	5	134	10.82		-3.05		3.89
135	5/15/1953	1953	5	135	8.82		-3.05		2.89
136	5/16/1953	1953	5	136	0.82		-2.05		-0.62
137	5/17/1953	1953	5	137	10.82		-3.05		3.89
138	5/18/1953	1953	5	138	8.82		-2.05		3.39
139	5/19/1953	1953	5	139	12.82		-0.05		6.39
140	5/20/1953	1953	5	140	8.82		1.95		5.39
141	5/21/1953	1953	5	141	22.82		0.95		11.89
142	5/22/1953	1953	5	142	15.82		0.95		8.39
143	5/23/1953	1953	5	143	7.82		-0.05		3.89
144	5/24/1953	1953	5	144	21.82		1.95		11.89
145	5/25/1953	1953	5	145	20.82		-0.05		10.39
146	5/26/1953	1953	5	146	16.82		4.95		10.89
147	5/27/1953	1953	5	147	16.82		3.95		10.39
148	5/28/1953	1953	5	148	22.82		3.95		13.39
149	5/29/1953	1953	5	149	13.82		2.95		8.39
150	5/30/1953	1953	5	150	21.82		2.95		12.39
151	5/31/1953	1953	5	151	20.82		3.95		12.39
152	6/1/1953	1953	6	152	18.57		6.09		12.33
153	6/2/1953	1953	6	153	20.57		3.09		11.83
154	6/3/1953	1953	6	154	21.57		3.09		12.33
155	6/4/1953	1953	6	155	17.57		4.09		10.83
156	6/5/1953	1953	6	156	9.57		4.09		6.83
157	6/6/1953	1953	6	157	11.57		4.09		7.83
158	6/7/1953	1953	6	158	12.57		5.09		8.83
159	6/8/1953	1953	6	159	20.57		6.09		13.33
160	6/9/1953	1953	6	160	25.57		9.09		17.33
161	6/10/1953	1953	6	161	28.57		13.09		20.83
162	6/11/1953	1953	6	162	27.57		13.09		20.33
163	6/12/1953	1953	6	163	25.57		14.09		19.83
164	6/13/1953	1953	6	164	27.57		14.09		20.83
165	6/14/1953	1953	6	165	23.57		13.09		18.33
166	6/15/1953	1953	6	166	23.57		8.09		15.83
167	6/16/1953	1953	6	167	21.57		6.09		13.83
168	6/17/1953	1953	6	168	27.57		12.09		19.83
169	6/18/1953	1953	6	169	27.57		11.09		19.33
170	6/19/1953	1953	6	170	12.57		6.09		9.33
171	6/20/1953	1953	6	171	21.57		7.09		14.33
172	6/21/1953	1953	6	172	22.57		8.09		15.33
173	6/22/1953	1953	6	173	24.57		8.09		16.33
174	6/23/1953	1953	6	174	27.57		12.09		19.83
175	6/24/1953	1953	6	175	26.57		8.09		17.33
176	6/25/1953	1953	6	176	19.57		6.09		12.83
177	6/26/1953	1953	6	177	26.57		8.09		17.33
178	6/27/1953	1953	6	178	20.57		10.09		15.33
179	6/28/1953	1953	6	179	22.57		7.09		14.83
180	6/29/1953	1953	6	180	31.57		14.09		22.83
181	6/30/1953	1953	6	181	30.57		16.09		23.33
182	7/1/1953	1953	7	182	28.55		14.38		21.47
183	7/2/1953	1953	7	183	23.55		9.38		16.47
184	7/3/1953	1953	7	184	30.55		10.38		20.47
185	7/4/1953	1953	7	185	30.55		16.38		23.47
186	7/5/1953	1953	7	186	25.55		14.38		19.97
187	7/6/1953	1953	7	187	26.55		12.38		19.47
188	7/7/1953	1953	7	188	25.55		13.38		19.47
189	7/8/1953	1953	7	189	29.55		11.38		20.47
190	7/9/1953	1953	7	190	27.55		11.38		19.47
191	7/10/1953	1953	7	191	25.55		11.38		18.47
192	7/11/1953	1953	7	192	17.55		10.38		13.97
193	7/12/1953	1953	7	193	24.55		9.38		16.97
194	7/13/1953	1953	7	194	26.55		12.38		19.47
195	7/14/1953	1953	7	195	28.55		13.38		20.97
196	7/15/1953	1953	7	196	26.55		15.38		20.97
197	7/16/1953	1953	7	197	14.55		9.38		11.97
198	7/17/1953	1953	7	198	13.55		8.38		10.97
199	7/18/1953	1953	7	199	20.55		9.38		14.97
200	7/19/1953	1953	7	200	21.55		11.38		16.47
201	7/20/1953	1953	7	201	26.55		11.38		18.97
202	7/21/1953	1953	7	202	21.55		11.38		16.47
203	7/22/1953	1953	7	203	23.55		11.38		17.47
204	7/23/1953	1953	7	204	27.55		16.38		21.97
205	7/24/1953	1953	7	205	30.55		16.38		23.47
206	7/25/1953	1953	7	206	30.55		15.38		22.97
207	7/26/1953	1953	7	207	25.55		14.38		19.97
208	7/27/1953	1953	7	208	28.55		13.38		20.97
209	7/28/1953	1953	7	209	27.55		12.38		19.97
210	7/29/1953	1953	7	210	18.55		11.38		14.97
211	7/30/1953	1953	7	211	19.55		10.38		14.97
212	7/31/1953	1953	7	212	21.55		11.38		16.47
213	8/1/1953	1953	8	213	18.25		11.08		14.67
214	8/2/1953	1953	8	214	12.25		9.08		10.67
215	8/3/1953	1953	8	215	21.25		9.08		15.17
216	8/4/1953	1953	8	216	24.25		9.08		16.67
217	8/5/1953	1953	8	217	22.25		11.08		16.67
218	8/6/1953	1953	8	218	24.25		9.08		16.67
219	8/7/1953	1953	8	219	24.25		9.08		16.67
220	8/8/1953	1953	8	220	26.25		13.08		19.67
221	8/9/1953	1953	8	221	25.25		13.08		19.17
222	8/10/1953	1953	8	222	20.25		9.08		14.67
223	8/11/1953	1953	8	223	15.25		6.08		10.67
224	8/12/1953	1953	8	224	21.25		6.08		13.67
225	8/13/1953	1953	8	225	26.25		10.08		18.17
226	8/14/1953	1953	8	226	21.25		11.08		16.17
227	8/15/1953	1953	8	227	19.25		8.08		13.67
228	8/16/1953	1953	8	228	17.25		6.08		11.67
229	8/17/1953	1953	8	229	19.25		8.08		13.67
230	8/18/1953	1953	8	230	19.25		7.08		13.17
231	8/19/1953	1953	8	231	16.25		5.08		10.67
232	8/20/1953	1953	8	232	19.25		6.08		12.67
233	8/21/1953	1953	8	233	22.25		8.08		15.17
234	8/22/1953	1953	8	234	20.25		7.08		13.67
235	8/23/1953	1953	8	235	17.25		7.08		12.17
236	8/24/1953	1953	8	236	24.25		10.08		17.17
237	8/25/1953	1953	8	237	27.25		13.08		20.17
238	8/26/1953	1953	8	238	25.25		13.08		19.17
239	8/27/1953	1953	8	239	20.25		11.08		15.67
240	8/28/1953	1953	8	240	20.25		9.08		14.67
241	8/29/1953	1953	8	241	21.25		8.08		14.67
242	8/30/1953	1953	8	242	21.25		8.08		14.67
243	8/31/1953	1953	8	243	23.25		11.08		17.17
244	9/1/1953	1953	9	244	24.82		12.75		18.79
245	9/2/1953	1953	9	245	21.82		2.75		12.29
246	9/3/1953	1953	9	246	5.82		0.75		3.29
247	9/4/1953	1953	9	247	12.82		-0.25		6.29
248	9/5/1953	1953	9	248	19.82		6.75		13.29
249	9/6/1953	1953	9	249	20.82		7.75		14.29
250	9/7/1953	1953	9	250	22.82		7.75		15.29
251	9/8/1953	1953	9	251	21.82		9.75		15.79
252	9/9/1953	1953	9	252	20.82		8.75		14.79
253	9/10/1953	1953	9	253	19.82		7.75		13.79
254	9/11/1953	1953	9	254	20.82		7.75		14.29
255	9/12/1953	1953	9	255	25.82		7.75		16.79
256	9/13/1953	1953	9	256	24.82		9.75		17.29
257	9/14/1953	1953	9	257	23.82		8.75		16.29
258	9/15/1953	1953	9	258	19.82		5.75		12.79
259	9/16/1953	1953	9	259	20.82		8.75		14.79
260	9/17/1953	1953	9	260	21.82		4.75		13.29
261	9/18/1953	1953	9	261	17.82		5.75		11.79
262	9/19/1953	1953	9	262	21.82		6.75		14.29
263	9/20/1953	1953	9	263	14.96	A.1.A1	0.75		7.85
264	9/21/1953	1953	9	264	17.82		-1.25		8.29
265	9/22/1953	1953	9	265	22.82		7.75		15.29
266	9/23/1953	1953	9	266	19.82		7.75		13.79
267	9/24/1953	1953	9	267	19.82		2.75		11.29
268	9/25/1953	1953	9	268	21.82		1.75		11.79
269	9/26/1953	1953	9	269	22.82		10.75		16.79
270	9/27/1953	1953	9	270	24.82		8.75		16.79
271	9/28/1953	1953	9	271	22.82		5.75		14.29
272	9/29/1953	1953	9	272	19.82		5.75		12.79
273	9/30/1953	1953	9	273	22.82		5.75		14.29
274	10/1/1953	1953	10	274	22.39		10.08		16.24
275	10/2/1953	1953	10	275	22.39		2.08		12.24
276	10/3/1953	1953	10	276	4.50	A.1.A1	-1.92		1.29
277	10/4/1953	1953	10	277	15.39		-1.92		6.74
278	10/5/1953	1953	10	278	15.39		-0.92		7.24
279	10/6/1953	1953	10	279	19.39		1.08		10.24
280	10/7/1953	1953	10	280	21.39		7.08		14.24
281	10/8/1953	1953	10	281	20.39		8.08		14.24
282	10/9/1953	1953	10	282	22.39		7.08		14.74
283	10/10/1953	1953	10	283	23.39		8.08		15.74
284	10/11/1953	1953	10	284	21.39		8.08		14.74
285	10/12/1953	1953	10	285	17.39		7.08		12.24
286	10/13/1953	1953	10	286	12.39		4.08		8.24
287	10/14/1953	1953	10	287	14.39		3.08		8.74
288	10/15/1953	1953	10	288	17.39		2.08		9.74
289	10/16/1953	1953	10	289	13.39		3.08		8.24
290	10/17/1953	1953	10	290	18.39		3.08		10.74
291	10/18/1953	1953	10	291	19.39		6.08		12.74
292	10/19/1953	1953	10	292	18.39		6.08		12.24
293	10/20/1953	1953	10	293	13.39		2.08		7.74
294	10/21/1953	1953	10	294	9.39		0.08		4.74
295	10/22/1953	1953	10	295	1.39		-2.92		-0.77
296	10/23/1953	1953	10	296	-0.61		-3.92		-2.27
297	10/24/1953	1953	10	297	2.39		-2.92		-0.27
298	10/25/1953	1953	10	298	3.39		-3.92		-0.27
299	10/26/1953	1953	10	299	10.39		-4.92		2.74
300	10/27/1953	1953	10	300	10.39		0.08		5.24
301	10/28/1953	1953	10	301	14.39		1.08		7.74
302	10/29/1953	1953	10	302	18.39		5.08		11.74
303	10/30/1953	1953	10	303	11.39		1.08		6.24
304	10/31/1953	1953	10	304	13.39		1.08		7.24
305	11/1/1953	1953	11	305	16.34		3.66		10.00
306	11/2/1953	1953	11	306	15.34		-0.34		7.50
307	11/3/1953	1953	11	307	6.34		-2.34		2.00
308	11/4/1953	1953	11	308	0.34		-2.34		-1.00
309	11/5/1953	1953	11	309	-0.66		-5.34		-3.00
310	11/6/1953	1953	11	310	3.34		-3.34		0.00
311	11/7/1953	1953	11	311	3.34		-6.34		-1.50
312	11/8/1953	1953	11	312	12.34		-6.34		3.00
313	11/9/1953	1953	11	313	12.34		2.66		7.50
314	11/10/1953	1953	11	314	12.34		2.66		7.50
315	11/11/1953	1953	11	315	14.34		2.66		8.50
316	11/12/1953	1953	11	316	15.34		2.66		9.00
317	11/13/1953	1953	11	317	16.34		4.66		10.50
318	11/14/1953	1953	11	318	17.34		5.66		11.50
319	11/15/1953	1953	11	319	15.34		4.66		10.00
320	11/16/1953	1953	11	320	14.34		2.66		8.50
321	11/17/1953	1953	11	321	13.34		2.66		8.00
322	11/18/1953	1953	11	322	3.34		-10.34		-3.50
323	11/19/1953	1953	11	323	-6.66		-12.34		-9.50
324	11/20/1953	1953	11	324	0.34		-12.34		-6.00
325	11/21/1953	1953	11	325	-1.66		-13.34		-7.50
326	11/22/1953	1953	11	326	4.34		-8.34		-2.00
327	11/23/1953	1953	11	327	2.34		-3.34		-0.50
328	11/24/1953	1953	11	328	1.34		-3.34		-1.00
329	11/25/1953	1953	11	329	5.34		-2.34		1.50
330	11/26/1953	1953	11	330	5.34		-0.34		2.50
331	11/27/1953	1953	11	331	9.34		-1.34		4.00
332	11/28/1953	1953	11	332	6.34		-0.34		3.00
333	11/29/1953	1953	11	333	6.34		-0.34		3.00
334	11/30/1953	1953	11	334	12.34		-0.34		6.00
335	12/1/1953	1953	12	335	1.46		-7.09		-2.82
336	12/2/1953	1953	12	336	-3.54		-8.09		-5.82
337	12/3/1953	1953	12	337	-4.54		-11.09		-7.82
338	12/4/1953	1953	12	338	1.46		-8.09		-3.32
339	12/5/1953	1953	12	339	-5.54		-10.09		-7.82
340	12/6/1953	1953	12	340	-0.54		-8.09		-4.32
341	12/7/1953	1953	12	341	2.46		-8.09		-2.82
342	12/8/1953	1953	12	342	-7.54		-15.09		-11.32
343	12/9/1953	1953	12	343	1.46		-12.09		-5.32
344	12/10/1953	1953	12	344	2.46		-12.09		-4.82
345	12/11/1953	1953	12	345	-2.54		-17.09		-9.82
346	12/12/1953	1953	12	346	1.46		-6.09		-2.32
347	12/13/1953	1953	12	347	-0.54		-6.09		-3.32
348	12/14/1953	1953	12	348	2.46		-6.09		-1.82
349	12/15/1953	1953	12	349	1.46		-4.09		-1.32
350	12/16/1953	1953	12	350	3.46		-8.09		-2.32
351	12/17/1953	1953	12	351	6.46		-2.09		2.19
352	12/18/1953	1953	12	352	7.46		-1.09		3.19
353	12/19/1953	1953	12	353	5.46		-1.09		2.19
354	12/20/1953	1953	12	354	2.46		-8.09		-2.82
355	12/21/1953	1953	12	355	-5.54		-17.80		-11.67
356	12/22/1953	1953	12	356	-8.54		-17.80		-13.17
357	12/23/1953	1953	12	357	3.46		-16.09		-6.32
358	12/24/1953	1953	12	358	8.46		-8.09		0.19
359	12/25/1953	1953	12	359	6.46		-6.09		0.19
360	12/26/1953	1953	12	360	3.46		-6.09		-1.32
361	12/27/1953	1953	12	361	-6.54		-16.09		-11.32
362	12/28/1953	1953	12	362	2.46		-11.09		-4.32
363	12/29/1953	1953	12	363	-5.54		-12.09		-8.82
364	12/30/1953	1953	12	364	-0.54		-10.09		-5.32
365	12/31/1953	1953	12	365	5.46		-2.09		1.69
366	1/1/1954	1954	1	1	5.58		-2.87		1.36
367	1/2/1954	1954	1	2	2.58		-6.87		-2.15
368	1/3/1954	1954	1	3	5.58		-4.87		0.36
369	1/4/1954	1954	1	4	3.58		-6.87		-1.65
370	1/5/1954	1954	1	5	5.58		-0.87		2.36
371	1/6/1954	1954	1	6	11.58		0.13		5.86
372	1/7/1954	1954	1	7	8.58		1.13		4.86
373	1/8/1954	1954	1	8	1.58		-7.87		-3.15
374	1/9/1954	1954	1	9	-5.42		-12.87		-9.15
375	1/10/1954	1954	1	10	0.58		-13.87		-6.65
376	1/11/1954	1954	1	11	-3.42		-13.87		-8.65
377	1/12/1954	1954	1	12	-5.42		-13.87		-9.65
378	1/13/1954	1954	1	13	-2.42		-7.87		-5.15
379	1/14/1954	1954	1	14	2.58		-7.87		-2.65
380	1/15/1954	1954	1	15	1.58		-4.87		-1.65
381	1/16/1954	1954	1	16	4.58		0.13		2.36
382	1/17/1954	1954	1	17	10.58		-0.87		4.86
383	1/18/1954	1954	1	18	3.58		-2.87		0.36
384	1/19/1954	1954	1	19	5.58		-8.87		-1.65
385	1/20/1954	1954	1	20	-6.42		-17.80		-12.11
386	1/21/1954	1954	1	21	2.58		-6.87		-2.15
387	1/22/1954	1954	1	22	7.58		-1.87		2.86
388	1/23/1954	1954	1	23	7.58		-1.87		2.86
389	1/24/1954	1954	1	24	6.58		-1.87		2.36
390	1/25/1954	1954	1	25	6.58		-10.87		-2.15
391	1/26/1954	1954	1	26	-1.42		-11.87		-6.65
392	1/27/1954	1954	1	27	7.58		-5.87		0.86
393	1/28/1954	1954	1	28	9.58		0.13		4.86
394	1/29/1954	1954	1	29	7.58		-2.87		2.36
395	1/30/1954	1954	1	30	6.58		-2.87		1.86
396	1/31/1954	1954	1	31	10.58		-2.87		3.86
397	2/1/1954	1954	2	32	6.54		-5.29		0.63
398	2/2/1954	1954	2	33	8.54		-1.29		3.63
399	2/3/1954	1954	2	34	15.54		-0.29		7.63
400	2/4/1954	1954	2	35	11.54		-0.29		5.63
401	2/5/1954	1954	2	36	9.54		-3.29		3.13
402	2/6/1954	1954	2	37	4.54		-7.29		-1.38
403	2/7/1954	1954	2	38	11.54		-1.29		5.13
404	2/8/1954	1954	2	39	15.54		-0.29		7.63
405	2/9/1954	1954	2	40	15.54		-0.29		7.63
406	2/10/1954	1954	2	41	8.54		-7.29		0.63
407	2/11/1954	1954	2	42	7.54		-8.29		-0.38
408	2/12/1954	1954	2	43	14.54		-0.29		7.13
409	2/13/1954	1954	2	44	10.54		0.71		5.63
410	2/14/1954	1954	2	45	8.54		-4.29		2.13
411	2/15/1954	1954	2	46	2.54		-7.29		-2.38
412	2/16/1954	1954	2	47	7.54		-7.29		0.13
413	2/17/1954	1954	2	48	11.54		-5.29		3.13
414	2/18/1954	1954	2	49	9.54		-6.29		1.63
415	2/19/1954	1954	2	50	0.54		-11.29		-5.38
416	2/20/1954	1954	2	51	3.54		-7.29		-1.88
417	2/21/1954	1954	2	52	8.54		-3.29		2.63
418	2/22/1954	1954	2	53	2.54		-5.29		-1.38
419	2/23/1954	1954	2	54	7.54		-5.29		1.13
420	2/24/1954	1954	2	55	9.54		-0.29		4.63
421	2/25/1954	1954	2	56	8.54		-3.29		2.63
422	2/26/1954	1954	2	57	6.54		-10.29		-1.88
423	2/27/1954	1954	2	58	-2.46		-15.29		-8.88
424	2/28/1954	1954	2	59	1.54		-12.29		-5.38
425	3/1/1954	1954	3	60	-5.91		-16.33		-11.12
426	3/2/1954	1954	3	61	-11.91		-17.80		-14.86
427	3/3/1954	1954	3	62	-1.91		-17.80		-9.86
428	3/4/1954	1954	3	63	0.09		-15.33		-7.62
429	3/5/1954	1954	3	64	3.09		-14.33		-5.62
430	3/6/1954	1954	3	65	13.09		-5.33		3.88
431	3/7/1954	1954	3	66	5.09		-7.33		-1.12
432	3/8/1954	1954	3	67	10.09		-1.33		4.38
433	3/9/1954	1954	3	68	11.09		-0.33		5.38
434	3/10/1954	1954	3	69	10.09		-0.33		4.88
435	3/11/1954	1954	3	70	5.09		-7.33		-1.12
436	3/12/1954	1954	3	71	-6.91		-16.33		-11.62
437	3/13/1954	1954	3	72	-2.91		-16.33		-9.62
438	3/14/1954	1954	3	73	1.09		-11.33		-5.12
439	3/15/1954	1954	3	74	2.09		-8.33		-3.12
440	3/16/1954	1954	3	75	8.09		-4.33		1.88
441	3/17/1954	1954	3	76	12.09		-7.33		2.38
442	3/18/1954	1954	3	77	-2.91		-8.33		-5.62
443	3/19/1954	1954	3	78	3.09		-7.33		-2.12
444	3/20/1954	1954	3	79	0.09		-6.33		-3.12
445	3/21/1954	1954	3	80	2.09		-5.33		-1.62
446	3/22/1954	1954	3	81	-2.91		-7.33		-5.12
447	3/23/1954	1954	3	82	-0.91		-6.33		-3.62
448	3/24/1954	1954	3	83	1.09		-7.33		-3.12
449	3/25/1954	1954	3	84	-1.91		-11.33		-6.62
450	3/26/1954	1954	3	85	2.09		-8.33		-3.12
451	3/27/1954	1954	3	86	2.09		-4.33		-1.12
452	3/28/1954	1954	3	87	8.09		-8.33		-0.12
453	3/29/1954	1954	3	88	3.09		-12.33		-4.62
454	3/30/1954	1954	3	89	-6.91		-16.33		-11.62
455	3/31/1954	1954	3	90	0.09		-17.80		-8.86
456	4/1/1954	1954	4	91	3.13		-5.02		-0.95
457	4/2/1954	1954	4	92	11.13		-1.02		5.06
458	4/3/1954	1954	4	93	13.13		-0.02		6.56
459	4/4/1954	1954	4	94	16.13		1.98		9.06
460	4/5/1954	1954	4	95	13.13		2.98		8.06
461	4/6/1954	1954	4	96	15.13		-1.02		7.06
462	4/7/1954	1954	4	97	7.13		-5.02		1.06
463	4/8/1954	1954	4	98	15.13		-4.02		5.56
464	4/9/1954	1954	4	99	13.13		-0.02		6.56
465	4/10/1954	1954	4	100	7.13		-3.02		2.06
466	4/11/1954	1954	4	101	9.13		-2.02		3.56
467	4/12/1954	1954	4	102	13.13		-1.02		6.06
468	4/13/1954	1954	4	103	15.13		1.98		8.56
469	4/14/1954	1954	4	104	12.13		-0.02		6.06
470	4/15/1954	1954	4	105	0.13		-5.02		-2.45
471	4/16/1954	1954	4	106	13.13		-1.02		6.06
472	4/17/1954	1954	4	107	16.13		2.98		9.56
473	4/18/1954	1954	4	108	16.13		-1.02		7.56
474	4/19/1954	1954	4	109	15.13		-1.02		7.06
475	4/20/1954	1954	4	110	16.13		-3.02		6.56
476	4/21/1954	1954	4	111	3.13		-5.02		-0.95
477	4/22/1954	1954	4	112	15.13		-5.02		5.06
478	4/23/1954	1954	4	113	18.13		3.98		11.06
479	4/24/1954	1954	4	114	16.13		3.98		10.06
480	4/25/1954	1954	4	115	17.13		1.98		9.56
481	4/26/1954	1954	4	116	13.13		2.98		8.06
482	4/27/1954	1954	4	117	16.13		1.98		9.06
483	4/28/1954	1954	4	118	17.13		-1.02		8.06
484	4/29/1954	1954	4	119	3.13		-6.02		-1.45
485	4/30/1954	1954	4	120	-0.87		-7.02		-3.95
486	5/1/1954	1954	5	121	-2.18		-11.05		-6.62
487	5/2/1954	1954	5	122	1.82		-12.05		-5.12
488	5/3/1954	1954	5	123	10.82		-8.05		1.39
489	5/4/1954	1954	5	124	13.82		-0.05		6.89
490	5/5/1954	1954	5	125	15.82		-0.05		7.89
491	5/6/1954	1954	5	126	11.82		-0.05		5.89
492	5/7/1954	1954	5	127	7.82		-1.05		3.39
493	5/8/1954	1954	5	128	13.82		-1.05		6.39
494	5/9/1954	1954	5	129	11.82		2.95		7.39
495	5/10/1954	1954	5	130	11.82		-0.05		5.89
496	5/11/1954	1954	5	131	10.82		-0.05		5.39
497	5/12/1954	1954	5	132	19.82		2.95		11.39
498	5/13/1954	1954	5	133	20.82		6.95		13.89
499	5/14/1954	1954	5	134	21.82		5.95		13.89
500	5/15/1954	1954	5	135	20.82		5.95		13.39
501	5/16/1954	1954	5	136	17.82		4.95		11.39
502	5/17/1954	1954	5	137	13.82		2.95		8.39
503	5/18/1954	1954	5	138	18.82		2.95		10.89
504	5/19/1954	1954	5	139	21.82		2.95		12.39
505	5/20/1954	1954	5	140	28.82		10.95		19.89
506	5/21/1954	1954	5	141	24.82		9.95		17.39
507	5/22/1954	1954	5	142	12.82		3.95		8.39
508	5/23/1954	1954	5	143	4.82		-0.05		2.39
509	5/24/1954	1954	5	144	10.82		0.95		5.89
510	5/25/1954	1954	5	145	17.82		2.95		10.39
511	5/26/1954	1954	5	146	15.82		2.95		9.39
512	5/27/1954	1954	5	147	16.82		-0.05		8.39
513	5/28/1954	1954	5	148	12.82		-1.05		5.89
514	5/29/1954	1954	5	149	16.82		-4.05		6.39
515	5/30/1954	1954	5	150	22.82		2.95		12.89
516	5/31/1954	1954	5	151	16.82		0.95		8.89
517	6/1/1954	1954	6	152	17.57		-1.91		7.83
518	6/2/1954	1954	6	153	10.57		-2.91		3.83
519	6/3/1954	1954	6	154	17.57		-3.91		6.83
520	6/4/1954	1954	6	155	26.57		4.09		15.33
521	6/5/1954	1954	6	156	26.57		10.09		18.33
522	6/6/1954	1954	6	157	14.57		-1.91		6.33
523	6/7/1954	1954	6	158	15.57		-1.91		6.83
524	6/8/1954	1954	6	159	16.57		2.09		9.33
525	6/9/1954	1954	6	160	23.57		7.09		15.33
526	6/10/1954	1954	6	161	22.57		6.09		14.33
527	6/11/1954	1954	6	162	20.57		4.09		12.33
528	6/12/1954	1954	6	163	23.57		6.09		14.83
529	6/13/1954	1954	6	164	23.57		10.09		16.83
530	6/14/1954	1954	6	165	16.57		4.09		10.33
531	6/15/1954	1954	6	166	17.57		2.09		9.83
532	6/16/1954	1954	6	167	22.57		6.09		14.33
533	6/17/1954	1954	6	168	24.57		4.09		14.33
534	6/18/1954	1954	6	169	10.37	A.1.C1	7.09		8.73
535	6/19/1954	1954	6	170	25.57		7.09		16.33
536	6/20/1954	1954	6	171	27.57		11.09		19.33
537	6/21/1954	1954	6	172	27.57		9.09		18.33
538	6/22/1954	1954	6	173	28.57		11.09		19.83
539	6/23/1954	1954	6	174	33.57		16.09		24.83
540	6/24/1954	1954	6	175	30.57		14.09		22.33
541	6/25/1954	1954	6	176	26.57		13.09		19.83
542	6/26/1954	1954	6	177	24.57		9.09		16.83
543	6/27/1954	1954	6	178	23.57		10.09		16.83
544	6/28/1954	1954	6	179	25.57		9.09		17.33
545	6/29/1954	1954	6	180	20.57		4.09		12.33
546	6/30/1954	1954	6	181	25.57		7.09		16.33
547	7/1/1954	1954	7	182	26.55		13.38		19.97
548	7/2/1954	1954	7	183	28.55		11.38		19.97
549	7/3/1954	1954	7	184	27.55		9.38		18.47
550	7/4/1954	1954	7	185	27.55		13.38		20.47
551	7/5/1954	1954	7	186	25.55		12.38		18.97
552	7/6/1954	1954	7	187	25.55		14.38		19.97
553	7/7/1954	1954	7	188	27.55		11.38		19.47
554	7/8/1954	1954	7	189	26.55		12.38		19.47
555	7/9/1954	1954	7	190	29.55		13.38		21.47
556	7/10/1954	1954	7	191	32.55		16.38		24.47
557	7/11/1954	1954	7	192	32.55		17.38		24.97
558	7/12/1954	1954	7	193	32.55		16.38		24.47
559	7/13/1954	1954	7	194	31.55		12.38		21.97
560	7/14/1954	1954	7	195	22.55		9.38		15.97
561	7/15/1954	1954	7	196	27.55		11.38		19.47
562	7/16/1954	1954	7	197	27.55		11.38		19.47
563	7/17/1954	1954	7	198	25.55		11.38		18.47
564	7/18/1954	1954	7	199	24.55		11.38		17.97
565	7/19/1954	1954	7	200	25.55		11.38		18.47
566	7/20/1954	1954	7	201	26.55		10.38		18.47
567	7/21/1954	1954	7	202	27.55		11.38		19.47
568	7/22/1954	1954	7	203	13.55		8.38		10.97
569	7/23/1954	1954	7	204	18.55		6.38		12.47
570	7/24/1954	1954	7	205	28.55		11.38		19.97
571	7/25/1954	1954	7	206	26.55		11.38		18.97
572	7/26/1954	1954	7	207	28.55		11.38		19.97
573	7/27/1954	1954	7	208	24.55		13.38		18.97
574	7/28/1954	1954	7	209	26.55		10.38		18.47
575	7/29/1954	1954	7	210	30.55		13.38		21.97
576	7/30/1954	1954	7	211	30.55		14.38		22.47
577	7/31/1954	1954	7	212	27.55		9.38		18.47
578	8/1/1954	1954	8	213	26.25		13.08		19.67
579	8/2/1954	1954	8	214	26.25		10.08		18.17
580	8/3/1954	1954	8	215	29.25		14.08		21.67
581	8/4/1954	1954	8	216	20.25		11.08		15.67
582	8/5/1954	1954	8	217	16.25		11.08		13.67
583	8/6/1954	1954	8	218	19.25		8.08		13.67
584	8/7/1954	1954	8	219	12.25		6.08		9.17
585	8/8/1954	1954	8	220	24.25		6.08		15.17
586	8/9/1954	1954	8	221	25.25		8.08		16.67
587	8/10/1954	1954	8	222	24.25		12.08		18.17
588	8/11/1954	1954	8	223	19.25		11.08		15.17
589	8/12/1954	1954	8	224	19.25		8.08		13.67
590	8/13/1954	1954	8	225	19.25		8.08		13.67
591	8/14/1954	1954	8	226	24.25		8.08		16.17
592	8/15/1954	1954	8	227	22.25		11.08		16.67
593	8/16/1954	1954	8	228	22.25		7.08		14.67
594	8/17/1954	1954	8	229	24.25		8.08		16.17
595	8/18/1954	1954	8	230	18.25		6.08		12.17
596	8/19/1954	1954	8	231	26.25		7.08		16.67
597	8/20/1954	1954	8	232	23.25		7.08		15.17
598	8/21/1954	1954	8	233	21.25		7.08		14.17
599	8/22/1954	1954	8	234	17.25		4.08		10.67
600	8/23/1954	1954	8	235	22.25		7.08		14.67
601	8/24/1954	1954	8	236	25.25		12.08		18.67
602	8/25/1954	1954	8	237	24.25		12.08		18.17
603	8/26/1954	1954	8	238	26.25		11.08		18.67
604	8/27/1954	1954	8	239	25.25		12.08		18.67
605	8/28/1954	1954	8	240	26.25		12.08		19.17
606	8/29/1954	1954	8	241	27.25		13.08		20.17
607	8/30/1954	1954	8	242	27.25		11.08		19.17
608	8/31/1954	1954	8	243	27.25		12.08		19.67
609	9/1/1954	1954	9	244	24.82		13.75		19.29
610	9/2/1954	1954	9	245	26.82		10.75		18.79
611	9/3/1954	1954	9	246	21.82		9.75		15.79
612	9/4/1954	1954	9	247	21.82		7.75		14.79
613	9/5/1954	1954	9	248	21.82		8.75		15.29
614	9/6/1954	1954	9	249	21.82		7.75		14.79
615	9/7/1954	1954	9	250	22.82		8.75		15.79
616	9/8/1954	1954	9	251	17.82		5.75		11.79
617	9/9/1954	1954	9	252	19.82		2.75		11.29
618	9/10/1954	1954	9	253	22.82		6.75		14.79
619	9/11/1954	1954	9	254	24.82		11.75		18.29
620	9/12/1954	1954	9	255	21.82		9.75		15.79
621	9/13/1954	1954	9	256	20.82		8.75		14.79
622	9/14/1954	1954	9	257	22.82		7.75		15.29
623	9/15/1954	1954	9	258	21.82		7.75		14.79
624	9/16/1954	1954	9	259	22.82		7.75		15.29
625	9/17/1954	1954	9	260	25.82		8.75		17.29
626	9/18/1954	1954	9	261	22.82		7.75		15.29
627	9/19/1954	1954	9	262	21.82		7.75		14.79
628	9/20/1954	1954	9	263	18.82		2.75		10.79
629	9/21/1954	1954	9	264	19.82		-0.25		9.79
630	9/22/1954	1954	9	265	25.82		6.75		16.29
631	9/23/1954	1954	9	266	16.82		5.75		11.29
632	9/24/1954	1954	9	267	5.82		3.75		4.79
633	9/25/1954	1954	9	268	14.82		2.75		8.79
634	9/26/1954	1954	9	269	16.82		3.75		10.29
635	9/27/1954	1954	9	270	12.82		3.75		8.29
636	9/28/1954	1954	9	271	18.82		0.75		9.79
637	9/29/1954	1954	9	272	8.82		-1.25		3.79
638	9/30/1954	1954	9	273	8.82		-3.25		2.79
639	10/1/1954	1954	10	274	21.39		7.08		14.24
640	10/2/1954	1954	10	275	21.39		8.08		14.74
641	10/3/1954	1954	10	276	17.39		11.08		14.24
642	10/4/1954	1954	10	277	12.39		5.08		8.74
643	10/5/1954	1954	10	278	17.39		4.08		10.74
644	10/6/1954	1954	10	279	11.39		3.08		7.24
645	10/7/1954	1954	10	280	22.39		5.08		13.74
646	10/8/1954	1954	10	281	21.39		10.08		15.74
647	10/9/1954	1954	10	282	20.39		3.08		11.74
648	10/10/1954	1954	10	283	15.39		3.08		9.24
649	10/11/1954	1954	10	284	16.39		0.08		8.24
650	10/12/1954	1954	10	285	17.39		8.08		12.74
651	10/13/1954	1954	10	286	11.39		-2.92		4.24
652	10/14/1954	1954	10	287	6.39		-5.92		0.24
653	10/15/1954	1954	10	288	15.39		0.08		7.74
654	10/16/1954	1954	10	289	17.39		2.08		9.74
655	10/17/1954	1954	10	290	22.39		7.08		14.74
656	10/18/1954	1954	10	291	16.39		4.08		10.24
657	10/19/1954	1954	10	292	20.39		4.08		12.24
658	10/20/1954	1954	10	293	17.39		1.08		9.24
659	10/21/1954	1954	10	294	17.39		1.08		9.24
660	10/22/1954	1954	10	295	19.39		1.08		10.24
661	10/23/1954	1954	10	296	20.39		4.08		12.24
662	10/24/1954	1954	10	297	3.39		-5.92		-1.27
663	10/25/1954	1954	10	298	0.39		-6.92		-3.27
664	10/26/1954	1954	10	299	-2.61		-10.92		-6.77
665	10/27/1954	1954	10	300	5.39		-10.92		-2.77
666	10/28/1954	1954	10	301	7.39		-7.92		-0.27
667	10/29/1954	1954	10	302	7.39		-8.92		-0.77
668	10/30/1954	1954	10	303	5.39		-2.92		1.24
669	10/31/1954	1954	10	304	7.39		-4.92		1.24
670	11/1/1954	1954	11	305	3.34		-6.34		-1.50
671	11/2/1954	1954	11	306	11.34		-6.34		2.50
672	11/3/1954	1954	11	307	7.34		-5.34		1.00
673	11/4/1954	1954	11	308	9.34		-5.34		2.00
674	11/5/1954	1954	11	309	16.34		0.66		8.50
675	11/6/1954	1954	11	310	16.34		2.66		9.50
676	11/7/1954	1954	11	311	13.34		0.66		7.00
677	11/8/1954	1954	11	312	11.34		-1.34		5.00
678	11/9/1954	1954	11	313	11.34		-0.34		5.50
679	11/10/1954	1954	11	314	17.34		0.66		9.00
680	11/11/1954	1954	11	315	8.34		-3.34		2.50
681	11/12/1954	1954	11	316	15.34		2.66		9.00
682	11/13/1954	1954	11	317	3.34		-2.34		0.50
683	11/14/1954	1954	11	318	11.34		-3.34		4.00
684	11/15/1954	1954	11	319	13.34		1.66		7.50
685	11/16/1954	1954	11	320	11.34		-0.34		5.50
686	11/17/1954	1954	11	321	2.34		-3.34		-0.50
687	11/18/1954	1954	11	322	3.34		-3.34		0.00
688	11/19/1954	1954	11	323	8.34		-0.34		4.00
689	11/20/1954	1954	11	324	8.34		-1.34		3.50
690	11/21/1954	1954	11	325	7.34		-2.34		2.50
691	11/22/1954	1954	11	326	15.34		0.66		8.00
692	11/23/1954	1954	11	327	11.34		-5.42	A.1.C1	2.96
693	11/24/1954	1954	11	328	10.34		-6.34		2.00
694	11/25/1954	1954	11	329	10.34		3.66		7.00
695	11/26/1954	1954	11	330	5.34		-1.34		2.00
696	11/27/1954	1954	11	331	-0.66		-9.34		-5.00
697	11/28/1954	1954	11	332	-1.66		-13.34		-7.50
698	11/29/1954	1954	11	333	-8.66		-12.34		-10.50
699	11/30/1954	1954	11	334	-2.66		-11.34		-7.00
700	12/1/1954	1954	12	335	5.46		-11.09		-2.82
701	12/2/1954	1954	12	336	5.46		0.91		3.19
702	12/3/1954	1954	12	337	7.46		1.91		4.69
703	12/4/1954	1954	12	338	3.46		-3.09		0.19
704	12/5/1954	1954	12	339	5.46		-5.09		0.19
705	12/6/1954	1954	12	340	11.46		-1.09		5.19
706	12/7/1954	1954	12	341	6.46		-9.09		-1.32
707	12/8/1954	1954	12	342	-5.54		-11.09		-8.32
708	12/9/1954	1954	12	343	5.46		-7.09		-0.82
709	12/10/1954	1954	12	344	4.46		-6.09		-0.82
710	12/11/1954	1954	12	345	-0.54		-11.09		-5.82
711	12/12/1954	1954	12	346	5.46		-8.09		-1.32
712	12/13/1954	1954	12	347	8.46		-5.09		1.69
713	12/14/1954	1954	12	348	2.46		-9.09		-3.32
714	12/15/1954	1954	12	349	7.46		-5.09		1.19
715	12/16/1954	1954	12	350	-5.54		-12.09		-8.82
716	12/17/1954	1954	12	351	-0.54		-10.09		-5.32
717	12/18/1954	1954	12	352	5.46		-3.09		1.19
718	12/19/1954	1954	12	353	10.46		0.91		5.69
719	12/20/1954	1954	12	354	12.46		-0.09		6.19
720	12/21/1954	1954	12	355	8.46		-0.09		4.19
721	12/22/1954	1954	12	356	11.46		-2.09		4.69
722	12/23/1954	1954	12	357	5.46		-6.09		-0.32
723	12/24/1954	1954	12	358	11.46		-2.09		4.69
724	12/25/1954	1954	12	359	4.46		-7.09		-1.32
725	12/26/1954	1954	12	360	-7.54		-13.09		-10.32
726	12/27/1954	1954	12	361	-11.54		-17.80		-14.67
727	12/28/1954	1954	12	362	1.46		-17.80		-8.17
728	12/29/1954	1954	12	363	1.46		-7.09		-2.82
729	12/30/1954	1954	12	364	0.46		-11.09		-5.32
730	12/31/1954	1954	12	365	1.46		-5.09		-1.82
731	1/1/1955	1955	1	1	0.58		-5.87		-2.65
732	1/2/1955	1955	1	2	8.58		-1.87		3.36
733	1/3/1955	1955	1	3	7.58		-5.87		0.86
734	1/4/1955	1955	1	4	6.58		-6.87		-0.15
735	1/5/1955	1955	1	5	-4.42		-12.87		-8.65
736	1/6/1955	1955	1	6	-1.42		-13.87		-7.65
737	1/7/1955	1955	1	7	2.58		-11.87		-4.65
738	1/8/1955	1955	1	8	-3.42		-13.87		-8.65
739	1/9/1955	1955	1	9	-3.42		-15.87		-9.65
740	1/10/1955	1955	1	10	-1.42		-10.87		-6.15
741	1/11/1955	1955	1	11	-6.42		-10.87		-8.65
742	1/12/1955	1955	1	12	0.58		-10.87		-5.15
743	1/13/1955	1955	1	13	6.58		-5.87		0.36
744	1/14/1955	1955	1	14	-2.42		-11.87		-7.15
745	1/15/1955	1955	1	15	2.58		-10.87		-4.15
746	1/16/1955	1955	1	16	0.58		-9.87		-4.65
747	1/17/1955	1955	1	17	-6.42		-15.87		-11.15
748	1/18/1955	1955	1	18	-2.42		-15.87		-9.15
749	1/19/1955	1955	1	19	6.58		-8.87		-1.15
750	1/20/1955	1955	1	20	-5.42		-13.87		-9.65
751	1/21/1955	1955	1	21	-9.42		-15.87		-12.65
752	1/22/1955	1955	1	22	-7.42		-16.87		-12.15
753	1/23/1955	1955	1	23	-1.42		-12.87		-7.15
754	1/24/1955	1955	1	24	-0.42		-11.87		-6.15
755	1/25/1955	1955	1	25	4.58		-7.87		-1.65
756	1/26/1955	1955	1	26	-0.42		-9.87		-5.15
757	1/27/1955	1955	1	27	-2.42		-8.87		-5.65
758	1/28/1955	1955	1	28	0.58		-8.87		-4.15
759	1/29/1955	1955	1	29	7.58		-2.87		2.36
760	1/30/1955	1955	1	30	7.58		-1.87		2.86
761	1/31/1955	1955	1	31	2.58		-7.87		-2.65
762	2/1/1955	1955	2	32	3.54		-8.29		-2.38
763	2/2/1955	1955	2	33	-0.46		-10.29		-5.38
764	2/3/1955	1955	2	34	-3.46		-16.29		-9.88
765	2/4/1955	1955	2	35	-4.46		-17.80		-11.13
766	2/5/1955	1955	2	36	0.54		-16.29		-7.88
767	2/6/1955	1955	2	37	-2.46		-15.29		-8.88
768	2/7/1955	1955	2	38	-0.46		-11.29		-5.88
769	2/8/1955	1955	2	39	6.54		-3.29		1.63
770	2/9/1955	1955	2	40	-0.46		-2.55	A.1.A1	-1.51
771	2/10/1955	1955	2	41	-7.46		-17.80		-12.63
772	2/11/1955	1955	2	42	3.54		-12.29		-4.38
773	2/12/1955	1955	2	43	9.54		-3.29		3.13
774	2/13/1955	1955	2	44	6.54		-4.29		1.13
775	2/14/1955	1955	2	45	9.54		-1.29		4.13
776	2/15/1955	1955	2	46	7.54		-3.29		2.13
777	2/16/1955	1955	2	47	8.54		-5.29		1.63
778	2/17/1955	1955	2	48	8.54		-2.29		3.13
779	2/18/1955	1955	2	49	-1.46		-17.80		-9.63
780	2/19/1955	1955	2	50	-12.46		-17.80		-15.13
781	2/20/1955	1955	2	51	-4.46		-17.80		-11.13
782	2/21/1955	1955	2	52	-3.46		-17.80		-10.63
783	2/22/1955	1955	2	53	-1.46		-17.80		-9.63
784	2/23/1955	1955	2	54	-5.46		-17.29		-11.38
785	2/24/1955	1955	2	55	4.54		-15.29		-5.38
786	2/25/1955	1955	2	56	7.54		-3.29		2.13
787	2/26/1955	1955	2	57	6.54		-7.29		-0.38
788	2/27/1955	1955	2	58	5.54		-6.29		-0.38
789	2/28/1955	1955	2	59	1.54		-7.29		-2.88
790	3/1/1955	1955	3	60	2.09		-4.33		-1.12
791	3/2/1955	1955	3	61	8.09		-3.33		2.38
792	3/3/1955	1955	3	62	6.09		-3.33		1.38
793	3/4/1955	1955	3	63	4.09		-11.33		-3.62
794	3/5/1955	1955	3	64	-0.91		-17.80		-9.36
795	3/6/1955	1955	3	65	1.09		-11.33		-5.12
796	3/7/1955	1955	3	66	5.09		-9.33		-2.12
797	3/8/1955	1955	3	67	12.09		-0.33		5.88
798	3/9/1955	1955	3	68	8.09		-0.33		3.88
799	3/10/1955	1955	3	69	1.09		-2.33		-0.62
800	3/11/1955	1955	3	70	4.09		-0.33		1.88
801	3/12/1955	1955	3	71	8.09		-1.33		3.38
802	3/13/1955	1955	3	72	10.09		-3.33		3.38
803	3/14/1955	1955	3	73	11.09		-8.33		1.38
804	3/15/1955	1955	3	74	-1.91		-12.33		-7.12
805	3/16/1955	1955	3	75	5.09		-13.33		-4.12
806	3/17/1955	1955	3	76	-3.91		-12.33		-8.12
807	3/18/1955	1955	3	77	7.09		-12.33		-2.62
808	3/19/1955	1955	3	78	3.09		-8.33		-2.62
809	3/20/1955	1955	3	79	-4.21	A.1.A1	-17.80		-11.00
810	3/21/1955	1955	3	80	-6.91		-17.80		-12.36
811	3/22/1955	1955	3	81	0.09		-11.33		-5.62
812	3/23/1955	1955	3	82	1.09		-10.33		-4.62
813	3/24/1955	1955	3	83	-2.91		-5.14	A.1.A1	-4.02
814	3/25/1955	1955	3	84	-8.68	M.1.A1	-17.80	M.1.A1	-13.24
815	3/26/1955	1955	3	85	-3.31	M.1.A1	-17.80	M.1.A1	-10.55
816	3/27/1955	1955	3	86	5.09		-15.33		-5.12
817	3/28/1955	1955	3	87	12.09		-8.33		1.88
818	3/29/1955	1955	3	88	8.09		-2.33		2.88
819	3/30/1955	1955	3	89	12.09		-2.33		4.88
820	3/31/1955	1955	3	90	2.09		-7.33		-2.62
821	4/1/1955	1955	4	91	8.13		-5.02		1.56
822	4/2/1955	1955	4	92	13.13		-3.02		5.06
823	4/3/1955	1955	4	93	-3.87		-8.02		-5.95
824	4/4/1955	1955	4	94	-2.87		-10.02		-6.45
825	4/5/1955	1955	4	95	1.13		-11.02		-4.95
826	4/6/1955	1955	4	96	-0.87		-8.02		-4.45
827	4/7/1955	1955	4	97	6.13		-7.02		-0.45
828	4/8/1955	1955	4	98	7.13		-3.02		2.06
829	4/9/1955	1955	4	99	10.13		-3.02		3.56
830	4/10/1955	1955	4	100	12.13		-1.02		5.56
831	4/11/1955	1955	4	101	2.13		-6.02		-1.95
832	4/12/1955	1955	4	102	3.13		-7.02		-1.95
833	4/13/1955	1955	4	103	8.13		-6.02		1.06
834	4/14/1955	1955	4	104	14.13		-0.02		7.06
835	4/15/1955	1955	4	105	14.13		1.98		8.06
836	4/16/1955	1955	4	106	14.13		-0.02		7.06
837	4/17/1955	1955	4	107	14.13		1.98		8.06
838	4/18/1955	1955	4	108	15.13		-0.02		7.56
839	4/19/1955	1955	4	109	3.13		-6.02		-1.45
840	4/20/1955	1955	4	110	10.13		-3.02		3.56
841	4/21/1955	1955	4	111	16.13		-1.02		7.56
842	4/22/1955	1955	4	112	14.13		1.98		8.06
843	4/23/1955	1955	4	113	7.13		-2.02		2.56
844	4/24/1955	1955	4	114	15.13		-0.02		7.56
845	4/25/1955	1955	4	115	20.13		2.98		11.56
846	4/26/1955	1955	4	116	20.13		2.98		11.56
847	4/27/1955	1955	4	117	3.13		-6.02		-1.45
848	4/28/1955	1955	4	118	13.13		-3.02		5.06
849	4/29/1955	1955	4	119	18.13		0.98		9.56
850	4/30/1955	1955	4	120	22.13		4.98		13.56
851	5/1/1955	1955	5	121	20.82		3.95		12.39
852	5/2/1955	1955	5	122	17.82		-2.05		7.89
853	5/3/1955	1955	5	123	8.82		-3.05		2.89
854	5/4/1955	1955	5	124	17.82		-0.05		8.89
855	5/5/1955	1955	5	125	17.82		3.95		10.89
856	5/6/1955	1955	5	126	20.82		4.95		12.89
857	5/7/1955	1955	5	127	13.82		-1.05		6.39
858	5/8/1955	1955	5	128	13.82		2.95		8.39
859	5/9/1955	1955	5	129	7.82		-0.05		3.89
860	5/10/1955	1955	5	130	8.82		-1.05		3.89
861	5/11/1955	1955	5	131	16.82		0.95		8.89
862	5/12/1955	1955	5	132	17.82		4.95		11.39
863	5/13/1955	1955	5	133	20.82		6.95		13.89
864	5/14/1955	1955	5	134	21.82		6.95		14.39
865	5/15/1955	1955	5	135	22.82		3.95		13.39
866	5/16/1955	1955	5	136	11.82		-2.05		4.89
867	5/17/1955	1955	5	137	12.82		-3.05		4.89
868	5/18/1955	1955	5	138	0.82		-0.05		0.39
869	5/19/1955	1955	5	139	3.82		0.95		2.39
870	5/20/1955	1955	5	140	15.82		1.95		8.89
871	5/21/1955	1955	5	141	19.82		4.95		12.39
872	5/22/1955	1955	5	142	17.82		3.95		10.89
873	5/23/1955	1955	5	143	17.82		0.95		9.39
874	5/24/1955	1955	5	144	18.82		2.95		10.89
875	5/25/1955	1955	5	145	11.82		0.95		6.39
876	5/26/1955	1955	5	146	12.82		0.95		6.89
877	5/27/1955	1955	5	147	8.82		-1.05		3.89
878	5/28/1955	1955	5	148	12.82		-2.05		5.39
879	5/29/1955	1955	5	149	15.82		-2.05		6.89
880	5/30/1955	1955	5	150	22.82		5.95		14.39
881	5/31/1955	1955	5	151	20.82		6.95		13.89
882	6/1/1955	1955	6	152	16.57		3.09		9.83
883	6/2/1955	1955	6	153	12.57		3.09		7.83
884	6/3/1955	1955	6	154	12.57		0.09		6.33
885	6/4/1955	1955	6	155	3.57		0.09		1.83
886	6/5/1955	1955	6	156	12.57		1.09		6.83
887	6/6/1955	1955	6	157	11.57		2.09		6.83
888	6/7/1955	1955	6	158	21.57		6.09		13.83
889	6/8/1955	1955	6	159	6.57		1.09		3.83
890	6/9/1955	1955	6	160	8.57		-0.91		3.83
891	6/10/1955	1955	6	161	10.57		0.09		5.33
892	6/11/1955	1955	6	162	10.57		2.09		6.33
893	6/12/1955	1955	6	163	17.57		3.09		10.33
894	6/13/1955	1955	6	164	19.57		6.09		12.83
895	6/14/1955	1955	6	165	15.57		3.09		9.33
896	6/15/1955	1955	6	166	16.57		3.09		9.83
897	6/16/1955	1955	6	167	19.57		4.09		11.83
898	6/17/1955	1955	6	168	12.57		3.09		7.83
899	6/18/1955	1955	6	169	18.57		5.09		11.83
900	6/19/1955	1955	6	170	18.57		8.09		13.33
901	6/20/1955	1955	6	171	22.57		10.09		16.33
902	6/21/1955	1955	6	172	21.57		9.09		15.33
903	6/22/1955	1955	6	173	21.57		8.09		14.83
904	6/23/1955	1955	6	174	26.57		10.09		18.33
905	6/24/1955	1955	6	175	17.57		8.09		12.83
906	6/25/1955	1955	6	176	20.57		6.09		13.33
907	6/26/1955	1955	6	177	21.57		8.09		14.83
908	6/27/1955	1955	6	178	20.57		8.09		14.33
909	6/28/1955	1955	6	179	25.57		8.09		16.83
910	6/29/1955	1955	6	180	26.57		10.09		18.33
911	6/30/1955	1955	6	181	17.57		5.09		11.33
912	7/1/1955	1955	7	182	26.55		7.38		16.97
913	7/2/1955	1955	7	183	27.55		11.38		19.47
914	7/3/1955	1955	7	184	25.55		11.38		18.47
915	7/4/1955	1955	7	185	26.55		11.38		18.97
916	7/5/1955	1955	7	186	25.55		13.38		19.47
917	7/6/1955	1955	7	187	26.55		12.38		19.47
918	7/7/1955	1955	7	188	25.55		11.38		18.47
919	7/8/1955	1955	7	189	22.55		8.38		15.47
920	7/9/1955	1955	7	190	25.55		8.38		16.97
921	7/10/1955	1955	7	191	30.55		14.38		22.47
922	7/11/1955	1955	7	192	25.55		10.38		17.97
923	7/12/1955	1955	7	193	27.55		11.38		19.47
924	7/13/1955	1955	7	194	26.55		11.38		18.97
925	7/14/1955	1955	7	195	27.55		10.38		18.97
926	7/15/1955	1955	7	196	24.55		8.38		16.47
927	7/16/1955	1955	7	197	25.55		9.38		17.47
928	7/17/1955	1955	7	198	28.55		11.38		19.97
929	7/18/1955	1955	7	199	25.55		10.38		17.97
930	7/19/1955	1955	7	200	25.55		10.38		17.97
931	7/20/1955	1955	7	201	25.55		11.38		18.47
932	7/21/1955	1955	7	202	27.55		14.38		20.97
933	7/22/1955	1955	7	203	26.55		13.38		19.97
934	7/23/1955	1955	7	204	26.55		9.38		17.97
935	7/24/1955	1955	7	205	21.55		9.38		15.47
936	7/25/1955	1955	7	206	23.55		11.38		17.47
937	7/26/1955	1955	7	207	16.55		10.38		13.47
938	7/27/1955	1955	7	208	17.55		8.38		12.97
939	7/28/1955	1955	7	209	23.55		10.38		16.97
940	7/29/1955	1955	7	210	25.55		13.38		19.47
941	7/30/1955	1955	7	211	25.55		14.38		19.97
942	7/31/1955	1955	7	212	26.55		13.38		19.97
943	8/1/1955	1955	8	213	24.25		13.08		18.67
944	8/2/1955	1955	8	214	24.25		13.08		18.67
945	8/3/1955	1955	8	215	24.25		12.08		18.17
946	8/4/1955	1955	8	216	23.25		11.08		17.17
947	8/5/1955	1955	8	217	20.25		10.08		15.17
948	8/6/1955	1955	8	218	17.25		9.08		13.17
949	8/7/1955	1955	8	219	14.25		9.08		11.67
950	8/8/1955	1955	8	220	19.25		10.08		14.67
951	8/9/1955	1955	8	221	20.25		11.08		15.67
952	8/10/1955	1955	8	222	19.25		9.08		14.17
953	8/11/1955	1955	8	223	20.25		8.08		14.17
954	8/12/1955	1955	8	224	22.25		12.08		17.17
955	8/13/1955	1955	8	225	22.25		13.08		17.67
956	8/14/1955	1955	8	226	15.25		8.08		11.67
957	8/15/1955	1955	8	227	20.25		8.08		14.17
958	8/16/1955	1955	8	228	22.25		11.08		16.67
959	8/17/1955	1955	8	229	20.25		10.08		15.17
960	8/18/1955	1955	8	230	21.25		11.08		16.17
961	8/19/1955	1955	8	231	23.25		11.08		17.17
962	8/20/1955	1955	8	232	21.25		9.08		15.17
963	8/21/1955	1955	8	233	24.25		12.08		18.17
964	8/22/1955	1955	8	234	24.25		12.08		18.17
965	8/23/1955	1955	8	235	24.25		13.08		18.67
966	8/24/1955	1955	8	236	24.25		13.08		18.67
967	8/25/1955	1955	8	237	25.25		11.08		18.17
968	8/26/1955	1955	8	238	22.25		12.08		17.17
969	8/27/1955	1955	8	239	20.25		8.08		14.17
970	8/28/1955	1955	8	240	20.25		7.08		13.67
971	8/29/1955	1955	8	241	14.25		6.08		10.17
972	8/30/1955	1955	8	242	17.25		4.08		10.67
973	8/31/1955	1955	8	243	22.25		8.08		15.17
974	9/1/1955	1955	9	244	25.82		12.75		19.29
975	9/2/1955	1955	9	245	20.82		8.75		14.79
976	9/3/1955	1955	9	246	22.82		8.75		15.79
977	9/4/1955	1955	9	247	20.82		7.75		14.29
978	9/5/1955	1955	9	248	24.82		7.75		16.29
979	9/6/1955	1955	9	249	20.82		8.75		14.79
980	9/7/1955	1955	9	250	24.82		10.75		17.79
981	9/8/1955	1955	9	251	24.82		11.75		18.29
982	9/9/1955	1955	9	252	22.82		5.75		14.29
983	9/10/1955	1955	9	253	16.82		0.75		8.79
984	9/11/1955	1955	9	254	17.82		3.75		10.79
985	9/12/1955	1955	9	255	24.82		8.75		16.79
986	9/13/1955	1955	9	256	22.82		10.75		16.79
987	9/14/1955	1955	9	257	24.82		11.75		18.29
988	9/15/1955	1955	9	258	22.82		10.75		16.79
989	9/16/1955	1955	9	259	23.82		8.75		16.29
990	9/17/1955	1955	9	260	19.82		9.75		14.79
991	9/18/1955	1955	9	261	18.82		4.75		11.79
992	9/19/1955	1955	9	262	11.82		5.75		8.79
993	9/20/1955	1955	9	263	11.82		3.75		7.79
994	9/21/1955	1955	9	264	16.82		3.75		10.29
995	9/22/1955	1955	9	265	11.82		1.75		6.79
996	9/23/1955	1955	9	266	11.82		1.75		6.79
997	9/24/1955	1955	9	267	4.82		-2.25		1.29
998	9/25/1955	1955	9	268	0.82		-2.25		-0.72
999	9/26/1955	1955	9	269	11.82		-0.25		5.79
1000	9/27/1955	1955	9	270	15.82		1.75		8.79
1001	9/28/1955	1955	9	271	18.82		5.75		12.29
1002	9/29/1955	1955	9	272	16.82		1.75		9.29
1003	9/30/1955	1955	9	273	12.82		0.75		6.79
1004	10/1/1955	1955	10	274	17.39		2.08		9.74
1005	10/2/1955	1955	10	275	19.39		2.08		10.74
1006	10/3/1955	1955	10	276	18.39		7.08		12.74
1007	10/4/1955	1955	10	277	20.39		4.08		12.24
1008	10/5/1955	1955	10	278	12.39		-2.92		4.74
1009	10/6/1955	1955	10	279	5.39		-4.92		0.24
1010	10/7/1955	1955	10	280	17.39		1.08		9.24
1011	10/8/1955	1955	10	281	19.39		7.08		13.24
1012	10/9/1955	1955	10	282	21.39		6.08		13.74
1013	10/10/1955	1955	10	283	21.39		8.08		14.74
1014	10/11/1955	1955	10	284	13.39		0.08		6.74
1015	10/12/1955	1955	10	285	15.39		2.08		8.74
1016	10/13/1955	1955	10	286	13.39		0.08		6.74
1017	10/14/1955	1955	10	287	20.39		1.08		10.74
1018	10/15/1955	1955	10	288	17.39		3.08		10.24
1019	10/16/1955	1955	10	289	15.39		0.08		7.74
1020	10/17/1955	1955	10	290	17.39		3.08		10.24
1021	10/18/1955	1955	10	291	19.39		3.08		11.24
1022	10/19/1955	1955	10	292	19.39		6.08		12.74
1023	10/20/1955	1955	10	293	13.39		2.08		7.74
1024	10/21/1955	1955	10	294	16.39		1.08		8.74
1025	10/22/1955	1955	10	295	15.39		2.08		8.74
1026	10/23/1955	1955	10	296	1.39		-5.92		-2.27
1027	10/24/1955	1955	10	297	15.39		0.08		7.74
1028	10/25/1955	1955	10	298	18.39		4.08		11.24
1029	10/26/1955	1955	10	299	14.39		2.08		8.24
1030	10/27/1955	1955	10	300	4.39		-4.92		-0.27
1031	10/28/1955	1955	10	301	2.39		-4.92		-1.27
1032	10/29/1955	1955	10	302	0.39		-5.92		-2.77
1033	10/30/1955	1955	10	303	12.39		-1.92		5.24
1034	10/31/1955	1955	10	304	7.39		-2.92		2.24
1035	11/1/1955	1955	11	305	-2.66		-10.34		-6.50
1036	11/2/1955	1955	11	306	-0.66		-12.34		-6.50
1037	11/3/1955	1955	11	307	13.34		-1.34		6.00
1038	11/4/1955	1955	11	308	14.34		1.66		8.00
1039	11/5/1955	1955	11	309	10.34		-6.34		2.00
1040	11/6/1955	1955	11	310	3.34		-8.34		-2.50
1041	11/7/1955	1955	11	311	-2.66		-11.34		-7.00
1042	11/8/1955	1955	11	312	10.34		-8.34		1.00
1043	11/9/1955	1955	11	313	1.34		-2.34		-0.50
1044	11/10/1955	1955	11	314	5.34		-2.34		1.50
1045	11/11/1955	1955	11	315	0.34		-5.34		-2.50
1046	11/12/1955	1955	11	316	5.34		-8.34		-1.50
1047	11/13/1955	1955	11	317	0.34		-10.34		-5.00
1048	11/14/1955	1955	11	318	7.34		-7.34		0.00
1049	11/15/1955	1955	11	319	-7.66		-17.80		-12.73
1050	11/16/1955	1955	11	320	-7.66		-17.80		-12.73
1051	11/17/1955	1955	11	321	-0.66		-13.34		-7.00
1052	11/18/1955	1955	11	322	0.34		-5.34		-2.50
1053	11/19/1955	1955	11	323	8.34		-0.34		4.00
1054	11/20/1955	1955	11	324	13.34		2.66		8.00
1055	11/21/1955	1955	11	325	10.34		-0.34		5.00
1056	11/22/1955	1955	11	326	0.34		-10.34		-5.00
1057	11/23/1955	1955	11	327	3.34		-11.34		-4.00
1058	11/24/1955	1955	11	328	0.34		-6.34		-3.00
1059	11/25/1955	1955	11	329	8.34		-6.34		1.00
1060	11/26/1955	1955	11	330	7.34		-1.34		3.00
1061	11/27/1955	1955	11	331	1.34		-13.34		-6.00
1062	11/28/1955	1955	11	332	3.34		-6.34		-1.50
1063	11/29/1955	1955	11	333	0.34		-7.34		-3.50
1064	11/30/1955	1955	11	334	1.34		-2.34		-0.50
1065	12/1/1955	1955	12	335	1.46		-6.09		-2.32
1066	12/2/1955	1955	12	336	-5.54		-13.09		-9.32
1067	12/3/1955	1955	12	337	-5.54		-14.09		-9.82
1068	12/4/1955	1955	12	338	-3.54		-13.09		-8.32
1069	12/5/1955	1955	12	339	-0.54		-13.09		-6.82
1070	12/6/1955	1955	12	340	-0.54		-6.09		-3.32
1071	12/7/1955	1955	12	341	-3.54		-10.09		-6.82
1072	12/8/1955	1955	12	342	0.46		-12.09		-5.82
1073	12/9/1955	1955	12	343	2.46		-7.09		-2.32
1074	12/10/1955	1955	12	344	-0.54		-13.09		-6.82
1075	12/11/1955	1955	12	345	0.46		-12.09		-5.82
1076	12/12/1955	1955	12	346	5.46		-1.09		2.19
1077	12/13/1955	1955	12	347	2.46		-12.09		-4.82
1078	12/14/1955	1955	12	348	-0.54		-16.09		-8.32
1079	12/15/1955	1955	12	349	5.46		-15.09		-4.82
1080	12/16/1955	1955	12	350	0.46		-5.09		-2.32
1081	12/17/1955	1955	12	351	2.46		-5.09		-1.32
1082	12/18/1955	1955	12	352	2.46		-4.09		-0.82
1083	12/19/1955	1955	12	353	6.46		0.91		3.69
1084	12/20/1955	1955	12	354	10.46		-0.09		5.19
1085	12/21/1955	1955	12	355	8.46		-0.09		4.19
1086	12/22/1955	1955	12	356	8.46		0.91		4.69
1087	12/23/1955	1955	12	357	11.46		3.91		7.69
1088	12/24/1955	1955	12	358	11.46		1.91		6.69
1089	12/25/1955	1955	12	359	8.46		0.91		4.69
1090	12/26/1955	1955	12	360	10.46		-0.09		5.19
1091	12/27/1955	1955	12	361	8.46		0.91		4.69
1092	12/28/1955	1955	12	362	3.46		-7.09		-1.82
1093	12/29/1955	1955	12	363	-6.54		-8.09		-7.32
1094	12/30/1955	1955	12	364	6.46		-8.09		-0.82
1095	12/31/1955	1955	12	365	10.46		-4.09		3.19
1096	1/1/1956	1956	1	1	##56##		##56##		##56##
1097	1/2/1956	1956	1	2	##56##		##56##		##56##
1098	1/3/1956	1956	1	3	##56##		##56##		##56##
1099	1/4/1956	1956	1	4	##56##		##56##		##56##
1100	1/5/1956	1956	1	5	##56##		##56##		##56##
1101	1/6/1956	1956	1	6	##56##		##56##		##56##
1102	1/7/1956	1956	1	7	##56##		##56##		##56##
1103	1/8/1956	1956	1	8	##56##		##56##		##56##
1104	1/9/1956	1956	1	9	##56##		##56##		##56##
1105	1/10/1956	1956	1	10	##56##		##56##		##56##
1106	1/11/1956	1956	1	11	##56##		##56##		##56##
1107	1/12/1956	1956	1	12	##56##		##56##		##56##
1108	1/13/1956	1956	1	13	##56##		##56##		##56##
1109	1/14/1956	1956	1	14	##56##		##56##		##56##
1110	1/15/1956	1956	1	15	##56##		##56##		##56##
1111	1/16/1956	1956	1	16	##56##		##56##		##56##
1112	1/17/1956	1956	1	17	##56##		##56##		##56##
1113	1/18/1956	1956	1	18	##56##		##56##		##56##
1114	1/19/1956	1956	1	19	##56##		##56##		##56##
1115	1/20/1956	1956	1	20	##56##		##56##		##56##
1116	1/21/1956	1956	1	21	##56##		##56##		##56##
1117	1/22/1956	1956	1	22	##56##		##56##		##56##
1118	1/23/1956	1956	1	23	##56##		##56##		##56##
1119	1/24/1956	1956	1	24	##56##		##56##		##56##
1120	1/25/1956	1956	1	25	##56##		##56##		##56##
1121	1/26/1956	1956	1	26	##56##		##56##		##56##
1122	1/27/1956	1956	1	27	##56##		##56##		##56##
1123	1/28/1956	1956	1	28	##56##		##56##		##56##
1124	1/29/1956	1956	1	29	##56##		##56##		##56##
1125	1/30/1956	1956	1	30	##56##		##56##		##56##
1126	1/31/1956	1956	1	31	##56##		##56##		##56##
1127	2/1/1956	1956	2	32	##56##		##56##		##56##
1128	2/2/1956	1956	2	33	##56##		##56##		##56##
1129	2/3/1956	1956	2	34	##56##		##56##		##56##
1130	2/4/1956	1956	2	35	##56##		##56##		##56##
1131	2/5/1956	1956	2	36	##56##		##56##		##56##
1132	2/6/1956	1956	2	37	##56##		##56##		##56##
1133	2/7/1956	1956	2	38	##56##		##56##		##56##
1134	2/8/1956	1956	2	39	##56##		##56##		##56##
1135	2/9/1956	1956	2	40	##56##		##56##		##56##
1136	2/10/1956	1956	2	41	##56##		##56##		##56##
1137	2/11/1956	1956	2	42	##56##		##56##		##56##
1138	2/12/1956	1956	2	43	##56##		##56##		##56##
1139	2/13/1956	1956	2	44	##56##		##56##		##56##
1140	2/14/1956	1956	2	45	##56##		##56##		##56##
1141	2/15/1956	1956	2	46	##56##		##56##		##56##
1142	2/16/1956	1956	2	47	##56##		##56##		##56##
1143	2/17/1956	1956	2	48	##56##		##56##		##56##
1144	2/18/1956	1956	2	49	##56##		##56##		##56##
1145	2/19/1956	1956	2	50	##56##		##56##		##56##
1146	2/20/1956	1956	2	51	##56##		##56##		##56##
1147	2/21/1956	1956	2	52	##56##		##56##		##56##
1148	2/22/1956	1956	2	53	##56##		##56##		##56##
1149	2/23/1956	1956	2	54	##56##		##56##		##56##
1150	2/24/1956	1956	2	55	##56##		##56##		##56##
1151	2/25/1956	1956	2	56	##56##		##56##		##56##
1152	2/26/1956	1956	2	57	##56##		##56##		##56##
1153	2/27/1956	1956	2	58	##56##		##56##		##56##
1154	2/28/1956	1956	2	59	##56##		##56##		##56##
1155	2/29/1956	1956	2	60	##56##		##56##		##56##
1156	3/1/1956	1956	3	61	##56##		##56##		##56##
1157	3/2/1956	1956	3	62	##56##		##56##		##56##
1158	3/3/1956	1956	3	63	##56##		##56##		##56##
1159	3/4/1956	1956	3	64	##56##		##56##		##56##
1160	3/5/1956	1956	3	65	##56##		##56##		##56##
1161	3/6/1956	1956	3	66	##56##		##56##		##56##
1162	3/7/1956	1956	3	67	##56##		##56##		##56##
1163	3/8/1956	1956	3	68	##56##		##56##		##56##
1164	3/9/1956	1956	3	69	##56##		##56##		##56##
1165	3/10/1956	1956	3	70	##56##		##56##		##56##
1166	3/11/1956	1956	3	71	##56##		##56##		##56##
1167	3/12/1956	1956	3	72	##56##		##56##		##56##
1168	3/13/1956	1956	3	73	##56##		##56##		##56##
1169	3/14/1956	1956	3	74	##56##		##56##		##56##
1170	3/15/1956	1956	3	75	##56##		##56##		##56##
1171	3/16/1956	1956	3	76	##56##		##56##		##56##
1172	3/17/1956	1956	3	77	##56##		##56##		##56##
1173	3/18/1956	1956	3	78	##56##		##56##		##56##
1174	3/19/1956	1956	3	79	##56##		##56##		##56##
1175	3/20/1956	1956	3	80	##56##		##56##		##56##
1176	3/21/1956	1956	3	81	##56##		##56##		##56##
1177	3/22/1956	1956	3	82	##56##		##56##		##56##
1178	3/23/1956	1956	3	83	##56##		##56##		##56##
1179	3/24/1956	1956	3	84	##56##		##56##		##56##
1180	3/25/1956	1956	3	85	##56##		##56##		##56##
1181	3/26/1956	1956	3	86	##56##		##56##		##56##
1182	3/27/1956	1956	3	87	##56##		##56##		##56##
1183	3/28/1956	1956	3	88	##56##		##56##		##56##
1184	3/29/1956	1956	3	89	##56##		##56##		##56##
1185	3/30/1956	1956	3	90	##56##		##56##		##56##
1186	3/31/1956	1956	3	91	##56##		##56##		##56##
1187	4/1/1956	1956	4	92	##56##		##56##		##56##
1188	4/2/1956	1956	4	93	##56##		##56##		##56##
1189	4/3/1956	1956	4	94	##56##		##56##		##56##
1190	4/4/1956	1956	4	95	##56##		##56##		##56##
1191	4/5/1956	1956	4	96	##56##		##56##		##56##
1192	4/6/1956	1956	4	97	##56##		##56##		##56##
1193	4/7/1956	1956	4	98	##56##		##56##		##56##
1194	4/8/1956	1956	4	99	##56##		##56##		##56##
1195	4/9/1956	1956	4	100	##56##		##56##		##56##
1196	4/10/1956	1956	4	101	##56##		##56##		##56##
1197	4/11/1956	1956	4	102	##56##		##56##		##56##
1198	4/12/1956	1956	4	103	##56##		##56##		##56##
1199	4/13/1956	1956	4	104	##56##		##56##		##56##
1200	4/14/1956	1956	4	105	##56##		##56##		##56##
1201	4/15/1956	1956	4	106	##56##		##56##		##56##
1202	4/16/1956	1956	4	107	##56##		##56##		##56##
1203	4/17/1956	1956	4	108	##56##		##56##		##56##
1204	4/18/1956	1956	4	109	##56##		##56##		##56##
1205	4/19/1956	1956	4	110	##56##		##56##		##56##
1206	4/20/1956	1956	4	111	##56##		##56##		##56##
1207	4/21/1956	1956	4	112	##56##		##56##		##56##
1208	4/22/1956	1956	4	113	##56##		##56##		##56##
1209	4/23/1956	1956	4	114	##56##		##56##		##56##
1210	4/24/1956	1956	4	115	##56##		##56##		##56##
1211	4/25/1956	1956	4	116	##56##		##56##		##56##
1212	4/26/1956	1956	4	117	##56##		##56##		##56##
1213	4/27/1956	1956	4	118	##56##		##56##		##56##
1214	4/28/1956	1956	4	119	##56##		##56##		##56##
1215	4/29/1956	1956	4	120	##56##		##56##		##56##
1216	4/30/1956	1956	4	121	##56##		##56##		##56##
1217	5/1/1956	1956	5	122	##56##		##56##		##56##
1218	5/2/1956	1956	5	123	##56##		##56##		##56##
1219	5/3/1956	1956	5	124	##56##		##56##		##56##
1220	5/4/1956	1956	5	125	##56##		##56##		##56##
1221	5/5/1956	1956	5	126	##56##		##56##		##56##
1222	5/6/1956	1956	5	127	##56##		##56##		##56##
1223	5/7/1956	1956	5	128	##56##		##56##		##56##
1224	5/8/1956	1956	5	129	##56##		##56##		##56##
1225	5/9/1956	1956	5	130	##56##		##56##		##56##
1226	5/10/1956	1956	5	131	##56##		##56##		##56##
1227	5/11/1956	1956	5	132	##56##		##56##		##56##
1228	5/12/1956	1956	5	133	##56##		##56##		##56##
1229	5/13/1956	1956	5	134	##56##		##56##		##56##
1230	5/14/1956	1956	5	135	##56##		##56##		##56##
1231	5/15/1956	1956	5	136	##56##		##56##		##56##
1232	5/16/1956	1956	5	137	##56##		##56##		##56##
1233	5/17/1956	1956	5	138	##56##		##56##		##56##
1234	5/18/1956	1956	5	139	##56##		##56##		##56##
1235	5/19/1956	1956	5	140	##56##		##56##		##56##
1236	5/20/1956	1956	5	141	##56##		##56##		##56##
1237	5/21/1956	1956	5	142	##56##		##56##		##56##
1238	5/22/1956	1956	5	143	##56##		##56##		##56##
1239	5/23/1956	1956	5	144	##56##		##56##		##56##
1240	5/24/1956	1956	5	145	##56##		##56##		##56##
1241	5/25/1956	1956	5	146	##56##		##56##		##56##
1242	5/26/1956	1956	5	147	##56##		##56##		##56##
1243	5/27/1956	1956	5	148	##56##		##56##		##56##
1244	5/28/1956	1956	5	149	##56##		##56##		##56##
1245	5/29/1956	1956	5	150	##56##		##56##		##56##
1246	5/30/1956	1956	5	151	##56##		##56##		##56##
1247	5/31/1956	1956	5	152	##56##		##56##		##56##
1248	6/1/1956	1956	6	153	##56##		##56##		##56##
1249	6/2/1956	1956	6	154	##56##		##56##		##56##
1250	6/3/1956	1956	6	155	##56##		##56##		##56##
1251	6/4/1956	1956	6	156	##56##		##56##		##56##
1252	6/5/1956	1956	6	157	##56##		##56##		##56##
1253	6/6/1956	1956	6	158	##56##		##56##		##56##
1254	6/7/1956	1956	6	159	##56##		##56##		##56##
1255	6/8/1956	1956	6	160	##56##		##56##		##56##
1256	6/9/1956	1956	6	161	##56##		##56##		##56##
1257	6/10/1956	1956	6	162	##56##		##56##		##56##
1258	6/11/1956	1956	6	163	##56##		##56##		##56##
1259	6/12/1956	1956	6	164	##56##		##56##		##56##
1260	6/13/1956	1956	6	165	##56##		##56##		##56##
1261	6/14/1956	1956	6	166	##56##		##56##		##56##
1262	6/15/1956	1956	6	167	##56##		##56##		##56##
1263	6/16/1956	1956	6	168	##56##		##56##		##56##
1264	6/17/1956	1956	6	169	##56##		##56##		##56##
1265	6/18/1956	1956	6	170	##56##		##56##		##56##
1266	6/19/1956	1956	6	171	##56##		##56##		##56##
1267	6/20/1956	1956	6	172	##56##		##56##		##56##
1268	6/21/1956	1956	6	173	##56##		##56##		##56##
1269	6/22/1956	1956	6	174	##56##		##56##		##56##
1270	6/23/1956	1956	6	175	##56##		##56##		##56##
1271	6/24/1956	1956	6	176	##56##		##56##		##56##
1272	6/25/1956	1956	6	177	##56##		##56##		##56##
1273	6/26/1956	1956	6	178	##56##		##56##		##56##
1274	6/27/1956	1956	6	179	##56##		##56##		##56##
1275	6/28/1956	1956	6	180	##56##		##56##		##56##
1276	6/29/1956	1956	6	181	##56##		##56##		##56##
1277	6/30/1956	1956	6	182	##56##		##56##		##56##
1278	7/1/1956	1956	7	183	19.55		8.38		13.97
1279	7/2/1956	1956	7	184	20.55		6.38		13.47
1280	7/3/1956	1956	7	185	22.55		6.38		14.47
1281	7/4/1956	1956	7	186	22.55		8.38		15.47
1282	7/5/1956	1956	7	187	25.55		7.38		16.47
1283	7/6/1956	1956	7	188	27.55		10.38		18.97
1284	7/7/1956	1956	7	189	28.55		11.38		19.97
1285	7/8/1956	1956	7	190	21.55		8.38		14.97
1286	7/9/1956	1956	7	191	23.55		6.38		14.97
1287	7/10/1956	1956	7	192	28.55		10.38		19.47
1288	7/11/1956	1956	7	193	27.55		12.38		19.97
1289	7/12/1956	1956	7	194	20.55		10.38		15.47
1290	7/13/1956	1956	7	195	25.55		11.38		18.47
1291	7/14/1956	1956	7	196	29.55		12.38		20.97
1292	7/15/1956	1956	7	197	27.55		12.38		19.97
1293	7/16/1956	1956	7	198	23.55		12.38		17.97
1294	7/17/1956	1956	7	199	21.55		7.38		14.47
1295	7/18/1956	1956	7	200	20.55		7.38		13.97
1296	7/19/1956	1956	7	201	22.55		7.38		14.97
1297	7/20/1956	1956	7	202	23.55		7.38		15.47
1298	7/21/1956	1956	7	203	26.55		9.38		17.97
1299	7/22/1956	1956	7	204	14.55		8.38		11.47
1300	7/23/1956	1956	7	205	25.55		8.38		16.97
1301	7/24/1956	1956	7	206	26.55		13.38		19.97
1302	7/25/1956	1956	7	207	26.55		13.38		19.97
1303	7/26/1956	1956	7	208	26.55		13.38		19.97
1304	7/27/1956	1956	7	209	26.55		11.38		18.97
1305	7/28/1956	1956	7	210	26.55		12.38		19.47
1306	7/29/1956	1956	7	211	23.55		8.38		15.97
1307	7/30/1956	1956	7	212	18.55		8.38		13.47
1308	7/31/1956	1956	7	213	12.55		8.38		10.47
1309	8/1/1956	1956	8	214	13.25		8.08		10.67
1310	8/2/1956	1956	8	215	19.25		8.08		13.67
1311	8/3/1956	1956	8	216	20.25		10.08		15.17
1312	8/4/1956	1956	8	217	22.25		9.08		15.67
1313	8/5/1956	1956	8	218	24.25		9.08		16.67
1314	8/6/1956	1956	8	219	23.25		11.08		17.17
1315	8/7/1956	1956	8	220	22.25		12.08		17.17
1316	8/8/1956	1956	8	221	19.25		8.08		13.67
1317	8/9/1956	1956	8	222	24.25		8.08		16.17
1318	8/10/1956	1956	8	223	17.25		9.08		13.17
1319	8/11/1956	1956	8	224	21.25		9.08		15.17
1320	8/12/1956	1956	8	225	23.25		11.08		17.17
1321	8/13/1956	1956	8	226	25.25		11.08		18.17
1322	8/14/1956	1956	8	227	26.25		14.08		20.17
1323	8/15/1956	1956	8	228	23.25		9.08		16.17
1324	8/16/1956	1956	8	229	20.25		8.08		14.17
1325	8/17/1956	1956	8	230	15.25		7.08		11.17
1326	8/18/1956	1956	8	231	13.25		6.08		9.67
1327	8/19/1956	1956	8	232	9.25		4.08		6.67
1328	8/20/1956	1956	8	233	11.25		4.08		7.67
1329	8/21/1956	1956	8	234	21.25		6.08		13.67
1330	8/22/1956	1956	8	235	20.25		11.08		15.67
1331	8/23/1956	1956	8	236	22.25		12.08		17.17
1332	8/24/1956	1956	8	237	23.25		9.08		16.17
1333	8/25/1956	1956	8	238	21.25		11.08		16.17
1334	8/26/1956	1956	8	239	21.25		11.08		16.17
1335	8/27/1956	1956	8	240	22.25		10.08		16.17
1336	8/28/1956	1956	8	241	22.25		8.08		15.17
1337	8/29/1956	1956	8	242	21.25		7.08		14.17
1338	8/30/1956	1956	8	243	18.25		2.08		10.17
1339	8/31/1956	1956	8	244	13.25		0.08		6.67
1340	9/1/1956	1956	9	245	22.82		5.75		14.29
1341	9/2/1956	1956	9	246	25.82		10.75		18.29
1342	9/3/1956	1956	9	247	13.82		1.75		7.79
1343	9/4/1956	1956	9	248	22.82		0.75		11.79
1344	9/5/1956	1956	9	249	7.76	A.1.A1	1.75		4.75
1345	9/6/1956	1956	9	250	17.82		-0.25		8.79
1346	9/7/1956	1956	9	251	21.82		5.75		13.79
1347	9/8/1956	1956	9	252	22.82		7.75		15.29
1348	9/9/1956	1956	9	253	22.82		10.75		16.79
1349	9/10/1956	1956	9	254	26.82		11.75		19.29
1350	9/11/1956	1956	9	255	25.82		10.75		18.29
1351	9/12/1956	1956	9	256	26.82		10.75		18.79
1352	9/13/1956	1956	9	257	24.82		10.75		17.79
1353	9/14/1956	1956	9	258	24.82		10.75		17.79
1354	9/15/1956	1956	9	259	25.82		9.75		17.79
1355	9/16/1956	1956	9	260	21.82		6.75		14.29
1356	9/17/1956	1956	9	261	23.82		2.75		13.29
1357	9/18/1956	1956	9	262	22.82		7.75		15.29
1358	9/19/1956	1956	9	263	24.82		6.75		15.79
1359	9/20/1956	1956	9	264	27.82		10.75		19.29
1360	9/21/1956	1956	9	265	17.82		4.75		11.29
1361	9/22/1956	1956	9	266	9.82		2.75		6.29
1362	9/23/1956	1956	9	267	17.82		1.75		9.79
1363	9/24/1956	1956	9	268	23.82		6.75		15.29
1364	9/25/1956	1956	9	269	22.82		7.75		15.29
1365	9/26/1956	1956	9	270	24.82		7.75		16.29
1366	9/27/1956	1956	9	271	24.82		10.75		17.79
1367	9/28/1956	1956	9	272	20.82		7.75		14.29
1368	9/29/1956	1956	9	273	17.82		1.75		9.79
1369	9/30/1956	1956	9	274	21.82		6.75		14.29
1370	10/1/1956	1956	10	275	19.39		7.08		13.24
1371	10/2/1956	1956	10	276	21.39		6.08		13.74
1372	10/3/1956	1956	10	277	21.39		6.08		13.74
1373	10/4/1956	1956	10	278	21.39		4.08		12.74
1374	10/5/1956	1956	10	279	20.39		9.08		14.74
1375	10/6/1956	1956	10	280	21.39		1.08		11.24
1376	10/7/1956	1956	10	281	24.39		6.08		15.24
1377	10/8/1956	1956	10	282	16.39		1.08		8.74
1378	10/9/1956	1956	10	283	15.39		1.08		8.24
1379	10/10/1956	1956	10	284	20.39		5.08		12.74
1380	10/11/1956	1956	10	285	21.39		7.08		14.24
1381	10/12/1956	1956	10	286	19.39		2.08		10.74
1382	10/13/1956	1956	10	287	15.39		1.08		8.24
1383	10/14/1956	1956	10	288	16.39		0.08		8.24
1384	10/15/1956	1956	10	289	18.39		1.08		9.74
1385	10/16/1956	1956	10	290	21.39		4.08		12.74
1386	10/17/1956	1956	10	291	18.39		4.08		11.24
1387	10/18/1956	1956	10	292	16.39		3.08		9.74
1388	10/19/1956	1956	10	293	11.39		-0.92		5.24
1389	10/20/1956	1956	10	294	17.39		-0.92		8.24
1390	10/21/1956	1956	10	295	21.39		5.08		13.24
1391	10/22/1956	1956	10	296	11.39		0.08		5.74
1392	10/23/1956	1956	10	297	19.39		3.08		11.24
1393	10/24/1956	1956	10	298	7.39		-1.92		2.74
1394	10/25/1956	1956	10	299	4.39		-4.92		-0.27
1395	10/26/1956	1956	10	300	13.39		1.08		7.24
1396	10/27/1956	1956	10	301	18.39		3.08		10.74
1397	10/28/1956	1956	10	302	14.39		-0.92		6.74
1398	10/29/1956	1956	10	303	2.39		-2.92		-0.27
1399	10/30/1956	1956	10	304	8.39		-3.92		2.24
1400	10/31/1956	1956	10	305	11.39		-1.92		4.74
1401	11/1/1956	1956	11	306	-2.66		-9.34		-6.00
1402	11/2/1956	1956	11	307	-6.66		-10.34		-8.50
1403	11/3/1956	1956	11	308	-1.00	M.1.A1	-10.38	M.1.A1	-5.69
1404	11/4/1956	1956	11	309	-1.91	M.1.A1	-12.24	M.1.A1	-7.07
1405	11/5/1956	1956	11	310	2.62	M.1.A1	-8.52	M.1.A1	-2.95
1406	11/6/1956	1956	11	311	9.87	M.1.A1	-3.88	M.1.A1	3.00
1407	11/7/1956	1956	11	312	1.72	M.1.A1	-7.59	M.1.A1	-2.94
1408	11/8/1956	1956	11	313	7.15	M.1.A1	-8.52	M.1.A1	-0.69
1409	11/9/1956	1956	11	314	10.78	M.1.A1	-0.16	M.1.A1	5.31
1410	11/10/1956	1956	11	315	11.34		2.66		7.00
1411	11/11/1956	1956	11	316	13.34		1.66		7.50
1412	11/12/1956	1956	11	317	12.34		0.66		6.50
1413	11/13/1956	1956	11	318	15.34		-0.34		7.50
1414	11/14/1956	1956	11	319	3.53	M.1.A1	-13.17	M.1.A1	-4.82
1415	11/15/1956	1956	11	320	-1.91	M.1.A1	-15.03	M.1.A1	-8.47
1416	11/16/1956	1956	11	321	-0.66		-6.34		-3.50
1417	11/17/1956	1956	11	322	6.34		-3.34		1.50
1418	11/18/1956	1956	11	323	1.34		-6.34		-2.50
1419	11/19/1956	1956	11	324	-7.66		-16.34		-12.00
1420	11/20/1956	1956	11	325	-5.66		-17.80		-11.73
1421	11/21/1956	1956	11	326	1.34		-8.34		-3.50
1422	11/22/1956	1956	11	327	7.34		-3.34		2.00
1423	11/23/1956	1956	11	328	2.34		-5.34		-1.50
1424	11/24/1956	1956	11	329	14.34		-2.34		6.00
1425	11/25/1956	1956	11	330	8.34		-3.34		2.50
1426	11/26/1956	1956	11	331	13.34		-1.34		6.00
1427	11/27/1956	1956	11	332	6.34		-6.34		0.00
1428	11/28/1956	1956	11	333	0.34		-8.34		-4.00
1429	11/29/1956	1956	11	334	10.34		-4.34		3.00
1430	11/30/1956	1956	11	335	13.34		-0.34		6.50
1431	12/1/1956	1956	12	336	10.46		-1.09		4.69
1432	12/2/1956	1956	12	337	13.46		-0.09		6.69
1433	12/3/1956	1956	12	338	13.46		-0.09		6.69
1434	12/4/1956	1956	12	339	11.46		-1.09		5.19
1435	12/5/1956	1956	12	340	5.46		-2.09		1.69
1436	12/6/1956	1956	12	341	4.46		-8.09		-1.82
1437	12/7/1956	1956	12	342	-5.54		-12.09		-8.82
1438	12/8/1956	1956	12	343	-6.54		-15.09		-10.82
1439	12/9/1956	1956	12	344	8.46		-9.09		-0.32
1440	12/10/1956	1956	12	345	3.46		-1.09		1.19
1441	12/11/1956	1956	12	346	1.46		-3.09		-0.82
1442	12/12/1956	1956	12	347	5.46		-3.09		1.19
1443	12/13/1956	1956	12	348	3.46		-3.09		0.19
1444	12/14/1956	1956	12	349	-0.54		-9.09		-4.82
1445	12/15/1956	1956	12	350	5.46		-8.09		-1.32
1446	12/16/1956	1956	12	351	5.46		-4.09		0.69
1447	12/17/1956	1956	12	352	3.46		-8.09		-2.32
1448	12/18/1956	1956	12	353	9.46		-3.09		3.19
1449	12/19/1956	1956	12	354	0.46		-9.09		-4.32
1450	12/20/1956	1956	12	355	3.46		-10.09		-3.32
1451	12/21/1956	1956	12	356	7.46		-5.09		1.19
1452	12/22/1956	1956	12	357	-2.54		-15.09		-8.82
1453	12/23/1956	1956	12	358	-6.54		-15.09		-10.82
1454	12/24/1956	1956	12	359	3.46		-10.09		-3.32
1455	12/25/1956	1956	12	360	5.46		-8.09		-1.32
1456	12/26/1956	1956	12	361	7.46		-3.09		2.19
1457	12/27/1956	1956	12	362	7.46		-1.09		3.19
1458	12/28/1956	1956	12	363	6.46		-2.09		2.19
1459	12/29/1956	1956	12	364	13.46		-0.09		6.69
1460	12/30/1956	1956	12	365	10.46		-0.09		5.19
1461	12/31/1956	1956	12	366	8.46		-1.09		3.69
1462	1/1/1957	1957	1	1	5.58		-5.87		-0.15
1463	1/2/1957	1957	1	2	3.58		-2.87		0.36
1464	1/3/1957	1957	1	3	0.58		-7.87		-3.65
1465	1/4/1957	1957	1	4	0.58		-10.87		-5.15
1466	1/5/1957	1957	1	5	-2.42		-6.87		-4.65
1467	1/6/1957	1957	1	6	1.58		-7.87		-3.15
1468	1/7/1957	1957	1	7	2.58		-3.87		-0.65
1469	1/8/1957	1957	1	8	-1.42		-6.87		-4.15
1470	1/9/1957	1957	1	9	-3.42		-14.87		-9.15
1471	1/10/1957	1957	1	10	3.58		-13.87		-5.15
1472	1/11/1957	1957	1	11	9.58		-2.87		3.36
1473	1/12/1957	1957	1	12	3.58		-0.87		1.36
1474	1/13/1957	1957	1	13	5.58		-9.87		-2.15
1475	1/14/1957	1957	1	14	5.58		-9.87		-2.15
1476	1/15/1957	1957	1	15	-2.42		-17.80	A.1.A1	-10.11
1477	1/16/1957	1957	1	16	-5.42		-17.80		-11.61
1478	1/17/1957	1957	1	17	-0.42		-12.87		-6.65
1479	1/18/1957	1957	1	18	2.58		-9.87		-3.65
1480	1/19/1957	1957	1	19	2.58		-7.87		-2.65
1481	1/20/1957	1957	1	20	5.58		-5.87		-0.15
1482	1/21/1957	1957	1	21	1.58		-9.87		-4.15
1483	1/22/1957	1957	1	22	-2.42		-14.87		-8.65
1484	1/23/1957	1957	1	23	-0.42		-10.87		-5.65
1485	1/24/1957	1957	1	24	-0.42		-11.87		-6.15
1486	1/25/1957	1957	1	25	-5.42		-13.87		-9.65
1487	1/26/1957	1957	1	26	-7.42		-17.80		-12.61
1488	1/27/1957	1957	1	27	2.58		-14.87		-6.15
1489	1/28/1957	1957	1	28	-3.42		-17.80		-10.61
1490	1/29/1957	1957	1	29	-4.42		-17.80		-11.11
1491	1/30/1957	1957	1	30	-0.09	M.1.A1	-14.33	A.1.A1	-7.21
1492	1/31/1957	1957	1	31	0.42	M.1.A1	-13.76	M.1.A1	-6.67
1493	2/1/1957	1957	2	32	3.54		-7.29		-1.88
1494	2/2/1957	1957	2	33	4.54		-5.29		-0.38
1495	2/3/1957	1957	2	34	0.54		-8.29		-3.88
1496	2/4/1957	1957	2	35	3.54		-9.29		-2.88
1497	2/5/1957	1957	2	36	2.54		-8.29		-2.88
1498	2/6/1957	1957	2	37	7.54		-5.29		1.13
1499	2/7/1957	1957	2	38	9.54		-5.29		2.13
1500	2/8/1957	1957	2	39	7.54		-0.29		3.63
1501	2/9/1957	1957	2	40	3.54		-3.29		0.13
1502	2/10/1957	1957	2	41	7.54		-2.29		2.63
1503	2/11/1957	1957	2	42	7.54		-2.29		2.63
1504	2/12/1957	1957	2	43	9.54		-1.29		4.13
1505	2/13/1957	1957	2	44	12.54		-0.29		6.13
1506	2/14/1957	1957	2	45	11.54		-0.29		5.63
1507	2/15/1957	1957	2	46	5.54		-5.29		0.13
1508	2/16/1957	1957	2	47	9.54		-5.29		2.13
1509	2/17/1957	1957	2	48	7.54		-4.29		1.63
1510	2/18/1957	1957	2	49	6.54		-6.29		0.13
1511	2/19/1957	1957	2	50	7.54		-3.29		2.13
1512	2/20/1957	1957	2	51	9.54		-3.29		3.13
1513	2/21/1957	1957	2	52	1.54		-8.29		-3.38
1514	2/22/1957	1957	2	53	8.54		-3.29		2.63
1515	2/23/1957	1957	2	54	12.54		-0.29		6.13
1516	2/24/1957	1957	2	55	9.54		2.71		6.13
1517	2/25/1957	1957	2	56	8.54		-2.29		3.13
1518	2/26/1957	1957	2	57	8.54		-5.29		1.63
1519	2/27/1957	1957	2	58	4.54		-2.29		1.13
1520	2/28/1957	1957	2	59	1.54		-7.29		-2.88
1521	3/1/1957	1957	3	60	8.09		-9.33		-0.62
1522	3/2/1957	1957	3	61	7.09		-9.33		-1.12
1523	3/3/1957	1957	3	62	5.09		-6.33		-0.62
1524	3/4/1957	1957	3	63	0.09		-8.33		-4.12
1525	3/5/1957	1957	3	64	3.09		-8.33		-2.62
1526	3/6/1957	1957	3	65	1.09		-13.33		-6.12
1527	3/7/1957	1957	3	66	4.09		-7.33		-1.62
1528	3/8/1957	1957	3	67	5.09		-0.33		2.38
1529	3/9/1957	1957	3	68	13.09		0.67		6.88
1530	3/10/1957	1957	3	69	6.09		-3.33		1.38
1531	3/11/1957	1957	3	70	1.09		-6.33		-2.62
1532	3/12/1957	1957	3	71	7.09		-1.33		2.88
1533	3/13/1957	1957	3	72	0.09		-12.33		-6.12
1534	3/14/1957	1957	3	73	-0.91		-14.33		-7.62
1535	3/15/1957	1957	3	74	9.09		-6.33		1.38
1536	3/16/1957	1957	3	75	8.09		-1.33		3.38
1537	3/17/1957	1957	3	76	6.09		-3.33		1.38
1538	3/18/1957	1957	3	77	5.09		-6.33		-0.62
1539	3/19/1957	1957	3	78	10.09		-3.33		3.38
1540	3/20/1957	1957	3	79	7.09		-2.33		2.38
1541	3/21/1957	1957	3	80	11.09		-2.33		4.38
1542	3/22/1957	1957	3	81	-0.91		-11.33		-6.12
1543	3/23/1957	1957	3	82	-5.91		-12.33		-9.12
1544	3/24/1957	1957	3	83	3.09		-14.33		-5.62
1545	3/25/1957	1957	3	84	7.09		-10.33		-1.62
1546	3/26/1957	1957	3	85	3.09		-5.33		-1.12
1547	3/27/1957	1957	3	86	4.09		-8.33		-2.12
1548	3/28/1957	1957	3	87	6.09		-3.33		1.38
1549	3/29/1957	1957	3	88	10.09		-0.33		4.88
1550	3/30/1957	1957	3	89	9.09		-2.33		3.38
1551	3/31/1957	1957	3	90	1.09		-2.33		-0.62
1552	4/1/1957	1957	4	91	1.13		-3.02		-0.95
1553	4/2/1957	1957	4	92	-2.87		-10.02		-6.45
1554	4/3/1957	1957	4	93	0.13		-13.02		-6.45
1555	4/4/1957	1957	4	94	-1.87		-9.02		-5.45
1556	4/5/1957	1957	4	95	6.13		-9.02		-1.45
1557	4/6/1957	1957	4	96	5.13		-9.02		-1.95
1558	4/7/1957	1957	4	97	-6.87		-13.02		-9.95
1559	4/8/1957	1957	4	98	8.13		-11.02		-1.45
1560	4/9/1957	1957	4	99	8.13		-4.02		2.06
1561	4/10/1957	1957	4	100	8.13		-2.02		3.06
1562	4/11/1957	1957	4	101	-2.87		-13.02		-7.95
1563	4/12/1957	1957	4	102	6.13		-13.02		-3.45
1564	4/13/1957	1957	4	103	9.13		-1.02		4.06
1565	4/14/1957	1957	4	104	16.13		-2.02		7.06
1566	4/15/1957	1957	4	105	10.13		0.98		5.56
1567	4/16/1957	1957	4	106	8.13		-0.02		4.06
1568	4/17/1957	1957	4	107	12.13		-2.02		5.06
1569	4/18/1957	1957	4	108	15.13		-0.02		7.56
1570	4/19/1957	1957	4	109	6.13		-3.02		1.56
1571	4/20/1957	1957	4	110	11.13		-3.02		4.06
1572	4/21/1957	1957	4	111	15.13		-0.02		7.56
1573	4/22/1957	1957	4	112	11.13		-2.02		4.56
1574	4/23/1957	1957	4	113	7.13		-2.02		2.56
1575	4/24/1957	1957	4	114	8.13		-0.02		4.06
1576	4/25/1957	1957	4	115	4.13		-6.02		-0.95
1577	4/26/1957	1957	4	116	5.13		-8.02		-1.45
1578	4/27/1957	1957	4	117	0.13		-6.02		-2.95
1579	4/28/1957	1957	4	118	4.13		-6.02		-0.95
1580	4/29/1957	1957	4	119	12.13		-2.02		5.06
1581	4/30/1957	1957	4	120	13.13		0.98		7.06
1582	5/1/1957	1957	5	121	17.82		1.95		9.89
1583	5/2/1957	1957	5	122	17.82		3.95		10.89
1584	5/3/1957	1957	5	123	14.82		2.95		8.89
1585	5/4/1957	1957	5	124	10.82		0.95		5.89
1586	5/5/1957	1957	5	125	6.82		0.95		3.89
1587	5/6/1957	1957	5	126	17.82		2.95		10.39
1588	5/7/1957	1957	5	127	17.82		2.95		10.39
1589	5/8/1957	1957	5	128	6.82		-0.05		3.39
1590	5/9/1957	1957	5	129	4.82		-0.05		2.39
1591	5/10/1957	1957	5	130	5.82		-1.05		2.39
1592	5/11/1957	1957	5	131	10.82		0.95		5.89
1593	5/12/1957	1957	5	132	10.82		-0.05		5.39
1594	5/13/1957	1957	5	133	7.82		-0.05		3.89
1595	5/14/1957	1957	5	134	9.82		0.95		5.39
1596	5/15/1957	1957	5	135	1.82		-2.05		-0.12
1597	5/16/1957	1957	5	136	2.82		-3.05		-0.12
1598	5/17/1957	1957	5	137	11.82		-3.05		4.39
1599	5/18/1957	1957	5	138	15.82		-0.05		7.89
1600	5/19/1957	1957	5	139	16.82		1.95		9.39
1601	5/20/1957	1957	5	140	5.82		-1.05		2.39
1602	5/21/1957	1957	5	141	10.82		-0.05		5.39
1603	5/22/1957	1957	5	142	1.82		-2.05		-0.12
1604	5/23/1957	1957	5	143	7.82		-1.05		3.39
1605	5/24/1957	1957	5	144	15.82		-0.05		7.89
1606	5/25/1957	1957	5	145	15.82		0.95		8.39
1607	5/26/1957	1957	5	146	16.82		1.95		9.39
1608	5/27/1957	1957	5	147	18.82		2.95		10.89
1609	5/28/1957	1957	5	148	20.82		3.95		12.39
1610	5/29/1957	1957	5	149	20.82		5.95		13.39
1611	5/30/1957	1957	5	150	18.82		2.95		10.89
1612	5/31/1957	1957	5	151	7.82		1.95		4.89
1613	6/1/1957	1957	6	152	7.57		2.09		4.83
1614	6/2/1957	1957	6	153	20.57		3.09		11.83
1615	6/3/1957	1957	6	154	21.57		8.09		14.83
1616	6/4/1957	1957	6	155	22.57		8.09		15.33
1617	6/5/1957	1957	6	156	23.57		9.09		16.33
1618	6/6/1957	1957	6	157	23.57		8.09		15.83
1619	6/7/1957	1957	6	158	23.57		7.09		15.33
1620	6/8/1957	1957	6	159	23.57		9.09		16.33
1621	6/9/1957	1957	6	160	23.57		11.09		17.33
1622	6/10/1957	1957	6	161	18.57		5.09		11.83
1623	6/11/1957	1957	6	162	9.57		4.09		6.83
1624	6/12/1957	1957	6	163	19.57		4.09		11.83
1625	6/13/1957	1957	6	164	13.57		3.09		8.33
1626	6/14/1957	1957	6	165	16.57		1.09		8.83
1627	6/15/1957	1957	6	166	7.57		3.09		5.33
1628	6/16/1957	1957	6	167	11.57		1.09		6.33
1629	6/17/1957	1957	6	168	13.57		1.09		7.33
1630	6/18/1957	1957	6	169	18.57		2.09		10.33
1631	6/19/1957	1957	6	170	24.57		7.09		15.83
1632	6/20/1957	1957	6	171	25.57		10.09		17.83
1633	6/21/1957	1957	6	172	16.57		6.09		11.33
1634	6/22/1957	1957	6	173	18.57		3.09		10.83
1635	6/23/1957	1957	6	174	16.57		3.09		9.83
1636	6/24/1957	1957	6	175	25.57		4.09		14.83
1637	6/25/1957	1957	6	176	24.57		11.09		17.83
1638	6/26/1957	1957	6	177	23.57		11.09		17.33
1639	6/27/1957	1957	6	178	23.57		9.09		16.33
1640	6/28/1957	1957	6	179	27.57		7.09		17.33
1641	6/29/1957	1957	6	180	28.57		13.09		20.83
1642	6/30/1957	1957	6	181	26.57		14.09		20.33
1643	7/1/1957	1957	7	182	30.55		13.38		21.97
1644	7/2/1957	1957	7	183	31.55		17.38		24.47
1645	7/3/1957	1957	7	184	29.55		14.38		21.97
1646	7/4/1957	1957	7	185	23.55		7.38		15.47
1647	7/5/1957	1957	7	186	28.55		10.38		19.47
1648	7/6/1957	1957	7	187	31.55		14.38		22.97
1649	7/7/1957	1957	7	188	27.55		11.38		19.47
1650	7/8/1957	1957	7	189	22.55		11.38		16.97
1651	7/9/1957	1957	7	190	24.55		9.38		16.97
1652	7/10/1957	1957	7	191	24.55		13.38		18.97
1653	7/11/1957	1957	7	192	25.55		13.38		19.47
1654	7/12/1957	1957	7	193	23.55		11.38		17.47
1655	7/13/1957	1957	7	194	23.55		8.38		15.97
1656	7/14/1957	1957	7	195	23.55		9.38		16.47
1657	7/15/1957	1957	7	196	28.55		13.38		20.97
1658	7/16/1957	1957	7	197	26.55		14.38		20.47
1659	7/17/1957	1957	7	198	27.55		11.38		19.47
1660	7/18/1957	1957	7	199	20.55		11.38		15.97
1661	7/19/1957	1957	7	200	18.55		11.38		14.97
1662	7/20/1957	1957	7	201	20.55		11.38		15.97
1663	7/21/1957	1957	7	202	21.55		8.38		14.97
1664	7/22/1957	1957	7	203	22.55		9.38		15.97
1665	7/23/1957	1957	7	204	19.55		9.38		14.47
1666	7/24/1957	1957	7	205	18.55		8.38		13.47
1667	7/25/1957	1957	7	206	15.55		10.38		12.97
1668	7/26/1957	1957	7	207	19.55		9.38		14.47
1669	7/27/1957	1957	7	208	22.55		12.38		17.47
1670	7/28/1957	1957	7	209	27.55		12.38		19.97
1671	7/29/1957	1957	7	210	25.55		12.38		18.97
1672	7/30/1957	1957	7	211	23.55		11.38		17.47
1673	7/31/1957	1957	7	212	26.55		13.38		19.97
1674	8/1/1957	1957	8	213	26.25		15.08		20.67
1675	8/2/1957	1957	8	214	24.25		14.08		19.17
1676	8/3/1957	1957	8	215	26.25		12.08		19.17
1677	8/4/1957	1957	8	216	22.25		11.08		16.67
1678	8/5/1957	1957	8	217	22.25		11.08		16.67
1679	8/6/1957	1957	8	218	24.25		11.08		17.67
1680	8/7/1957	1957	8	219	24.25		11.08		17.67
1681	8/8/1957	1957	8	220	24.25		11.08		17.67
1682	8/9/1957	1957	8	221	22.25		12.08		17.17
1683	8/10/1957	1957	8	222	25.25		12.08		18.67
1684	8/11/1957	1957	8	223	26.25		14.08		20.17
1685	8/12/1957	1957	8	224	25.25		11.08		18.17
1686	8/13/1957	1957	8	225	22.25		9.08		15.67
1687	8/14/1957	1957	8	226	25.25		13.08		19.17
1688	8/15/1957	1957	8	227	24.25		9.08		16.67
1689	8/16/1957	1957	8	228	20.25		8.08		14.17
1690	8/17/1957	1957	8	229	22.25		7.08		14.67
1691	8/18/1957	1957	8	230	19.25		7.08		13.17
1692	8/19/1957	1957	8	231	26.25		12.08		19.17
1693	8/20/1957	1957	8	232	16.25		10.08		13.17
1694	8/21/1957	1957	8	233	19.25		9.08		14.17
1695	8/22/1957	1957	8	234	23.25		10.08		16.67
1696	8/23/1957	1957	8	235	19.25		7.08		13.17
1697	8/24/1957	1957	8	236	25.25		11.08		18.17
1698	8/25/1957	1957	8	237	24.25		11.08		17.67
1699	8/26/1957	1957	8	238	21.25		11.08		16.17
1700	8/27/1957	1957	8	239	22.25		8.08		15.17
1701	8/28/1957	1957	8	240	21.25		7.08		14.17
1702	8/29/1957	1957	8	241	19.25		8.08		13.67
1703	8/30/1957	1957	8	242	17.25		8.08		12.67
1704	8/31/1957	1957	8	243	20.25		6.08		13.17
1705	9/1/1957	1957	9	244	17.82		5.75		11.79
1706	9/2/1957	1957	9	245	20.82		5.75		13.29
1707	9/3/1957	1957	9	246	23.82		7.75		15.79
1708	9/4/1957	1957	9	247	21.82		8.75		15.29
1709	9/5/1957	1957	9	248	20.82		7.75		14.29
1710	9/6/1957	1957	9	249	13.82		5.75		9.79
1711	9/7/1957	1957	9	250	19.82		4.75		12.29
1712	9/8/1957	1957	9	251	22.82		5.75		14.29
1713	9/9/1957	1957	9	252	12.82		0.75		6.79
1714	9/10/1957	1957	9	253	10.82		0.75		5.79
1715	9/11/1957	1957	9	254	12.82		-0.25		6.29
1716	9/12/1957	1957	9	255	16.82		2.75		9.79
1717	9/13/1957	1957	9	256	8.82		-1.25		3.79
1718	9/14/1957	1957	9	257	11.82		-2.25		4.79
1719	9/15/1957	1957	9	258	17.82		5.75		11.79
1720	9/16/1957	1957	9	259	20.82		6.75		13.79
1721	9/17/1957	1957	9	260	21.82		8.75		15.29
1722	9/18/1957	1957	9	261	16.82		2.75		9.79
1723	9/19/1957	1957	9	262	6.82		0.75		3.79
1724	9/20/1957	1957	9	263	7.82		-0.25		3.79
1725	9/21/1957	1957	9	264	8.82		-2.25		3.29
1726	9/22/1957	1957	9	265	16.82		-2.25		7.29
1727	9/23/1957	1957	9	266	21.82		3.75		12.79
1728	9/24/1957	1957	9	267	21.82		7.75		14.79
1729	9/25/1957	1957	9	268	21.82		6.75		14.29
1730	9/26/1957	1957	9	269	16.82		5.75		11.29
1731	9/27/1957	1957	9	270	22.82		5.75		14.29
1732	9/28/1957	1957	9	271	24.82		8.75		16.79
1733	9/29/1957	1957	9	272	24.82		10.75		17.79
1734	9/30/1957	1957	9	273	23.82		10.75		17.29
1735	10/1/1957	1957	10	274	23.39		10.08		16.74
1736	10/2/1957	1957	10	275	21.39		9.08		15.24
1737	10/3/1957	1957	10	276	21.39		8.08		14.74
1738	10/4/1957	1957	10	277	16.39		5.08		10.74
1739	10/5/1957	1957	10	278	18.39		0.08		9.24
1740	10/6/1957	1957	10	279	18.39		6.08		12.24
1741	10/7/1957	1957	10	280	15.39		2.08		8.74
1742	10/8/1957	1957	10	281	6.34	A.1.A1	1.08		3.71
1743	10/9/1957	1957	10	282	15.39		0.08		7.74
1744	10/10/1957	1957	10	283	16.39		1.08		8.74
1745	10/11/1957	1957	10	284	18.39		6.08		12.24
1746	10/12/1957	1957	10	285	15.39		4.08		9.74
1747	10/13/1957	1957	10	286	7.39		0.08		3.74
1748	10/14/1957	1957	10	287	5.39		1.08		3.24
1749	10/15/1957	1957	10	288	10.39		0.08		5.24
1750	10/16/1957	1957	10	289	2.39		0.08		1.24
1751	10/17/1957	1957	10	290	12.39		0.08		6.24
1752	10/18/1957	1957	10	291	13.39		1.08		7.24
1753	10/19/1957	1957	10	292	3.39		0.08		1.74
1754	10/20/1957	1957	10	293	2.39		0.08		1.24
1755	10/21/1957	1957	10	294	11.39		0.08		5.74
1756	10/22/1957	1957	10	295	8.39		-0.92		3.74
1757	10/23/1957	1957	10	296	10.39		0.08		5.24
1758	10/24/1957	1957	10	297	6.39		-5.92		0.24
1759	10/25/1957	1957	10	298	0.39		-5.92		-2.77
1760	10/26/1957	1957	10	299	6.39		-5.92		0.24
1761	10/27/1957	1957	10	300	11.39		-4.92		3.24
1762	10/28/1957	1957	10	301	9.39		-0.92		4.24
1763	10/29/1957	1957	10	302	11.39		-0.92		5.24
1764	10/30/1957	1957	10	303	16.39		4.08		10.24
1765	10/31/1957	1957	10	304	14.39		5.08		9.74
1766	11/1/1957	1957	11	305	5.34		-3.34		1.00
1767	11/2/1957	1957	11	306	-2.54	A.1.A1	-5.34		-3.94
1768	11/3/1957	1957	11	307	-1.66		-5.34		-3.50
1769	11/4/1957	1957	11	308	-1.66		-6.34		-4.00
1770	11/5/1957	1957	11	309	-0.66		-5.34		-3.00
1771	11/6/1957	1957	11	310	2.34		-5.34		-1.50
1772	11/7/1957	1957	11	311	1.34		-6.34		-2.50
1773	11/8/1957	1957	11	312	-3.66		-8.34		-6.00
1774	11/9/1957	1957	11	313	4.34		-6.34		-1.00
1775	11/10/1957	1957	11	314	8.34		-2.34		3.00
1776	11/11/1957	1957	11	315	6.34		-1.34		2.50
1777	11/12/1957	1957	11	316	6.34		-5.34		0.50
1778	11/13/1957	1957	11	317	3.34		-5.34		-1.00
1779	11/14/1957	1957	11	318	5.34		-2.34		1.50
1780	11/15/1957	1957	11	319	-0.66		-10.34		-5.50
1781	11/16/1957	1957	11	320	-4.66		-10.34		-7.50
1782	11/17/1957	1957	11	321	-3.66		-12.34		-8.00
1783	11/18/1957	1957	11	322	-2.66		-12.34		-7.50
1784	11/19/1957	1957	11	323	-1.66		-10.34		-6.00
1785	11/20/1957	1957	11	324	-6.66		-15.34		-11.00
1786	11/21/1957	1957	11	325	-7.66		-17.34		-12.50
1787	11/22/1957	1957	11	326	3.34		-15.34		-6.00
1788	11/23/1957	1957	11	327	12.34		-1.34		5.50
1789	11/24/1957	1957	11	328	10.34		-2.34		4.00
1790	11/25/1957	1957	11	329	10.34		1.66		6.00
1791	11/26/1957	1957	11	330	10.34		-2.34		4.00
1792	11/27/1957	1957	11	331	-0.66		-9.34		-5.00
1793	11/28/1957	1957	11	332	-1.66		-8.34		-5.00
1794	11/29/1957	1957	11	333	-6.66		-13.34		-10.00
1795	11/30/1957	1957	11	334	5.34		-6.34		-0.50
1796	12/1/1957	1957	12	335	6.46		-3.09		1.69
1797	12/2/1957	1957	12	336	0.46		-7.09		-3.32
1798	12/3/1957	1957	12	337	1.46		-7.09		-2.82
1799	12/4/1957	1957	12	338	12.46		-1.09		5.69
1800	12/5/1957	1957	12	339	3.46		-2.09		0.69
1801	12/6/1957	1957	12	340	-0.54		-6.09		-3.32
1802	12/7/1957	1957	12	341	-1.54		-8.09		-4.82
1803	12/8/1957	1957	12	342	6.46		-5.09		0.69
1804	12/9/1957	1957	12	343	11.46		2.91		7.19
1805	12/10/1957	1957	12	344	6.46		-12.09		-2.82
1806	12/11/1957	1957	12	345	7.46		-5.09		1.19
1807	12/12/1957	1957	12	346	6.46		-0.09		3.19
1808	12/13/1957	1957	12	347	10.46		-1.09		4.69
1809	12/14/1957	1957	12	348	9.46		0.91		5.19
1810	12/15/1957	1957	12	349	5.46		-0.09		2.69
1811	12/16/1957	1957	12	350	9.46		0.91		5.19
1812	12/17/1957	1957	12	351	7.46		-4.09		1.69
1813	12/18/1957	1957	12	352	5.46		-5.09		0.19
1814	12/19/1957	1957	12	353	-3.54		-11.09		-7.32
1815	12/20/1957	1957	12	354	5.46		-6.09		-0.32
1816	12/21/1957	1957	12	355	10.46		-2.09		4.19
1817	12/22/1957	1957	12	356	5.46		-8.09		-1.32
1818	12/23/1957	1957	12	357	-0.54		-9.09		-4.82
1819	12/24/1957	1957	12	358	2.46		-5.09		-1.32
1820	12/25/1957	1957	12	359	1.46		-4.09		-1.32
1821	12/26/1957	1957	12	360	7.46		-9.09		-0.82
1822	12/27/1957	1957	12	361	-1.54		-12.09		-6.82
1823	12/28/1957	1957	12	362	0.46		-6.09		-2.82
1824	12/29/1957	1957	12	363	-0.54		-6.09		-3.32
1825	12/30/1957	1957	12	364	-4.54		-13.09		-8.82
1826	12/31/1957	1957	12	365	-2.54		-15.09		-8.82
1827	1/1/1958	1958	1	1	4.58		-4.87		-0.15
1828	1/2/1958	1958	1	2	6.58		-5.87		0.36
1829	1/3/1958	1958	1	3	3.58		-7.87		-2.15
1830	1/4/1958	1958	1	4	5.58		-6.87		-0.65
1831	1/5/1958	1958	1	5	7.58		-4.87		1.36
1832	1/6/1958	1958	1	6	5.58		-5.87		-0.15
1833	1/7/1958	1958	1	7	8.58		-2.87		2.86
1834	1/8/1958	1958	1	8	11.58		-1.87		4.86
1835	1/9/1958	1958	1	9	7.58		-2.87		2.36
1836	1/10/1958	1958	1	10	10.58		-1.87		4.36
1837	1/11/1958	1958	1	11	1.58		-5.87		-2.15
1838	1/12/1958	1958	1	12	2.58		-7.87		-2.65
1839	1/13/1958	1958	1	13	0.58		-6.87		-3.15
1840	1/14/1958	1958	1	14	-0.42		-10.87		-5.65
1841	1/15/1958	1958	1	15	4.58		-5.87		-0.65
1842	1/16/1958	1958	1	16	6.58		-5.87		0.36
1843	1/17/1958	1958	1	17	8.58		-4.87		1.86
1844	1/18/1958	1958	1	18	0.58		-7.87		-3.65
1845	1/19/1958	1958	1	19	-7.42		-13.87		-10.65
1846	1/20/1958	1958	1	20	-1.42		-17.80		-9.61
1847	1/21/1958	1958	1	21	5.58		-11.87		-3.15
1848	1/22/1958	1958	1	22	-0.42		-15.87		-8.15
1849	1/23/1958	1958	1	23	2.58		-15.87		-6.65
1850	1/24/1958	1958	1	24	-0.42		-5.87		-3.15
1851	1/25/1958	1958	1	25	2.58		-5.87		-1.65
1852	1/26/1958	1958	1	26	4.58		-7.87		-1.65
1853	1/27/1958	1958	1	27	-0.42		-7.87		-4.15
1854	1/28/1958	1958	1	28	2.58		-9.87		-3.65
1855	1/29/1958	1958	1	29	2.58		-2.87		-0.15
1856	1/30/1958	1958	1	30	0.58		-7.87		-3.65
1857	1/31/1958	1958	1	31	-2.42		-7.87		-5.15
1858	2/1/1958	1958	2	32	-0.46		-8.29		-4.38
1859	2/2/1958	1958	2	33	7.54		-6.29		0.63
1860	2/3/1958	1958	2	34	9.54		-2.29		3.63
1861	2/4/1958	1958	2	35	8.54		-1.29		3.63
1862	2/5/1958	1958	2	36	3.54		-5.29		-0.88
1863	2/6/1958	1958	2	37	1.54		-7.29		-2.88
1864	2/7/1958	1958	2	38	6.54		-7.29		-0.38
1865	2/8/1958	1958	2	39	5.54		-5.29		0.13
1866	2/9/1958	1958	2	40	4.54		-6.29		-0.88
1867	2/10/1958	1958	2	41	3.54		-6.29		-1.38
1868	2/11/1958	1958	2	42	-1.46		-13.29		-7.38
1869	2/12/1958	1958	2	43	0.54		-15.29		-7.38
1870	2/13/1958	1958	2	44	4.54		-9.29		-2.38
1871	2/14/1958	1958	2	45	1.54		-10.29		-4.38
1872	2/15/1958	1958	2	46	3.54		-7.29		-1.88
1873	2/16/1958	1958	2	47	4.54		-2.29		1.13
1874	2/17/1958	1958	2	48	4.54		-0.29		2.13
1875	2/18/1958	1958	2	49	11.54		-0.29		5.63
1876	2/19/1958	1958	2	50	14.54		0.71		7.63
1877	2/20/1958	1958	2	51	14.54		1.71		8.13
1878	2/21/1958	1958	2	52	11.54		-0.29		5.63
1879	2/22/1958	1958	2	53	16.54		-0.29		8.13
1880	2/23/1958	1958	2	54	13.54		0.71		7.13
1881	2/24/1958	1958	2	55	10.54		-1.29		4.63
1882	2/25/1958	1958	2	56	8.54		-2.29		3.13
1883	2/26/1958	1958	2	57	0.54		-8.29		-3.88
1884	2/27/1958	1958	2	58	-4.46		-9.29		-6.88
1885	2/28/1958	1958	2	59	-6.46		-12.29		-9.38
1886	3/1/1958	1958	3	60	-2.91		-13.33		-8.12
1887	3/2/1958	1958	3	61	-0.91		-12.33		-6.62
1888	3/3/1958	1958	3	62	-4.91		-13.33		-9.12
1889	3/4/1958	1958	3	63	1.09		-12.33		-5.62
1890	3/5/1958	1958	3	64	4.09		-14.33		-5.12
1891	3/6/1958	1958	3	65	6.09		-7.33		-0.62
1892	3/7/1958	1958	3	66	0.09		-6.33		-3.12
1893	3/8/1958	1958	3	67	8.09		-6.33		0.88
1894	3/9/1958	1958	3	68	-3.91		-12.33		-8.12
1895	3/10/1958	1958	3	69	-5.91		-13.33		-9.62
1896	3/11/1958	1958	3	70	-6.91		-17.80		-12.36
1897	3/12/1958	1958	3	71	-5.91		-15.33		-10.62
1898	3/13/1958	1958	3	72	-4.91		-17.80		-11.36
1899	3/14/1958	1958	3	73	0.09		-13.33		-6.62
1900	3/15/1958	1958	3	74	2.09		-10.33		-4.12
1901	3/16/1958	1958	3	75	-3.91		-17.33		-10.62
1902	3/17/1958	1958	3	76	2.09		-17.80		-7.86
1903	3/18/1958	1958	3	77	1.09		-8.33		-3.62
1904	3/19/1958	1958	3	78	4.09		-10.33		-3.12
1905	3/20/1958	1958	3	79	11.09		-5.33		2.88
1906	3/21/1958	1958	3	80	9.09		-1.33		3.88
1907	3/22/1958	1958	3	81	7.09		-2.33		2.38
1908	3/23/1958	1958	3	82	1.09		-2.33		-0.62
1909	3/24/1958	1958	3	83	6.09		-3.33		1.38
1910	3/25/1958	1958	3	84	6.09		-6.33		-0.12
1911	3/26/1958	1958	3	85	5.09		-6.33		-0.62
1912	3/27/1958	1958	3	86	7.09		-8.33		-0.62
1913	3/28/1958	1958	3	87	-1.91		-6.33		-4.12
1914	3/29/1958	1958	3	88	2.09		-7.33		-2.62
1915	3/30/1958	1958	3	89	10.09		-5.33		2.38
1916	3/31/1958	1958	3	90	8.09		-4.33		1.88
1917	4/1/1958	1958	4	91	7.13		-6.02		0.56
1918	4/2/1958	1958	4	92	7.13		-2.02		2.56
1919	4/3/1958	1958	4	93	10.13		-3.02		3.56
1920	4/4/1958	1958	4	94	0.13		-5.02		-2.45
1921	4/5/1958	1958	4	95	0.13		-6.02		-2.95
1922	4/6/1958	1958	4	96	6.13		-5.02		0.56
1923	4/7/1958	1958	4	97	6.13		-6.02		0.06
1924	4/8/1958	1958	4	98	1.13		-6.02		-2.45
1925	4/9/1958	1958	4	99	0.13		-6.02		-2.95
1926	4/10/1958	1958	4	100	1.13		-7.02		-2.95
1927	4/11/1958	1958	4	101	1.13		-8.02		-3.45
1928	4/12/1958	1958	4	102	5.13		-7.02		-0.95
1929	4/13/1958	1958	4	103	9.13		-7.02		1.06
1930	4/14/1958	1958	4	104	12.13		-0.02		6.06
1931	4/15/1958	1958	4	105	14.13		-0.02		7.06
1932	4/16/1958	1958	4	106	17.13		4.98		11.06
1933	4/17/1958	1958	4	107	13.13		2.98		8.06
1934	4/18/1958	1958	4	108	12.13		2.98		7.56
1935	4/19/1958	1958	4	109	10.13		-0.02		5.06
1936	4/20/1958	1958	4	110	10.13		0.98		5.56
1937	4/21/1958	1958	4	111	7.13		-2.02		2.56
1938	4/22/1958	1958	4	112	12.13		-2.02		5.06
1939	4/23/1958	1958	4	113	4.13		-10.02		-2.95
1940	4/24/1958	1958	4	114	-1.87		-10.02		-5.95
1941	4/25/1958	1958	4	115	-0.87		-7.02		-3.95
1942	4/26/1958	1958	4	116	2.13		-6.02		-1.95
1943	4/27/1958	1958	4	117	7.13		-5.02		1.06
1944	4/28/1958	1958	4	118	2.13		-6.02		-1.95
1945	4/29/1958	1958	4	119	0.13		-7.02		-3.45
1946	4/30/1958	1958	4	120	10.13		-5.02		2.56
1947	5/1/1958	1958	5	121	12.82		-0.05		6.39
1948	5/2/1958	1958	5	122	12.82		0.95		6.89
1949	5/3/1958	1958	5	123	14.82		1.95		8.39
1950	5/4/1958	1958	5	124	16.82		1.95		9.39
1951	5/5/1958	1958	5	125	18.82		3.95		11.39
1952	5/6/1958	1958	5	126	20.82		3.95		12.39
1953	5/7/1958	1958	5	127	16.82		2.95		9.89
1954	5/8/1958	1958	5	128	4.82		-0.05		2.39
1955	5/9/1958	1958	5	129	9.82		-0.05		4.89
1956	5/10/1958	1958	5	130	16.82		2.95		9.89
1957	5/11/1958	1958	5	131	18.82		5.95		12.39
1958	5/12/1958	1958	5	132	21.82		4.95		13.39
1959	5/13/1958	1958	5	133	15.82		2.95		9.39
1960	5/14/1958	1958	5	134	3.82		-0.05		1.89
1961	5/15/1958	1958	5	135	5.82		-0.05		2.89
1962	5/16/1958	1958	5	136	12.82		-0.05		6.39
1963	5/17/1958	1958	5	137	16.82		3.95		10.39
1964	5/18/1958	1958	5	138	13.82		2.95		8.39
1965	5/19/1958	1958	5	139	18.82		5.95		12.39
1966	5/20/1958	1958	5	140	20.82		7.95		14.39
1967	5/21/1958	1958	5	141	23.82		8.95		16.39
1968	5/22/1958	1958	5	142	17.82		3.95		10.89
1969	5/23/1958	1958	5	143	20.82		3.95		12.39
1970	5/24/1958	1958	5	144	18.82		5.95		12.39
1971	5/25/1958	1958	5	145	21.82		6.95		14.39
1972	5/26/1958	1958	5	146	22.82		9.95		16.39
1973	5/27/1958	1958	5	147	21.82		7.95		14.89
1974	5/28/1958	1958	5	148	23.82		7.95		15.89
1975	5/29/1958	1958	5	149	24.82		12.95		18.89
1976	5/30/1958	1958	5	150	23.82		10.95		17.39
1977	5/31/1958	1958	5	151	20.82		8.95		14.89
1978	6/1/1958	1958	6	152	21.57		6.09		13.83
1979	6/2/1958	1958	6	153	23.57		11.09		17.33
1980	6/3/1958	1958	6	154	27.57		10.09		18.83
1981	6/4/1958	1958	6	155	21.57		8.09		14.83
1982	6/5/1958	1958	6	156	10.57		7.09		8.83
1983	6/6/1958	1958	6	157	22.57		7.09		14.83
1984	6/7/1958	1958	6	158	22.57		10.09		16.33
1985	6/8/1958	1958	6	159	20.57		12.09		16.33
1986	6/9/1958	1958	6	160	22.57		9.09		15.83
1987	6/10/1958	1958	6	161	21.57		7.09		14.33
1988	6/11/1958	1958	6	162	18.57		4.09		11.33
1989	6/12/1958	1958	6	163	20.57		10.09		15.33
1990	6/13/1958	1958	6	164	15.57		3.09		9.33
1991	6/14/1958	1958	6	165	23.57		6.09		14.83
1992	6/15/1958	1958	6	166	24.57		6.09		15.33
1993	6/16/1958	1958	6	167	18.57		6.09		12.33
1994	6/17/1958	1958	6	168	20.57		5.09		12.83
1995	6/18/1958	1958	6	169	23.57		8.09		15.83
1996	6/19/1958	1958	6	170	20.57		5.09		12.83
1997	6/20/1958	1958	6	171	10.57		7.09		8.83
1998	6/21/1958	1958	6	172	13.57		6.09		9.83
1999	6/22/1958	1958	6	173	20.57		3.09		11.83
[truncated: 18,455 more rows]

## Sheet: C1
	Date	Year	Month	Julian	Max	FlagMax	Min	FlagMin	Mean
1	1/1/1953	1953	1	1	-6.00		-12.00		-9.00
2	1/2/1953	1953	1	2	-6.00		-13.00		-9.50
3	1/3/1953	1953	1	3	-3.00		-7.00		-5.00
4	1/4/1953	1953	1	4	-5.00		-7.00		-6.00
5	1/5/1953	1953	1	5	-1.00		-6.00		-3.50
6	1/6/1953	1953	1	6	0.00		-7.00		-3.50
7	1/7/1953	1953	1	7	-2.00		-7.00		-4.50
8	1/8/1953	1953	1	8	-2.00		-7.00		-4.50
9	1/9/1953	1953	1	9	5.00		-2.00		1.50
10	1/10/1953	1953	1	10	2.00		-1.00		0.50
11	1/11/1953	1953	1	11	7.00		-2.00		2.50
12	1/12/1953	1953	1	12	6.00		-2.00		2.00
13	1/13/1953	1953	1	13	2.00		-5.00		-1.50
14	1/14/1953	1953	1	14	-2.00		-22.00		-12.00
15	1/15/1953	1953	1	15	-8.00		-21.00		-14.50
16	1/16/1953	1953	1	16	-1.00		-11.00		-6.00
17	1/17/1953	1953	1	17	-5.00		-8.00		-6.50
18	1/18/1953	1953	1	18	-1.00		-5.00		-3.00
19	1/19/1953	1953	1	19	-2.00		-8.00		-5.00
20	1/20/1953	1953	1	20	0.00		-8.00		-4.00
21	1/21/1953	1953	1	21	-1.00		-9.00		-5.00
22	1/22/1953	1953	1	22	-5.00		-11.00		-8.00
23	1/23/1953	1953	1	23	-2.00		-8.00		-5.00
24	1/24/1953	1953	1	24	2.00		-4.00		-1.00
25	1/25/1953	1953	1	25	2.00		-1.00		0.50
26	1/26/1953	1953	1	26	3.00		-2.00		0.50
27	1/27/1953	1953	1	27	-2.00		-12.00		-7.00
28	1/28/1953	1953	1	28	-3.00		-10.00		-6.50
29	1/29/1953	1953	1	29	-1.00		-6.00		-3.50
30	1/30/1953	1953	1	30	-2.00		-8.00		-5.00
31	1/31/1953	1953	1	31	3.00		-8.00		-2.50
32	2/1/1953	1953	2	32	3.00		-3.00		0.00
33	2/2/1953	1953	2	33	0.00		-5.00		-2.50
34	2/3/1953	1953	2	34	3.00		-3.00		0.00
35	2/4/1953	1953	2	35	4.00		-5.00		-0.50
36	2/5/1953	1953	2	36	-5.00		-10.00		-7.50
37	2/6/1953	1953	2	37	-3.00		-9.00		-6.00
38	2/7/1953	1953	2	38	-3.00		-10.00		-6.50
39	2/8/1953	1953	2	39	0.00		-9.00		-4.50
40	2/9/1953	1953	2	40	-9.00		-16.00		-12.50
41	2/10/1953	1953	2	41	-3.00		-15.00		-9.00
42	2/11/1953	1953	2	42	-2.00		-17.00		-9.50
43	2/12/1953	1953	2	43	-7.00		-16.00		-11.50
44	2/13/1953	1953	2	44	-2.00		-12.00		-7.00
45	2/14/1953	1953	2	45	-6.00		-13.00		-9.50
46	2/15/1953	1953	2	46	-4.00		-16.00		-10.00
47	2/16/1953	1953	2	47	-11.00		-16.00		-13.50
48	2/17/1953	1953	2	48	-3.00		-12.00		-7.50
49	2/18/1953	1953	2	49	0.00		-11.00		-5.50
50	2/19/1953	1953	2	50	-11.00		-19.00		-15.00
51	2/20/1953	1953	2	51	-15.00		-21.00		-18.00
52	2/21/1953	1953	2	52	-12.00		-23.00		-17.50
53	2/22/1953	1953	2	53	-1.00		-16.00		-8.50
54	2/23/1953	1953	2	54	-2.00		-19.00		-10.50
55	2/24/1953	1953	2	55	-6.00		-23.00		-14.50
56	2/25/1953	1953	2	56	-4.00		-11.00		-7.50
57	2/26/1953	1953	2	57	0.00		-8.00		-4.00
58	2/27/1953	1953	2	58	2.00		-5.00		-1.50
59	2/28/1953	1953	2	59	4.00		-4.00		0.00
60	3/1/1953	1953	3	60	-1.00		-10.00		-5.50
61	3/2/1953	1953	3	61	-8.00		-12.00		-10.00
62	3/3/1953	1953	3	62	-11.00		-16.00		-13.50
63	3/4/1953	1953	3	63	-6.00		-15.00		-10.50
64	3/5/1953	1953	3	64	0.00		-8.00		-4.00
65	3/6/1953	1953	3	65	0.00		-12.00		-6.00
66	3/7/1953	1953	3	66	4.00		-6.00		-1.00
67	3/8/1953	1953	3	67	6.00		-7.00		-0.50
68	3/9/1953	1953	3	68	4.00		-3.00		0.50
69	3/10/1953	1953	3	69	6.00		-5.00		0.50
70	3/11/1953	1953	3	70	1.00		-5.00		-2.00
71	3/12/1953	1953	3	71	4.00		-7.00		-1.50
72	3/13/1953	1953	3	72	0.00		-9.00		-4.50
73	3/14/1953	1953	3	73	-6.00		-11.00		-8.50
74	3/15/1953	1953	3	74	3.00		-11.00		-4.00
75	3/16/1953	1953	3	75	4.00		-5.00		-0.50
76	3/17/1953	1953	3	76	3.00		-10.00		-3.50
77	3/18/1953	1953	3	77	0.00		-11.00		-5.50
78	3/19/1953	1953	3	78	3.00		-3.00		0.00
79	3/20/1953	1953	3	79	2.00		-10.00		-4.00
80	3/21/1953	1953	3	80	-6.00		-12.00		-9.00
81	3/22/1953	1953	3	81	-7.00		-12.00		-9.50
82	3/23/1953	1953	3	82	-4.00		-9.00		-6.50
83	3/24/1953	1953	3	83	4.00		-6.00		-1.00
84	3/25/1953	1953	3	84	8.00		-5.00		1.50
85	3/26/1953	1953	3	85	6.00		-2.00		2.00
86	3/27/1953	1953	3	86	9.00		-4.00		2.50
87	3/28/1953	1953	3	87	12.00		0.00		6.00
88	3/29/1953	1953	3	88	8.00		-1.00		3.50
89	3/30/1953	1953	3	89	-1.00		-7.00		-4.00
90	3/31/1953	1953	3	90	0.00		-8.00		-4.00
91	4/1/1953	1953	4	91	2.00		-7.00		-2.50
92	4/2/1953	1953	4	92	-1.00		-11.00		-6.00
93	4/3/1953	1953	4	93	3.00		-11.00		-4.00
94	4/4/1953	1953	4	94	1.00		-6.00		-2.50
95	4/5/1953	1953	4	95	4.00		-10.00		-3.00
96	4/6/1953	1953	4	96	2.00		-6.00		-2.00
97	4/7/1953	1953	4	97	1.00		-11.00		-5.00
98	4/8/1953	1953	4	98	-3.00		-13.00		-8.00
99	4/9/1953	1953	4	99	-6.00		-12.00		-9.00
100	4/10/1953	1953	4	100	-5.00		-12.00		-8.50
101	4/11/1953	1953	4	101	-8.00		-16.00		-12.00
102	4/12/1953	1953	4	102	-6.00		-13.00		-9.50
103	4/13/1953	1953	4	103	0.00		-10.00		-5.00
104	4/14/1953	1953	4	104	-3.00		-8.00		-5.50
105	4/15/1953	1953	4	105	1.00		-9.00		-4.00
106	4/16/1953	1953	4	106	2.00		-3.00		-0.50
107	4/17/1953	1953	4	107	3.00		-13.00		-5.00
108	4/18/1953	1953	4	108	-1.00		-12.00		-6.50
109	4/19/1953	1953	4	109	2.00		-9.00		-3.50
110	4/20/1953	1953	4	110	8.00		-4.00		2.00
111	4/21/1953	1953	4	111	11.00		0.00		5.50
112	4/22/1953	1953	4	112	13.00		1.00		7.00
113	4/23/1953	1953	4	113	8.00		0.00		4.00
114	4/24/1953	1953	4	114	4.00		-3.00		0.50
115	4/25/1953	1953	4	115	6.00		-5.00		0.50
116	4/26/1953	1953	4	116	11.00		-4.00		3.50
117	4/27/1953	1953	4	117	13.00		4.00		8.50
118	4/28/1953	1953	4	118	3.00		-1.00		1.00
119	4/29/1953	1953	4	119	0.00		-5.00		-2.50
120	4/30/1953	1953	4	120	3.00		-6.00		-1.50
121	5/1/1953	1953	5	121	-1.00		-8.00		-4.50
122	5/2/1953	1953	5	122	-1.00		-8.00		-4.50
123	5/3/1953	1953	5	123	-2.00		-8.00		-5.00
124	5/4/1953	1953	5	124	-1.00		-10.00		-5.50
125	5/5/1953	1953	5	125	4.00		-13.00		-4.50
126	5/6/1953	1953	5	126	10.00		-2.00		4.00
127	5/7/1953	1953	5	127	11.00		-1.00		5.00
128	5/8/1953	1953	5	128	12.00		1.00		6.50
129	5/9/1953	1953	5	129	5.00		-5.00		0.00
130	5/10/1953	1953	5	130	0.00		-7.00		-3.50
131	5/11/1953	1953	5	131	2.00		-8.00		-3.00
132	5/12/1953	1953	5	132	-3.00		-9.00		-6.00
133	5/13/1953	1953	5	133	1.00		-13.00		-6.00
134	5/14/1953	1953	5	134	4.00		-3.00		0.50
135	5/15/1953	1953	5	135	3.00		-6.00		-1.50
136	5/16/1953	1953	5	136	0.00		-2.00		-1.00
137	5/17/1953	1953	5	137	4.00		-4.00		0.00
138	5/18/1953	1953	5	138	4.00		-2.00		1.00
139	5/19/1953	1953	5	139	7.00		0.00		3.50
140	5/20/1953	1953	5	140	4.00		0.00		2.00
141	5/21/1953	1953	5	141	15.00		1.00		8.00
142	5/22/1953	1953	5	142	11.00		1.00		6.00
143	5/23/1953	1953	5	143	6.00		-1.00		2.50
144	5/24/1953	1953	5	144	13.00		1.00		7.00
145	5/25/1953	1953	5	145	14.00		-1.00		6.50
146	5/26/1953	1953	5	146	14.00		1.00		7.50
147	5/27/1953	1953	5	147	13.00		3.00		8.00
148	5/28/1953	1953	5	148	14.00		1.00		7.50
149	5/29/1953	1953	5	149	8.00		1.00		4.50
150	5/30/1953	1953	5	150	13.00		1.00		7.00
151	5/31/1953	1953	5	151	14.00		-1.00		6.50
152	6/1/1953	1953	6	152	16.00		2.00		9.00
153	6/2/1953	1953	6	153	13.00		2.00		7.50
154	6/3/1953	1953	6	154	15.00		2.00		8.50
155	6/4/1953	1953	6	155	12.00		0.00		6.00
156	6/5/1953	1953	6	156	6.00		0.00		3.00
157	6/6/1953	1953	6	157	11.00		-1.00		5.00
158	6/7/1953	1953	6	158	9.00		0.00		4.50
159	6/8/1953	1953	6	159	16.00		3.00		9.50
160	6/9/1953	1953	6	160	19.00		2.00		10.50
161	6/10/1953	1953	6	161	23.00		4.00		13.50
162	6/11/1953	1953	6	162	22.00		6.00		14.00
163	6/12/1953	1953	6	163	19.00		6.00		12.50
164	6/13/1953	1953	6	164	21.00		8.00		14.50
165	6/14/1953	1953	6	165	19.00		7.00		13.00
166	6/15/1953	1953	6	166	19.00		3.00		11.00
167	6/16/1953	1953	6	167	18.00		3.00		10.50
168	6/17/1953	1953	6	168	21.00		10.00		15.50
169	6/18/1953	1953	6	169	19.00		6.00		12.50
170	6/19/1953	1953	6	170	8.00		3.00		5.50
171	6/20/1953	1953	6	171	16.00		3.00		9.50
172	6/21/1953	1953	6	172	19.00		1.00		10.00
173	6/22/1953	1953	6	173	19.00		3.00		11.00
174	6/23/1953	1953	6	174	22.00		3.00		12.50
175	6/24/1953	1953	6	175	20.00		4.00		12.00
176	6/25/1953	1953	6	176	16.00		1.00		8.50
177	6/26/1953	1953	6	177	21.00		2.00		11.50
178	6/27/1953	1953	6	178	16.00		5.00		10.50
179	6/28/1953	1953	6	179	19.00		3.00		11.00
180	6/29/1953	1953	6	180	24.00		4.00		14.00
181	6/30/1953	1953	6	181	23.00		9.00		16.00
182	7/1/1953	1953	7	182	21.00		8.00		14.50
183	7/2/1953	1953	7	183	20.00	1	6.00	lin	13.00
184	7/3/1953	1953	7	184	23.00		4.00		13.50
185	7/4/1953	1953	7	185	23.00		6.00		14.50
186	7/5/1953	1953	7	186	17.00		6.00		11.50
187	7/6/1953	1953	7	187	22.00		8.00		15.00
188	7/7/1953	1953	7	188	20.00		6.00		13.00
189	7/8/1953	1953	7	189	23.00		6.00		14.50
190	7/9/1953	1953	7	190	21.00		7.00		14.00
191	7/10/1953	1953	7	191	19.00		8.00		13.50
192	7/11/1953	1953	7	192	13.00		4.00		8.50
193	7/12/1953	1953	7	193	18.00		2.00		10.00
194	7/13/1953	1953	7	194	19.00		4.00		11.50
195	7/14/1953	1953	7	195	20.00		7.00		13.50
196	7/15/1953	1953	7	196	20.00		11.00		15.50
197	7/16/1953	1953	7	197	12.00		7.00		9.50
198	7/17/1953	1953	7	198	11.00		6.00		8.50
199	7/18/1953	1953	7	199	17.00		6.00		11.50
200	7/19/1953	1953	7	200	17.00		6.00		11.50
201	7/20/1953	1953	7	201	20.00		6.00		13.00
202	7/21/1953	1953	7	202	17.00		6.00		11.50
203	7/22/1953	1953	7	203	19.00		6.00		12.50
204	7/23/1953	1953	7	204	22.00		8.00		15.00
205	7/24/1953	1953	7	205	23.00		6.00		14.50
206	7/25/1953	1953	7	206	23.00		8.00		15.50
207	7/26/1953	1953	7	207	22.00		10.00		16.00
208	7/27/1953	1953	7	208	23.00		9.00		16.00
209	7/28/1953	1953	7	209	21.00		9.00		15.00
210	7/29/1953	1953	7	210	17.00		8.00		12.50
211	7/30/1953	1953	7	211	17.00		6.00		11.50
212	7/31/1953	1953	7	212	17.00		6.00		11.50
213	8/1/1953	1953	8	213	15.00		9.00		12.00
214	8/2/1953	1953	8	214	13.00		7.00		10.00
215	8/3/1953	1953	8	215	18.00		6.00		12.00
216	8/4/1953	1953	8	216	20.00		5.00		12.50
217	8/5/1953	1953	8	217	19.00		4.00		11.50
218	8/6/1953	1953	8	218	20.00		3.00		11.50
219	8/7/1953	1953	8	219	20.00		4.00		12.00
220	8/8/1953	1953	8	220	21.00		4.00		12.50
221	8/9/1953	1953	8	221	21.00		8.00		14.50
222	8/10/1953	1953	8	222	17.00		7.00		12.00
223	8/11/1953	1953	8	223	14.00		3.00		8.50
224	8/12/1953	1953	8	224	19.00		1.00		10.00
225	8/13/1953	1953	8	225	21.00		2.00		11.50
226	8/14/1953	1953	8	226	20.00		6.00		13.00
227	8/15/1953	1953	8	227	17.00		4.00		10.50
228	8/16/1953	1953	8	228	17.00		3.00		10.00
229	8/17/1953	1953	8	229	20.00		5.00		12.50
230	8/18/1953	1953	8	230	18.00		3.00		10.50
231	8/19/1953	1953	8	231	14.00		2.00		8.00
232	8/20/1953	1953	8	232	17.00		1.00		9.00
233	8/21/1953	1953	8	233	19.00		7.00		13.00
234	8/22/1953	1953	8	234	16.00		6.00		11.00
235	8/23/1953	1953	8	235	17.00		4.00		10.50
236	8/24/1953	1953	8	236	21.00		7.00		14.00
237	8/25/1953	1953	8	237	22.00		8.00		15.00
238	8/26/1953	1953	8	238	22.00		6.00		14.00
239	8/27/1953	1953	8	239	18.00		8.00		13.00
240	8/28/1953	1953	8	240	19.00		8.00		13.50
241	8/29/1953	1953	8	241	17.00		7.00		12.00
242	8/30/1953	1953	8	242	18.00		3.00		10.50
243	8/31/1953	1953	8	243	20.00		6.00		13.00
244	9/1/1953	1953	9	244	20.00		7.00		13.50
245	9/2/1953	1953	9	245	16.00		1.00		8.50
246	9/3/1953	1953	9	246	6.00		-1.00		2.50
247	9/4/1953	1953	9	247	11.00		-1.00		5.00
248	9/5/1953	1953	9	248	16.00		2.00		9.00
249	9/6/1953	1953	9	249	17.00		0.00		8.50
250	9/7/1953	1953	9	250	18.00		1.00		9.50
251	9/8/1953	1953	9	251	17.00		4.00		10.50
252	9/9/1953	1953	9	252	16.00		4.00		10.00
253	9/10/1953	1953	9	253	16.00		1.00		8.50
254	9/11/1953	1953	9	254	17.00		1.00		9.00
255	9/12/1953	1953	9	255	19.00		4.00		11.50
256	9/13/1953	1953	9	256	18.00		4.00		11.00
257	9/14/1953	1953	9	257	20.00		2.00		11.00
258	9/15/1953	1953	9	258	17.00		3.00		10.00
259	9/16/1953	1953	9	259	16.00		7.00		11.50
260	9/17/1953	1953	9	260	18.00		4.00		11.00
261	9/18/1953	1953	9	261	13.00		4.00		8.50
262	9/19/1953	1953	9	262	17.00		7.00		12.00
263	9/20/1953	1953	9	263	13.00		-1.00		6.00
264	9/21/1953	1953	9	264	19.00		-3.00		8.00
265	9/22/1953	1953	9	265	19.00		8.00		13.50
266	9/23/1953	1953	9	266	16.00		1.00		8.50
267	9/24/1953	1953	9	267	15.00		-1.00		7.00
268	9/25/1953	1953	9	268	17.00		-1.00		8.00
269	9/26/1953	1953	9	269	18.00		3.00		10.50
270	9/27/1953	1953	9	270	19.00		8.00		13.50
271	9/28/1953	1953	9	271	16.00		1.00		8.50
272	9/29/1953	1953	9	272	15.00		0.00		7.50
273	9/30/1953	1953	9	273	18.00		0.00		9.00
274	10/1/1953	1953	10	274	18.00		3.00		10.50
275	10/2/1953	1953	10	275	16.00		0.00		8.00
276	10/3/1953	1953	10	276	0.00		-6.00		-3.00
277	10/4/1953	1953	10	277	12.00		-6.00		3.00
278	10/5/1953	1953	10	278	12.00		-5.00		3.50
279	10/6/1953	1953	10	279	15.00		-3.00		6.00
280	10/7/1953	1953	10	280	16.00		3.00		9.50
281	10/8/1953	1953	10	281	16.00		1.00		8.50
282	10/9/1953	1953	10	282	17.00		0.00		8.50
283	10/10/1953	1953	10	283	18.00		0.00		9.00
284	10/11/1953	1953	10	284	17.00		1.00		9.00
285	10/12/1953	1953	10	285	12.00		0.00		6.00
286	10/13/1953	1953	10	286	7.00		2.00		4.50
287	10/14/1953	1953	10	287	9.00		-1.00		4.00
288	10/15/1953	1953	10	288	11.00		-2.00		4.50
289	10/16/1953	1953	10	289	8.00		0.00		4.00
290	10/17/1953	1953	10	290	11.00		-1.00		5.00
291	10/18/1953	1953	10	291	12.00		-1.00		5.50
292	10/19/1953	1953	10	292	13.00		-1.00		6.00
293	10/20/1953	1953	10	293	9.00		0.00		4.50
294	10/21/1953	1953	10	294	3.00		-2.00		0.50
295	10/22/1953	1953	10	295	0.00		-6.00		-3.00
296	10/23/1953	1953	10	296	-1.00		-6.00		-3.50
297	10/24/1953	1953	10	297	-1.00		-6.00		-3.50
298	10/25/1953	1953	10	298	0.00		-7.00		-3.50
299	10/26/1953	1953	10	299	3.00		-7.00		-2.00
300	10/27/1953	1953	10	300	4.00		-1.00		1.50
301	10/28/1953	1953	10	301	10.00		-3.00		3.50
302	10/29/1953	1953	10	302	12.00		1.00		6.50
303	10/30/1953	1953	10	303	8.00		-2.00		3.00
304	10/31/1953	1953	10	304	8.00		0.00		4.00
305	11/1/1953	1953	11	305	12.00		0.00		6.00
306	11/2/1953	1953	11	306	9.00		-1.00		4.00
307	11/3/1953	1953	11	307	5.00		-2.00		1.50
308	11/4/1953	1953	11	308	0.00		-7.00		-3.50
309	11/5/1953	1953	11	309	3.00		-7.00		-2.00
310	11/6/1953	1953	11	310	0.00		-6.00		-3.00
311	11/7/1953	1953	11	311	-2.00		-11.00		-6.50
312	11/8/1953	1953	11	312	5.00		-11.00		-3.00
313	11/9/1953	1953	11	313	6.00		-1.00		2.50
314	11/10/1953	1953	11	314	7.00		0.00		3.50
315	11/11/1953	1953	11	315	9.00		-2.00		3.50
316	11/12/1953	1953	11	316	8.00		-3.00		2.50
317	11/13/1953	1953	11	317	11.00		-1.00		5.00
318	11/14/1953	1953	11	318	9.00		0.00		4.50
319	11/15/1953	1953	11	319	7.00		0.00		3.50
320	11/16/1953	1953	11	320	9.00		-2.00		3.50
321	11/17/1953	1953	11	321	6.00		-2.00		2.00
322	11/18/1953	1953	11	322	-2.00		-13.00		-7.50
323	11/19/1953	1953	11	323	-11.00		-16.00		-13.50
324	11/20/1953	1953	11	324	-3.00		-16.00		-9.50
325	11/21/1953	1953	11	325	-7.00		-19.00		-13.00
326	11/22/1953	1953	11	326	-2.00		-11.00		-6.50
327	11/23/1953	1953	11	327	-1.00		-7.00		-4.00
328	11/24/1953	1953	11	328	-5.00		-8.00		-6.50
329	11/25/1953	1953	11	329	0.00		-7.00		-3.50
330	11/26/1953	1953	11	330	0.00		-2.00		-1.00
331	11/27/1953	1953	11	331	3.00		-2.00		0.50
332	11/28/1953	1953	11	332	0.00		-3.00		-1.50
333	11/29/1953	1953	11	333	0.00		-2.00		-1.00
334	11/30/1953	1953	11	334	6.00		-3.00		1.50
335	12/1/1953	1953	12	335	0.00		-10.00		-5.00
336	12/2/1953	1953	12	336	-7.00		-10.00		-8.50
337	12/3/1953	1953	12	337	-8.00		-12.00		-10.00
338	12/4/1953	1953	12	338	-2.00		-12.00		-7.00
339	12/5/1953	1953	12	339	-8.00		-14.00		-11.00
340	12/6/1953	1953	12	340	-3.00		-11.00		-7.00
341	12/7/1953	1953	12	341	-2.00		-11.00		-6.50
342	12/8/1953	1953	12	342	-10.00		-16.00		-13.00
343	12/9/1953	1953	12	343	-2.00		-16.00		-9.00
344	12/10/1953	1953	12	344	-1.00		-15.00		-8.00
345	12/11/1953	1953	12	345	-2.00		-21.00		-11.50
346	12/12/1953	1953	12	346	-1.00		-8.00		-4.50
347	12/13/1953	1953	12	347	-6.00		-10.00		-8.00
348	12/14/1953	1953	12	348	-2.00		-9.00		-5.50
349	12/15/1953	1953	12	349	-3.00		-5.00		-4.00
350	12/16/1953	1953	12	350	-1.00		-5.00		-3.00
351	12/17/1953	1953	12	351	0.00		-4.00		-2.00
352	12/18/1953	1953	12	352	0.00		-3.00		-1.50
353	12/19/1953	1953	12	353	0.00		-3.00		-1.50
354	12/20/1953	1953	12	354	-1.00		-11.00		-6.00
355	12/21/1953	1953	12	355	-10.00		-20.00		-15.00
356	12/22/1953	1953	12	356	-13.00		-24.00		-18.50
357	12/23/1953	1953	12	357	0.00		-21.00		-10.50
358	12/24/1953	1953	12	358	5.00		-12.00		-3.50
359	12/25/1953	1953	12	359	0.00		-11.00		-5.50
360	12/26/1953	1953	12	360	-2.00		-11.00		-6.50
361	12/27/1953	1953	12	361	-8.00		-17.00		-12.50
362	12/28/1953	1953	12	362	1.00		-11.00		-5.00
363	12/29/1953	1953	12	363	-7.00		-13.00		-10.00
364	12/30/1953	1953	12	364	-5.00		-13.00		-9.00
365	12/31/1953	1953	12	365	1.00		-6.00		-2.50
366	1/1/1954	1954	1	1	-2.00		-7.00		-4.50
367	1/2/1954	1954	1	2	-2.00		-10.00		-6.00
368	1/3/1954	1954	1	3	0.00		-9.00		-4.50
369	1/4/1954	1954	1	4	-5.00		-10.00		-7.50
370	1/5/1954	1954	1	5	1.00		-5.00		-2.00
371	1/6/1954	1954	1	6	6.00		-2.00		2.00
372	1/7/1954	1954	1	7	4.00		-1.00		1.50
373	1/8/1954	1954	1	8	1.00		-14.00		-6.50
374	1/9/1954	1954	1	9	-9.00		-15.00		-12.00
375	1/10/1954	1954	1	10	-6.00		-15.00		-10.50
376	1/11/1954	1954	1	11	-4.00		-18.00		-11.00
377	1/12/1954	1954	1	12	-3.00		-19.00		-11.00
378	1/13/1954	1954	1	13	-8.00		-11.00		-9.50
379	1/14/1954	1954	1	14	-3.00		-11.00		-7.00
380	1/15/1954	1954	1	15	-3.00		-7.00		-5.00
381	1/16/1954	1954	1	16	0.00		-4.00		-2.00
382	1/17/1954	1954	1	17	6.00		-3.00		1.50
383	1/18/1954	1954	1	18	0.00		-6.00		-3.00
384	1/19/1954	1954	1	19	0.00		-8.00		-4.00
385	1/20/1954	1954	1	20	-1.00		-13.00		-7.00
386	1/21/1954	1954	1	21	-2.00		-8.00		-5.00
387	1/22/1954	1954	1	22	1.00		-5.00		-2.00
388	1/23/1954	1954	1	23	1.00		-6.00		-2.50
389	1/24/1954	1954	1	24	1.00		-5.00		-2.00
390	1/25/1954	1954	1	25	2.00		-13.00		-5.50
391	1/26/1954	1954	1	26	-6.00		-15.00		-10.50
392	1/27/1954	1954	1	27	0.00		-9.00		-4.50
393	1/28/1954	1954	1	28	2.00		-3.00		-0.50
394	1/29/1954	1954	1	29	2.00		-4.00		-1.00
395	1/30/1954	1954	1	30	2.00		-3.00		-0.50
396	1/31/1954	1954	1	31	7.00		-3.00		2.00
397	2/1/1954	1954	2	32	2.00		-4.00		-1.00
398	2/2/1954	1954	2	33	3.00		-1.00		1.00
399	2/3/1954	1954	2	34	8.00		0.00		4.00
400	2/4/1954	1954	2	35	7.00		-7.00		0.00
401	2/5/1954	1954	2	36	5.00		-8.00		-1.50
402	2/6/1954	1954	2	37	1.00		-8.00		-3.50
403	2/7/1954	1954	2	38	8.00		-1.00		3.50
404	2/8/1954	1954	2	39	9.00		-2.00		3.50
405	2/9/1954	1954	2	40	8.00		0.00		4.00
406	2/10/1954	1954	2	41	2.00		-6.00		-2.00
407	2/11/1954	1954	2	42	0.00		-6.00		-3.00
408	2/12/1954	1954	2	43	4.00		-2.00		1.00
409	2/13/1954	1954	2	44	6.00		-1.00		2.50
410	2/14/1954	1954	2	45	2.00		-6.00		-2.00
411	2/15/1954	1954	2	46	-2.00		-9.00		-5.50
412	2/16/1954	1954	2	47	1.00		-11.00		-5.00
413	2/17/1954	1954	2	48	4.00		-6.00		-1.00
414	2/18/1954	1954	2	49	3.00		-10.00		-3.50
415	2/19/1954	1954	2	50	-8.00		-11.00		-9.50
416	2/20/1954	1954	2	51	-5.00		-11.00		-8.00
417	2/21/1954	1954	2	52	0.00		-6.00		-3.00
418	2/22/1954	1954	2	53	-1.00		-8.00		-4.50
419	2/23/1954	1954	2	54	0.00		-8.00		-4.00
420	2/24/1954	1954	2	55	3.00		-2.00		0.50
421	2/25/1954	1954	2	56	2.00		-4.00		-1.00
422	2/26/1954	1954	2	57	0.00		-12.00		-6.00
423	2/27/1954	1954	2	58	-12.00		-19.00		-15.50
424	2/28/1954	1954	2	59	-5.00		-16.00		-10.50
425	3/1/1954	1954	3	60	-8.00		-21.00		-14.50
426	3/2/1954	1954	3	61	-15.00		-24.00		-19.50
427	3/3/1954	1954	3	62	-3.00		-19.00		-11.00
428	3/4/1954	1954	3	63	-2.00		-19.00		-10.50
429	3/5/1954	1954	3	64	-2.00		-12.00		-7.00
430	3/6/1954	1954	3	65	3.00		-3.00		0.00
431	3/7/1954	1954	3	66	1.00		-8.00		-3.50
432	3/8/1954	1954	3	67	2.00		-2.00		0.00
433	3/9/1954	1954	3	68	3.00		-2.00		0.50
434	3/10/1954	1954	3	69	6.00		-3.00		1.50
435	3/11/1954	1954	3	70	0.00		-11.00		-5.50
436	3/12/1954	1954	3	71	-11.00		-18.00		-14.50
437	3/13/1954	1954	3	72	-5.00		-20.00		-12.50
438	3/14/1954	1954	3	73	-2.00		-11.00		-6.50
439	3/15/1954	1954	3	74	0.00		-14.00		-7.00
440	3/16/1954	1954	3	75	4.00		-7.00		-1.50
441	3/17/1954	1954	3	76	4.00		-11.00		-3.50
442	3/18/1954	1954	3	77	-6.00		-12.00		-9.00
443	3/19/1954	1954	3	78	0.00		-10.00		-5.00
444	3/20/1954	1954	3	79	-1.00		-10.00		-5.50
445	3/21/1954	1954	3	80	-1.00		-7.00		-4.00
446	3/22/1954	1954	3	81	-1.00		-7.00		-4.00
447	3/23/1954	1954	3	82	4.00		-8.00		-2.00
448	3/24/1954	1954	3	83	-1.00		-8.00		-4.50
449	3/25/1954	1954	3	84	-3.00		-10.00		-6.50
450	3/26/1954	1954	3	85	-3.00		-9.00		-6.00
451	3/27/1954	1954	3	86	-2.00		-8.00		-5.00
452	3/28/1954	1954	3	87	3.00		-4.00		-0.50
453	3/29/1954	1954	3	88	0.00		-13.00		-6.50
454	3/30/1954	1954	3	89	-1.00		-20.00		-10.50
455	3/31/1954	1954	3	90	-6.00		-19.00		-12.50
456	4/1/1954	1954	4	91	0.00		-8.00		-4.00
457	4/2/1954	1954	4	92	4.00		-3.00		0.50
458	4/3/1954	1954	4	93	8.00		0.00		4.00
459	4/4/1954	1954	4	94	9.00		0.00		4.50
460	4/5/1954	1954	4	95	7.00		0.00		3.50
461	4/6/1954	1954	4	96	8.00		-5.00		1.50
462	4/7/1954	1954	4	97	0.00		-7.00		-3.50
463	4/8/1954	1954	4	98	7.00		-8.00		-0.50
464	4/9/1954	1954	4	99	8.00		-3.00		2.50
465	4/10/1954	1954	4	100	3.00		-4.00		-0.50
466	4/11/1954	1954	4	101	4.00		-5.00		-0.50
467	4/12/1954	1954	4	102	8.00		-4.00		2.00
468	4/13/1954	1954	4	103	8.00		0.00		4.00
469	4/14/1954	1954	4	104	7.00		-2.00		2.50
470	4/15/1954	1954	4	105	0.00		-7.00		-3.50
471	4/16/1954	1954	4	106	6.00		-5.00		0.50
472	4/17/1954	1954	4	107	10.00		0.00		5.00
473	4/18/1954	1954	4	108	9.00		-2.00		3.50
474	4/19/1954	1954	4	109	9.00		-2.00		3.50
475	4/20/1954	1954	4	110	9.00		-1.00		4.00
476	4/21/1954	1954	4	111	-1.00		-7.00		-4.00
477	4/22/1954	1954	4	112	9.00		-7.00		1.00
478	4/23/1954	1954	4	113	13.00		0.00		6.50
479	4/24/1954	1954	4	114	13.00		0.00		6.50
480	4/25/1954	1954	4	115	9.00		0.00		4.50
481	4/26/1954	1954	4	116	7.00		-1.00		3.00
482	4/27/1954	1954	4	117	11.00		-1.00		5.00
483	4/28/1954	1954	4	118	10.00		-1.00		4.50
484	4/29/1954	1954	4	119	1.00		-7.00		-3.00
485	4/30/1954	1954	4	120	1.00		-9.00		-4.00
486	5/1/1954	1954	5	121	-5.00		-13.00		-9.00
487	5/2/1954	1954	5	122	0.00		-15.00		-7.50
488	5/3/1954	1954	5	123	6.00		-8.00		-1.00
489	5/4/1954	1954	5	124	9.00		-2.00		3.50
490	5/5/1954	1954	5	125	9.00		-2.00		3.50
491	5/6/1954	1954	5	126	8.00		-2.00		3.00
492	5/7/1954	1954	5	127	1.00		-2.00		-0.50
493	5/8/1954	1954	5	128	12.00		-2.00		5.00
494	5/9/1954	1954	5	129	12.00		0.00		6.00
495	5/10/1954	1954	5	130	8.00		0.00		4.00
496	5/11/1954	1954	5	131	7.00		-2.00		2.50
497	5/12/1954	1954	5	132	13.00		-1.00		6.00
498	5/13/1954	1954	5	133	13.00		0.00		6.50
499	5/14/1954	1954	5	134	14.00		0.00		7.00
500	5/15/1954	1954	5	135	14.00		1.00		7.50
501	5/16/1954	1954	5	136	12.00		0.00		6.00
502	5/17/1954	1954	5	137	8.00		-1.00		3.50
503	5/18/1954	1954	5	138	13.00		-1.00		6.00
504	5/19/1954	1954	5	139	16.00		0.00		8.00
505	5/20/1954	1954	5	140	19.00		1.00		10.00
506	5/21/1954	1954	5	141	16.00		4.00		10.00
507	5/22/1954	1954	5	142	10.00		1.00		5.50
508	5/23/1954	1954	5	143	2.00		-1.00		0.50
509	5/24/1954	1954	5	144	4.00		-1.00		1.50
510	5/25/1954	1954	5	145	12.00		-1.00		5.50
511	5/26/1954	1954	5	146	8.00		0.00		4.00
512	5/27/1954	1954	5	147	9.00		-3.00		3.00
513	5/28/1954	1954	5	148	5.00		-6.00		-0.50
514	5/29/1954	1954	5	149	11.00		-6.00		2.50
515	5/30/1954	1954	5	150	14.00		-1.00		6.50
516	5/31/1954	1954	5	151	9.00		-2.00		3.50
517	6/1/1954	1954	6	152	10.00		-6.00		2.00
518	6/2/1954	1954	6	153	4.00		-6.00		-1.00
519	6/3/1954	1954	6	154	14.00		-3.00		5.50
520	6/4/1954	1954	6	155	16.00		2.00		9.00
521	6/5/1954	1954	6	156	19.00		3.00		11.00
522	6/6/1954	1954	6	157	9.00		-4.00		2.50
523	6/7/1954	1954	6	158	8.00		-3.00		2.50
524	6/8/1954	1954	6	159	10.00		-1.00		4.50
525	6/9/1954	1954	6	160	16.00		0.00		8.00
526	6/10/1954	1954	6	161	17.00		3.00		10.00
527	6/11/1954	1954	6	162	12.00		0.00		6.00
528	6/12/1954	1954	6	163	17.00		-2.00		7.50
529	6/13/1954	1954	6	164	16.00		3.00		9.50
530	6/14/1954	1954	6	165	10.00		1.00		5.50
531	6/15/1954	1954	6	166	12.00		0.00		6.00
532	6/16/1954	1954	6	167	14.00		3.00		8.50
533	6/17/1954	1954	6	168	19.00		0.00		9.50
534	6/18/1954	1954	6	169	9.00		2.00		5.50
535	6/19/1954	1954	6	170	21.00		2.00		11.50
536	6/20/1954	1954	6	171	20.00		2.00		11.00
537	6/21/1954	1954	6	172	21.00		4.00		12.50
538	6/22/1954	1954	6	173	23.00		2.00		12.50
539	6/23/1954	1954	6	174	25.00		7.00		16.00
540	6/24/1954	1954	6	175	23.00		10.00		16.50
541	6/25/1954	1954	6	176	21.00		7.00		14.00
542	6/26/1954	1954	6	177	16.00		6.00		11.00
543	6/27/1954	1954	6	178	14.00		5.00		9.50
544	6/28/1954	1954	6	179	18.00		2.00		10.00
545	6/29/1954	1954	6	180	15.00		3.00		9.00
546	6/30/1954	1954	6	181	18.00		2.00		10.00
547	7/1/1954	1954	7	182	19.00		8.00		13.50
548	7/2/1954	1954	7	183	19.00		7.00		13.00
549	7/3/1954	1954	7	184	19.00		5.00		12.00
550	7/4/1954	1954	7	185	22.00		4.00		13.00
551	7/5/1954	1954	7	186	21.00		6.00		13.50
552	7/6/1954	1954	7	187	19.00		9.00		14.00
553	7/7/1954	1954	7	188	18.00		4.00		11.00
554	7/8/1954	1954	7	189	16.00		7.00		11.50
555	7/9/1954	1954	7	190	22.00		10.00		16.00
556	7/10/1954	1954	7	191	24.00		9.00		16.50
557	7/11/1954	1954	7	192	25.00		8.00		16.50
558	7/12/1954	1954	7	193	25.00		7.00		16.00
559	7/13/1954	1954	7	194	24.00		9.00		16.50
560	7/14/1954	1954	7	195	17.00		6.00		11.50
561	7/15/1954	1954	7	196	20.00		9.00		14.50
562	7/16/1954	1954	7	197	21.00		8.00		14.50
563	7/17/1954	1954	7	198	19.00		7.00		13.00
564	7/18/1954	1954	7	199	18.00		5.00		11.50
565	7/19/1954	1954	7	200	18.00		9.00		13.50
566	7/20/1954	1954	7	201	21.00		6.00		13.50
567	7/21/1954	1954	7	202	21.00		8.00		14.50
568	7/22/1954	1954	7	203	10.00		6.00		8.00
569	7/23/1954	1954	7	204	14.00		4.00		9.00
570	7/24/1954	1954	7	205	19.00		7.00		13.00
571	7/25/1954	1954	7	206	18.00		6.00		12.00
572	7/26/1954	1954	7	207	20.00		6.00		13.00
573	7/27/1954	1954	7	208	19.00		8.00		13.50
574	7/28/1954	1954	7	209	20.00		6.00		13.00
575	7/29/1954	1954	7	210	22.00		7.00		14.50
576	7/30/1954	1954	7	211	22.00		8.00		15.00
577	7/31/1954	1954	7	212	21.00		6.00		13.50
578	8/1/1954	1954	8	213	22.00		5.00		13.50
579	8/2/1954	1954	8	214	22.00		1.00		11.50
580	8/3/1954	1954	8	215	23.00		6.00		14.50
581	8/4/1954	1954	8	216	18.00		9.00		13.50
582	8/5/1954	1954	8	217	12.00		8.00		10.00
583	8/6/1954	1954	8	218	14.00		4.00		9.00
584	8/7/1954	1954	8	219	13.00		3.00		8.00
585	8/8/1954	1954	8	220	18.00		2.00		10.00
586	8/9/1954	1954	8	221	21.00		3.00		12.00
587	8/10/1954	1954	8	222	18.00		5.00		11.50
588	8/11/1954	1954	8	223	14.00		3.00		8.50
589	8/12/1954	1954	8	224	16.00		3.00		9.50
590	8/13/1954	1954	8	225	16.00		5.00		10.50
591	8/14/1954	1954	8	226	18.00		2.00		10.00
592	8/15/1954	1954	8	227	18.00		-1.00		8.50
593	8/16/1954	1954	8	228	18.00		-5.00		6.50
594	8/17/1954	1954	8	229	18.00		-6.00		6.00
595	8/18/1954	1954	8	230	17.00		1.00		9.00
596	8/19/1954	1954	8	231	19.00		0.00		9.50
597	8/20/1954	1954	8	232	17.00		-5.00		6.00
598	8/21/1954	1954	8	233	17.00		2.00		9.50
599	8/22/1954	1954	8	234	12.00		1.00		6.50
600	8/23/1954	1954	8	235	17.00		0.00		8.50
601	8/24/1954	1954	8	236	18.00		3.00		10.50
602	8/25/1954	1954	8	237	18.00		6.00		12.00
603	8/26/1954	1954	8	238	20.00		4.00		12.00
604	8/27/1954	1954	8	239	19.00		6.00		12.50
605	8/28/1954	1954	8	240	22.00		4.00		13.00
606	8/29/1954	1954	8	241	23.00		6.00		14.50
607	8/30/1954	1954	8	242	21.00		6.00		13.50
608	8/31/1954	1954	8	243	23.00		6.00		14.50
609	9/1/1954	1954	9	244	20.00		11.00		15.50
610	9/2/1954	1954	9	245	20.00		7.00		13.50
611	9/3/1954	1954	9	246	17.00		8.00		12.50
612	9/4/1954	1954	9	247	16.00		4.00		10.00
613	9/5/1954	1954	9	248	16.00		2.00		9.00
614	9/6/1954	1954	9	249	18.00		5.00		11.50
615	9/7/1954	1954	9	250	17.00		4.00		10.50
616	9/8/1954	1954	9	251	8.00		2.00		5.00
617	9/9/1954	1954	9	252	13.00		-1.00		6.00
618	9/10/1954	1954	9	253	17.00		1.00		9.00
619	9/11/1954	1954	9	254	20.00		6.00		13.00
620	9/12/1954	1954	9	255	14.00		7.00		10.50
621	9/13/1954	1954	9	256	15.00		2.00		8.50
622	9/14/1954	1954	9	257	17.00		1.00		9.00
623	9/15/1954	1954	9	258	17.00		1.00		9.00
624	9/16/1954	1954	9	259	17.00		2.00		9.50
625	9/17/1954	1954	9	260	19.00		3.00		11.00
626	9/18/1954	1954	9	261	17.00		3.00		10.00
627	9/19/1954	1954	9	262	16.00		2.00		9.00
628	9/20/1954	1954	9	263	14.00		-1.00		6.50
629	9/21/1954	1954	9	264	17.00		-1.00		8.00
630	9/22/1954	1954	9	265	19.00		1.00		10.00
631	9/23/1954	1954	9	266	12.00		3.00		7.50
632	9/24/1954	1954	9	267	5.00		3.00		4.00
633	9/25/1954	1954	9	268	14.00		3.00		8.50
634	9/26/1954	1954	9	269	12.00		2.00		7.00
635	9/27/1954	1954	9	270	9.00		2.00		5.50
636	9/28/1954	1954	9	271	14.00		3.00		8.50
637	9/29/1954	1954	9	272	13.00		0.00		6.50
638	9/30/1954	1954	9	273	13.00		-1.00		6.00
639	10/1/1954	1954	10	274	16.00		2.00		9.00
640	10/2/1954	1954	10	275	14.00		8.00		11.00
641	10/3/1954	1954	10	276	14.00		7.00		10.50
642	10/4/1954	1954	10	277	13.00		3.00		8.00
643	10/5/1954	1954	10	278	13.00		3.00		8.00
644	10/6/1954	1954	10	279	11.00		0.00		5.50
645	10/7/1954	1954	10	280	16.00		4.00		10.00
646	10/8/1954	1954	10	281	14.00		7.00		10.50
647	10/9/1954	1954	10	282	14.00		2.00		8.00
648	10/10/1954	1954	10	283	9.00		1.00		5.00
649	10/11/1954	1954	10	284	9.00		0.00		4.50
650	10/12/1954	1954	10	285	11.00		5.00		8.00
651	10/13/1954	1954	10	286	9.00		-5.00		2.00
652	10/14/1954	1954	10	287	0.00		-7.00		-3.50
653	10/15/1954	1954	10	288	10.00		-2.00		4.00
654	10/16/1954	1954	10	289	12.00		1.00		6.50
655	10/17/1954	1954	10	290	14.00		1.00		7.50
656	10/18/1954	1954	10	291	12.00		1.00		6.50
657	10/19/1954	1954	10	292	13.00		6.00		9.50
658	10/20/1954	1954	10	293	12.00		0.00		6.00
659	10/21/1954	1954	10	294	12.00		-1.00		5.50
660	10/22/1954	1954	10	295	16.00		0.00		8.00
661	10/23/1954	1954	10	296	16.00		0.00		8.00
662	10/24/1954	1954	10	297	2.00		-6.00		-2.00
663	10/25/1954	1954	10	298	-1.00		-10.00		-5.50
664	10/26/1954	1954	10	299	-3.00		-13.00		-8.00
665	10/27/1954	1954	10	300	3.00		-13.00		-5.00
666	10/28/1954	1954	10	301	3.00		-9.00		-3.00
667	10/29/1954	1954	10	302	3.00		-9.00		-3.00
668	10/30/1954	1954	10	303	0.00		-5.00		-2.50
669	10/31/1954	1954	10	304	3.00		-5.00		-1.00
670	11/1/1954	1954	11	305	2.00		-8.00		-3.00
671	11/2/1954	1954	11	306	9.00		-7.00		1.00
672	11/3/1954	1954	11	307	3.00		-6.00		-1.50
673	11/4/1954	1954	11	308	3.00		-3.00		0.00
674	11/5/1954	1954	11	309	9.00		0.00		4.50
675	11/6/1954	1954	11	310	13.00		-1.00		6.00
676	11/7/1954	1954	11	311	10.00		-3.00		3.50
677	11/8/1954	1954	11	312	9.00		-5.00		2.00
678	11/9/1954	1954	11	313	9.00		-5.00		2.00
679	11/10/1954	1954	11	314	11.00		-3.00		4.00
680	11/11/1954	1954	11	315	9.00		-5.00		2.00
681	11/12/1954	1954	11	316	9.00		-1.00		4.00
682	11/13/1954	1954	11	317	1.00		-6.00		-2.50
683	11/14/1954	1954	11	318	6.00		-8.00		-1.00
684	11/15/1954	1954	11	319	8.00		-1.00		3.50
685	11/16/1954	1954	11	320	6.00		-2.00		2.00
686	11/17/1954	1954	11	321	-1.00		-6.00		-3.50
687	11/18/1954	1954	11	322	0.00		-6.00		-3.00
688	11/19/1954	1954	11	323	4.00		-1.00		1.50
689	11/20/1954	1954	11	324	2.00		-2.00		0.00
690	11/21/1954	1954	11	325	3.00		-2.00		0.50
691	11/22/1954	1954	11	326	8.00		1.00		4.50
692	11/23/1954	1954	11	327	6.00		1.00		3.50
693	11/24/1954	1954	11	328	6.00		-2.00		2.00
694	11/25/1954	1954	11	329	6.00		1.00		3.50
695	11/26/1954	1954	11	330	2.00		-5.00		-1.50
696	11/27/1954	1954	11	331	-4.00		-11.00		-7.50
697	11/28/1954	1954	11	332	-8.00		-18.00		-13.00
698	11/29/1954	1954	11	333	-10.00		-16.00		-13.00
699	11/30/1954	1954	11	334	-7.00		-13.00		-10.00
700	12/1/1954	1954	12	335	0.00		-7.00		-3.50
701	12/2/1954	1954	12	336	2.00		-2.00		0.00
702	12/3/1954	1954	12	337	3.00		0.00		1.50
703	12/4/1954	1954	12	338	2.00		-7.00		-2.50
704	12/5/1954	1954	12	339	0.00		-8.00		-4.00
705	12/6/1954	1954	12	340	3.00		-1.00		1.00
706	12/7/1954	1954	12	341	1.00		-13.00		-6.00
707	12/8/1954	1954	12	342	-10.00		-14.00		-12.00
708	12/9/1954	1954	12	343	1.00		-11.00		-5.00
709	12/10/1954	1954	12	344	1.00		-9.00		-4.00
710	12/11/1954	1954	12	345	-6.00		-13.00		-9.50
711	12/12/1954	1954	12	346	3.00		-9.00		-3.00
712	12/13/1954	1954	12	347	1.00		-9.00		-4.00
713	12/14/1954	1954	12	348	-3.00		-11.00		-7.00
714	12/15/1954	1954	12	349	0.00		-8.00		-4.00
715	12/16/1954	1954	12	350	-8.00		-15.00		-11.50
716	12/17/1954	1954	12	351	-5.00		-13.00		-9.00
717	12/18/1954	1954	12	352	0.00		-6.00		-3.00
718	12/19/1954	1954	12	353	6.00		-2.00		2.00
719	12/20/1954	1954	12	354	6.00		-1.00		2.50
720	12/21/1954	1954	12	355	8.00		-2.00		3.00
721	12/22/1954	1954	12	356	9.00		-7.00		1.00
722	12/23/1954	1954	12	357	3.00		-10.00		-3.50
723	12/24/1954	1954	12	358	6.00		-5.00		0.50
724	12/25/1954	1954	12	359	-1.00		-8.00		-4.50
725	12/26/1954	1954	12	360	-8.00		-16.00		-12.00
726	12/27/1954	1954	12	361	-13.02	M.1.D1	-16.83	M.1.D1	-14.93
727	12/28/1954	1954	12	362	-4.00	1	-26.00	1	-15.00
728	12/29/1954	1954	12	363	-5.00	1	-9.00	1	-7.00
729	12/30/1954	1954	12	364	-6.00		-12.00		-9.00
730	12/31/1954	1954	12	365	-5.00		-10.00		-7.50
731	1/1/1955	1955	1	1	-2.00		-7.00		-4.50
732	1/2/1955	1955	1	2	4.00		-3.00		0.50
733	1/3/1955	1955	1	3	4.00		-10.00		-3.00
734	1/4/1955	1955	1	4	1.00		-8.00		-3.50
735	1/5/1955	1955	1	5	-6.00		-15.00		-10.50
736	1/6/1955	1955	1	6	-3.00	1	-12.17	M.1.D1	-7.59
737	1/7/1955	1955	1	7	-3.00	1	-9.68	M.1.D1	-6.34
738	1/8/1955	1955	1	8	-5.00	1	-10.51	M.1.D1	-7.75
739	1/9/1955	1955	1	9	-4.00	1	-11.34	M.1.D1	-7.67
740	1/10/1955	1955	1	10	-1.00	1	-9.00	1	-5.00
741	1/11/1955	1955	1	11	-10.00		-14.00		-12.00
742	1/12/1955	1955	1	12	-2.00		-13.00		-7.50
743	1/13/1955	1955	1	13	3.00		-7.00		-2.00
744	1/14/1955	1955	1	14	-3.00		-12.00		-7.50
745	1/15/1955	1955	1	15	-1.00		-12.00		-6.50
746	1/16/1955	1955	1	16	-2.00		-13.00		-7.50
747	1/17/1955	1955	1	17	-8.00		-15.00		-11.50
748	1/18/1955	1955	1	18	-3.00		-15.00		-9.00
749	1/19/1955	1955	1	19	1.00		-12.00		-5.50
750	1/20/1955	1955	1	20	-8.00		-14.00		-11.00
751	1/21/1955	1955	1	21	-11.24	M.1.B1	-14.00	1	-12.62
752	1/22/1955	1955	1	22	-9.62	M.1.B1	-16.00	1	-12.81
753	1/23/1955	1955	1	23	-6.00		-16.00		-11.00
754	1/24/1955	1955	1	24	-6.00		-8.00		-7.00
755	1/25/1955	1955	1	25	-3.00		-6.00		-4.50
756	1/26/1955	1955	1	26	-5.00		-9.00		-7.00
757	1/27/1955	1955	1	27	-5.00		-8.00		-6.50
758	1/28/1955	1955	1	28	-2.00		-9.00		-5.50
759	1/29/1955	1955	1	29	0.00		-5.00		-2.50
760	1/30/1955	1955	1	30	4.00		-2.00		1.00
761	1/31/1955	1955	1	31	1.00		-8.00		-3.50
762	2/1/1955	1955	2	32	-3.00		-11.00		-7.00
763	2/2/1955	1955	2	33	-5.00		-13.00		-9.00
764	2/3/1955	1955	2	34	-6.00	1	-14.00	1	-10.00
765	2/4/1955	1955	2	35	-11.00	1	-14.00	1	-12.50
766	2/5/1955	1955	2	36	-9.00	1	-14.00	1	-11.50
767	2/6/1955	1955	2	37	-9.00		-19.00		-14.00
768	2/7/1955	1955	2	38	-5.00		-12.00		-8.50
769	2/8/1955	1955	2	39	-1.00		-6.00		-3.50
770	2/9/1955	1955	2	40	-2.00	1	-11.00	1	-6.50
771	2/10/1955	1955	2	41	-11.00	1	-23.00	1	-17.00
772	2/11/1955	1955	2	42	-4.00	1	-16.00	1	-10.00
773	2/12/1955	1955	2	43	1.00	1	-7.00	1	-3.00
774	2/13/1955	1955	2	44	-1.00		-8.00		-4.50
775	2/14/1955	1955	2	45	4.00		-5.00		-0.50
776	2/15/1955	1955	2	46	1.00		-6.00		-2.50
777	2/16/1955	1955	2	47	2.00		-9.00		-3.50
778	2/17/1955	1955	2	48	1.00		-4.00		-1.50
779	2/18/1955	1955	2	49	-2.00	1	-17.00	1	-9.50
780	2/19/1955	1955	2	50	-12.00	1	-19.00	1	-15.50
781	2/20/1955	1955	2	51	-10.00	1	-19.00	1	-14.50
782	2/21/1955	1955	2	52	-8.00	1	-21.00	1	-14.50
783	2/22/1955	1955	2	53	-9.00	1	-17.00	1	-13.00
784	2/23/1955	1955	2	54	-8.00	1	-19.00	1	-13.50
785	2/24/1955	1955	2	55	-4.00	1	-14.00	1	-9.00
786	2/25/1955	1955	2	56	0.00		-7.00		-3.50
787	2/26/1955	1955	2	57	-1.00		-8.00		-4.50
788	2/27/1955	1955	2	58	0.00		-8.00		-4.00
789	2/28/1955	1955	2	59	-6.00		-10.00		-8.00
790	3/1/1955	1955	3	60	-2.00		-8.00		-5.00
791	3/2/1955	1955	3	61	2.00		-4.00		-1.00
792	3/3/1955	1955	3	62	0.00		-6.00		-3.00
793	3/4/1955	1955	3	63	0.00		-12.00		-6.00
794	3/5/1955	1955	3	64	-6.00		-14.00		-10.00
795	3/6/1955	1955	3	65	-6.00		-14.00		-10.00
796	3/7/1955	1955	3	66	-4.00	1	-11.00	1	-7.50
797	3/8/1955	1955	3	67	4.00	1	-6.00	1	-1.00
798	3/9/1955	1955	3	68	3.00		-2.00		0.50
799	3/10/1955	1955	3	69	-3.00		-6.00		-4.50
800	3/11/1955	1955	3	70	0.00		-4.00		-2.00
801	3/12/1955	1955	3	71	2.00		-5.00		-1.50
802	3/13/1955	1955	3	72	2.00		-2.00		0.00
803	3/14/1955	1955	3	73	5.00		-10.00		-2.50
804	3/15/1955	1955	3	74	-6.00		-15.00		-10.50
805	3/16/1955	1955	3	75	2.00		-14.00		-6.00
806	3/17/1955	1955	3	76	-4.00		-13.00		-8.50
807	3/18/1955	1955	3	77	-2.00		-12.00		-7.00
808	3/19/1955	1955	3	78	-3.00	1	-9.00	1	-6.00
809	3/20/1955	1955	3	79	-4.00	1	-19.00	1	-11.50
810	3/21/1955	1955	3	80	-9.00	1	-19.00	1	-14.00
811	3/22/1955	1955	3	81	-1.00	1	-15.00	1	-8.00
812	3/23/1955	1955	3	82	-6.00	1	-9.00	1	-7.50
813	3/24/1955	1955	3	83	-4.00	1	-9.00	1	-6.50
814	3/25/1955	1955	3	84	-8.00	1	-22.00	1	-15.00
815	3/26/1955	1955	3	85	-11.00	1	-22.00	1	-16.50
816	3/27/1955	1955	3	86	-4.00	1	-21.00	1	-12.50
817	3/28/1955	1955	3	87	6.00		-6.00		0.00
818	3/29/1955	1955	3	88	3.00		-5.00		-1.00
819	3/30/1955	1955	3	89	9.00		-5.00		2.00
820	3/31/1955	1955	3	90	-2.00		-8.00		-5.00
821	4/1/1955	1955	4	91	8.00		-14.00		-3.00
822	4/2/1955	1955	4	92	8.00		-9.00		-0.50
823	4/3/1955	1955	4	93	-9.00		-13.00		-11.00
824	4/4/1955	1955	4	94	-8.00		-13.00		-10.50
825	4/5/1955	1955	4	95	-3.00		-12.00		-7.50
826	4/6/1955	1955	4	96	-5.00		-15.00		-10.00
827	4/7/1955	1955	4	97	3.00		-16.00		-6.50
828	4/8/1955	1955	4	98	3.00		-6.00		-1.50
829	4/9/1955	1955	4	99	4.00		-8.00		-2.00
830	4/10/1955	1955	4	100	6.00		-8.00		-1.00
831	4/11/1955	1955	4	101	0.00		-8.00		-4.00
832	4/12/1955	1955	4	102	-2.00		-9.00		-5.50
833	4/13/1955	1955	4	103	3.00		-4.00		-0.50
834	4/14/1955	1955	4	104	8.00		-3.00		2.50
835	4/15/1955	1955	4	105	8.00		1.00		4.50
836	4/16/1955	1955	4	106	8.00		0.00		4.00
837	4/17/1955	1955	4	107	7.00		0.00		3.50
838	4/18/1955	1955	4	108	9.00		-1.00		4.00
839	4/19/1955	1955	4	109	1.00		-10.00		-4.50
840	4/20/1955	1955	4	110	3.00		-7.00		-2.00
841	4/21/1955	1955	4	111	8.00		-3.00		2.50
842	4/22/1955	1955	4	112	7.00		-1.00		3.00
843	4/23/1955	1955	4	113	-1.00		-6.00		-3.50
844	4/24/1955	1955	4	114	8.00		-2.00		3.00
845	4/25/1955	1955	4	115	12.00		1.00		6.50
846	4/26/1955	1955	4	116	13.00		-1.00		6.00
847	4/27/1955	1955	4	117	-1.00		-8.00		-4.50
848	4/28/1955	1955	4	118	5.00		-7.00		-1.00
849	4/29/1955	1955	4	119	13.00		-1.00		6.00
850	4/30/1955	1955	4	120	14.00		0.00		7.00
851	5/1/1955	1955	5	121	13.00		3.00		8.00
852	5/2/1955	1955	5	122	11.00		-6.00		2.50
853	5/3/1955	1955	5	123	0.00		-6.00		-3.00
854	5/4/1955	1955	5	124	10.00		-1.00		4.50
855	5/5/1955	1955	5	125	13.00		-1.00		6.00
856	5/6/1955	1955	5	126	13.00		2.00		7.50
857	5/7/1955	1955	5	127	10.00		-1.00		4.50
858	5/8/1955	1955	5	128	8.00		1.00		4.50
859	5/9/1955	1955	5	129	5.00		-2.00		1.50
860	5/10/1955	1955	5	130	7.00		-2.00		2.50
861	5/11/1955	1955	5	131	10.00		0.00		5.00
862	5/12/1955	1955	5	132	11.00		2.00		6.50
863	5/13/1955	1955	5	133	14.00		0.00		7.00
864	5/14/1955	1955	5	134	14.00		2.00		8.00
865	5/15/1955	1955	5	135	13.00		0.00		6.50
866	5/16/1955	1955	5	136	6.00		-3.00		1.50
867	5/17/1955	1955	5	137	6.00		-7.00		-0.50
868	5/18/1955	1955	5	138	0.00		-2.00		-1.00
869	5/19/1955	1955	5	139	7.00	1	-2.18	M.1.B1	2.41
870	5/20/1955	1955	5	140	13.00	1	-1.52	M.1.B1	5.74
871	5/21/1955	1955	5	141	12.00		-1.00		5.50
872	5/22/1955	1955	5	142	10.00		-1.00		4.50
873	5/23/1955	1955	5	143	11.00		-1.00		5.00
874	5/24/1955	1955	5	144	12.00		0.00		6.00
875	5/25/1955	1955	5	145	8.00		-2.00		3.00
876	5/26/1955	1955	5	146	4.00		-1.00		1.50
877	5/27/1955	1955	5	147	1.00		-5.00		-2.00
878	5/28/1955	1955	5	148	5.00		-5.00		0.00
879	5/29/1955	1955	5	149	9.00		-3.00		3.00
880	5/30/1955	1955	5	150	14.00		0.00		7.00
881	5/31/1955	1955	5	151	16.00		4.00		10.00
882	6/1/1955	1955	6	152	11.00		0.00		5.50
883	6/2/1955	1955	6	153	9.00		0.00		4.50
884	6/3/1955	1955	6	154	7.00		-1.00		3.00
885	6/4/1955	1955	6	155	1.00		-1.00		0.00
886	6/5/1955	1955	6	156	6.00		0.00		3.00
887	6/6/1955	1955	6	157	9.00		0.00		4.50
888	6/7/1955	1955	6	158	16.00		2.00		9.00
889	6/8/1955	1955	6	159	3.00		-1.00		1.00
890	6/9/1955	1955	6	160	5.00		-3.00		1.00
891	6/10/1955	1955	6	161	6.00		0.00		3.00
892	6/11/1955	1955	6	162	8.00		0.00		4.00
893	6/12/1955	1955	6	163	14.00		2.00		8.00
894	6/13/1955	1955	6	164	15.00		2.00		8.50
895	6/14/1955	1955	6	165	13.00		1.00		7.00
896	6/15/1955	1955	6	166	11.00		1.00		6.00
897	6/16/1955	1955	6	167	14.00		1.00		7.50
898	6/17/1955	1955	6	168	9.00		1.00		5.00
899	6/18/1955	1955	6	169	13.00		0.00		6.50
900	6/19/1955	1955	6	170	16.00		0.00		8.00
901	6/20/1955	1955	6	171	17.00		2.00		9.50
902	6/21/1955	1955	6	172	17.00		3.00		10.00
903	6/22/1955	1955	6	173	17.00		4.00		10.50
904	6/23/1955	1955	6	174	21.00		3.00		12.00
905	6/24/1955	1955	6	175	18.00		4.00		11.00
906	6/25/1955	1955	6	176	17.00		4.00		10.50
907	6/26/1955	1955	6	177	18.00		2.00		10.00
908	6/27/1955	1955	6	178	17.00		4.00		10.50
909	6/28/1955	1955	6	179	18.00		1.00		9.50
910	6/29/1955	1955	6	180	18.00		4.00		11.00
911	6/30/1955	1955	6	181	16.00		2.00		9.00
912	7/1/1955	1955	7	182	19.00		7.00		13.00
913	7/2/1955	1955	7	183	21.00		8.00		14.50
914	7/3/1955	1955	7	184	20.00		6.00		13.00
915	7/4/1955	1955	7	185	19.00		6.00		12.50
916	7/5/1955	1955	7	186	19.00		6.00		12.50
917	7/6/1955	1955	7	187	22.00		4.00		13.00
918	7/7/1955	1955	7	188	20.00		4.00		12.00
919	7/8/1955	1955	7	189	16.00		2.00		9.00
920	7/9/1955	1955	7	190	20.00		3.00		11.50
921	7/10/1955	1955	7	191	22.00		8.00		15.00
922	7/11/1955	1955	7	192	19.00		6.00		12.50
923	7/12/1955	1955	7	193	19.00		3.00		11.00
924	7/13/1955	1955	7	194	20.00		6.00		13.00
925	7/14/1955	1955	7	195	21.00		3.00		12.00
926	7/15/1955	1955	7	196	19.00		4.00		11.50
927	7/16/1955	1955	7	197	18.00		3.00		10.50
928	7/17/1955	1955	7	198	20.00		2.00		11.00
929	7/18/1955	1955	7	199	19.00		3.00		11.00
930	7/19/1955	1955	7	200	19.00		3.00		11.00
931	7/20/1955	1955	7	201	19.00		5.00		12.00
932	7/21/1955	1955	7	202	21.00		10.00		15.50
933	7/22/1955	1955	7	203	20.00		6.00		13.00
934	7/23/1955	1955	7	204	18.00		7.00		12.50
935	7/24/1955	1955	7	205	18.00		6.00		12.00
936	7/25/1955	1955	7	206	18.00		9.00		13.50
937	7/26/1955	1955	7	207	12.00		8.00		10.00
938	7/27/1955	1955	7	208	16.00		6.00		11.00
939	7/28/1955	1955	7	209	19.00		8.00		13.50
940	7/29/1955	1955	7	210	20.00		8.00		14.00
941	7/30/1955	1955	7	211	21.00		6.00		13.50
942	7/31/1955	1955	7	212	21.00		8.00		14.50
943	8/1/1955	1955	8	213	21.00		8.00		14.50
944	8/2/1955	1955	8	214	19.00		8.00		13.50
945	8/3/1955	1955	8	215	19.00		6.00		12.50
946	8/4/1955	1955	8	216	19.00		8.00		13.50
947	8/5/1955	1955	8	217	16.00		8.00		12.00
948	8/6/1955	1955	8	218	14.00		7.00		10.50
949	8/7/1955	1955	8	219	14.00		7.00		10.50
950	8/8/1955	1955	8	220	18.00		7.00		12.50
951	8/9/1955	1955	8	221	18.00		6.00		12.00
952	8/10/1955	1955	8	222	17.00		3.00		10.00
953	8/11/1955	1955	8	223	17.00		6.00		11.50
954	8/12/1955	1955	8	224	20.00		7.00		13.50
955	8/13/1955	1955	8	225	19.00		8.00		13.50
956	8/14/1955	1955	8	226	13.00		5.00		9.00
957	8/15/1955	1955	8	227	17.00		4.00		10.50
958	8/16/1955	1955	8	228	18.00		3.00		10.50
959	8/17/1955	1955	8	229	17.00		5.00		11.00
960	8/18/1955	1955	8	230	17.00		5.00		11.00
961	8/19/1955	1955	8	231	17.00		7.00		12.00
962	8/20/1955	1955	8	232	17.00		6.00		11.50
963	8/21/1955	1955	8	233	18.00		4.00		11.00
964	8/22/1955	1955	8	234	19.00		4.00		11.50
965	8/23/1955	1955	8	235	19.00		5.00		12.00
966	8/24/1955	1955	8	236	19.00		8.00		13.50
967	8/25/1955	1955	8	237	20.00		9.00		14.50
968	8/26/1955	1955	8	238	19.00		8.00		13.50
969	8/27/1955	1955	8	239	17.00		6.00		11.50
970	8/28/1955	1955	8	240	17.00		4.00		10.50
971	8/29/1955	1955	8	241	14.00		0.00		7.00
972	8/30/1955	1955	8	242	16.00		-1.00		7.50
973	8/31/1955	1955	8	243	19.00		1.00		10.00
974	9/1/1955	1955	9	244	21.00		4.00		12.50
975	9/2/1955	1955	9	245	18.00		4.00		11.00
976	9/3/1955	1955	9	246	17.00		2.00		9.50
977	9/4/1955	1955	9	247	14.00		2.00		8.00
978	9/5/1955	1955	9	248	19.00		1.00		10.00
979	9/6/1955	1955	9	249	15.00		2.00		8.50
980	9/7/1955	1955	9	250	18.00		6.00		12.00
981	9/8/1955	1955	9	251	19.00		6.00		12.50
982	9/9/1955	1955	9	252	17.00		1.00		9.00
983	9/10/1955	1955	9	253	14.00		-1.00		6.50
984	9/11/1955	1955	9	254	16.00		-1.00		7.50
985	9/12/1955	1955	9	255	19.00		1.00		10.00
986	9/13/1955	1955	9	256	19.00		10.00		14.50
987	9/14/1955	1955	9	257	19.00		5.00		12.00
988	9/15/1955	1955	9	258	17.00		6.00		11.50
989	9/16/1955	1955	9	259	19.00		5.00		12.00
990	9/17/1955	1955	9	260	14.00		3.00		8.50
991	9/18/1955	1955	9	261	16.00		0.00		8.00
992	9/19/1955	1955	9	262	11.00		2.00		6.50
993	9/20/1955	1955	9	263	8.00		0.00		4.00
994	9/21/1955	1955	9	264	14.00		-1.00		6.50
995	9/22/1955	1955	9	265	14.00		-1.00		6.50
996	9/23/1955	1955	9	266	14.00		-2.00		6.00
997	9/24/1955	1955	9	267	6.00		-2.00		2.00
998	9/25/1955	1955	9	268	6.00		-4.00		1.00
999	9/26/1955	1955	9	269	7.00		0.00		3.50
1000	9/27/1955	1955	9	270	13.00		0.00		6.50
1001	9/28/1955	1955	9	271	14.00		4.00		9.00
1002	9/29/1955	1955	9	272	13.00		2.00		7.50
1003	9/30/1955	1955	9	273	13.00		-1.00		6.00
1004	10/1/1955	1955	10	274	14.00		-2.00		6.00
1005	10/2/1955	1955	10	275	16.00		-1.00		7.50
1006	10/3/1955	1955	10	276	14.00		0.00		7.00
1007	10/4/1955	1955	10	277	14.00		1.00		7.50
1008	10/5/1955	1955	10	278	6.00		-7.00		-0.50
1009	10/6/1955	1955	10	279	2.00		-7.00		-2.50
1010	10/7/1955	1955	10	280	11.00		1.00		6.00
1011	10/8/1955	1955	10	281	14.00		2.00		8.00
1012	10/9/1955	1955	10	282	18.00		1.00		9.50
1013	10/10/1955	1955	10	283	14.00		1.00		7.50
1014	10/11/1955	1955	10	284	9.00		3.00		6.00
1015	10/12/1955	1955	10	285	9.00		1.00		5.00
1016	10/13/1955	1955	10	286	12.00		-1.00		5.50
1017	10/14/1955	1955	10	287	14.00		-3.00		5.50
1018	10/15/1955	1955	10	288	14.00		-1.00		6.50
1019	10/16/1955	1955	10	289	12.00		-1.00		5.50
1020	10/17/1955	1955	10	290	13.00		-1.00		6.00
1021	10/18/1955	1955	10	291	13.00		0.00		6.50
1022	10/19/1955	1955	10	292	13.00		6.00		9.50
1023	10/20/1955	1955	10	293	10.00		0.00		5.00
1024	10/21/1955	1955	10	294	12.00		-1.00		5.50
1025	10/22/1955	1955	10	295	12.00		0.00		6.00
1026	10/23/1955	1955	10	296	2.00		-7.00		-2.50
1027	10/24/1955	1955	10	297	9.00		0.00		4.50
1028	10/25/1955	1955	10	298	12.00		2.00		7.00
1029	10/26/1955	1955	10	299	7.00		1.00		4.00
1030	10/27/1955	1955	10	300	2.00		-8.00		-3.00
1031	10/28/1955	1955	10	301	-3.00		-8.00		-5.50
1032	10/29/1955	1955	10	302	-5.00		-8.00		-6.50
1033	10/30/1955	1955	10	303	3.00		-6.00		-1.50
1034	10/31/1955	1955	10	304	2.00		-5.00		-1.50
1035	11/1/1955	1955	11	305	-3.00		-12.00		-7.50
1036	11/2/1955	1955	11	306	-3.26	M.1.B1	-12.00	1	-7.63
1037	11/3/1955	1955	11	307	8.23	M.1.B1	-7.00	1	0.62
1038	11/4/1955	1955	11	308	6.00		1.00		3.50
1039	11/5/1955	1955	11	309	3.00		-7.00		-2.00
1040	11/6/1955	1955	11	310	0.00		-8.00		-4.00
1041	11/7/1955	1955	11	311	-4.00		-11.00		-7.50
1042	11/8/1955	1955	11	312	4.00		-12.00		-4.00
1043	11/9/1955	1955	11	313	-1.00		-3.00		-2.00
1044	11/10/1955	1955	11	314	1.00		-3.00		-1.00
1045	11/11/1955	1955	11	315	2.00	1	-5.50	M.1.D1	-1.75
1046	11/12/1955	1955	11	316	0.00	1	-4.74	M.1.D1	-2.37
1047	11/13/1955	1955	11	317	1.00		-11.00		-5.00
1048	11/14/1955	1955	11	318	4.00		-9.00		-2.50
1049	11/15/1955	1955	11	319	-9.01	M.1.B1	-19.10	M.1.B1	-14.05
1050	11/16/1955	1955	11	320	-9.01	M.1.B1	-19.10	M.1.B1	-14.05
1051	11/17/1955	1955	11	321	-3.26	M.1.B1	-14.85	M.1.B1	-9.06
1052	11/18/1955	1955	11	322	-2.44	M.1.B1	-7.78	M.1.B1	-5.11
1053	11/19/1955	1955	11	323	5.00		-3.00		1.00
1054	11/20/1955	1955	11	324	9.00		0.00		4.50
1055	11/21/1955	1955	11	325	6.00		-2.00		2.00
1056	11/22/1955	1955	11	326	-2.00		-11.00		-6.50
1057	11/23/1955	1955	11	327	-1.00		-11.00		-6.00
1058	11/24/1955	1955	11	328	-3.00		-9.00		-6.00
1059	11/25/1955	1955	11	329	1.00		-5.00		-2.00
1060	11/26/1955	1955	11	330	0.00		-3.00		-1.50
1061	11/27/1955	1955	11	331	-1.00		-3.00		-2.00
1062	11/28/1955	1955	11	332	-1.00	1	-4.00	1	-2.50
1063	11/29/1955	1955	11	333	3.00	1	-4.00	1	-0.50
1064	11/30/1955	1955	11	334	0.00	1	-5.00	1	-2.50
1065	12/1/1955	1955	12	335	-1.00		-7.00		-4.00
1066	12/2/1955	1955	12	336	0.00		-12.00		-6.00
1067	12/3/1955	1955	12	337	-10.00		-13.00		-11.50
1068	12/4/1955	1955	12	338	-10.00		-13.00		-11.50
1069	12/5/1955	1955	12	339	-5.00		-13.00		-9.00
1070	12/6/1955	1955	12	340	-3.00		-7.00		-5.00
1071	12/7/1955	1955	12	341	-5.00		-12.00		-8.50
1072	12/8/1955	1955	12	342	-3.00	1	-13.00	1	-8.00
1073	12/9/1955	1955	12	343	-3.00	1	-8.00	1	-5.50
1074	12/10/1955	1955	12	344	-9.00	1	-10.00	1	-9.50
1075	12/11/1955	1955	12	345	-1.00		-11.00		-6.00
1076	12/12/1955	1955	12	346	1.00		-3.00		-1.00
1077	12/13/1955	1955	12	347	0.00		-7.00		-3.50
1078	12/14/1955	1955	12	348	-3.00		-10.00		-6.50
1079	12/15/1955	1955	12	349	0.00		-9.00		-4.50
1080	12/16/1955	1955	12	350	-2.00		-6.00		-4.00
1081	12/17/1955	1955	12	351	-5.00		-7.00		-6.00
1082	12/18/1955	1955	12	352	0.00		-6.00		-3.00
1083	12/19/1955	1955	12	353	3.00		0.00		1.50
1084	12/20/1955	1955	12	354	3.00		0.00		1.50
1085	12/21/1955	1955	12	355	3.00		0.00		1.50
1086	12/22/1955	1955	12	356	5.00		0.00		2.50
1087	12/23/1955	1955	12	357	8.00		0.00		4.00
1088	12/24/1955	1955	12	358	6.00		2.00		4.00
1089	12/25/1955	1955	12	359	3.00		0.00		1.50
1090	12/26/1955	1955	12	360	7.00		-1.00		3.00
1091	12/27/1955	1955	12	361	5.00		0.00		2.50
1092	12/28/1955	1955	12	362	2.00		-10.00		-4.00
1093	12/29/1955	1955	12	363	2.00	1	-6.00	1	-2.00
1094	12/30/1955	1955	12	364	7.00	1	-2.00	1	2.50
1095	12/31/1955	1955	12	365	-2.00	1	-20.00	1	-11.00
1096	1/1/1956	1956	1	1	1.00	1	-9.00	1	-4.00
1097	1/2/1956	1956	1	2	0.00	1	-6.00	1	-3.00
1098	1/3/1956	1956	1	3	5.00	1	-8.00	1	-1.50
1099	1/4/1956	1956	1	4	8.00	1	-1.00	1	3.50
1100	1/5/1956	1956	1	5	8.00	1	2.00	1	5.00
1101	1/6/1956	1956	1	6	9.00	1	-5.00	1	2.00
1102	1/7/1956	1956	1	7	7.00	1	-7.00	1	0.00
1103	1/8/1956	1956	1	8	10.00	1	-3.00	1	3.50
1104	1/9/1956	1956	1	9	10.00	1	-10.00	1	0.00
1105	1/10/1956	1956	1	10	8.00	1	-4.00	1	2.00
1106	1/11/1956	1956	1	11	9.00	1	-6.00	1	1.50
1107	1/12/1956	1956	1	12	9.00	1	-7.00	1	1.00
1108	1/13/1956	1956	1	13	4.00	1	-4.00	1	0.00
1109	1/14/1956	1956	1	14	1.00	1	-5.00	1	-2.00
1110	1/15/1956	1956	1	15	8.00	1	-6.00	1	1.00
1111	1/16/1956	1956	1	16	8.00	1	-8.00	1	0.00
1112	1/17/1956	1956	1	17	-1.00	1	-11.00	1	-6.00
1113	1/18/1956	1956	1	18	2.00	1	-12.00	1	-5.00
1114	1/19/1956	1956	1	19	1.00	1	-7.00	1	-3.00
1115	1/20/1956	1956	1	20	-5.00	1	-11.00	1	-8.00
1116	1/21/1956	1956	1	21	4.00	1	-11.00	1	-3.50
1117	1/22/1956	1956	1	22	2.00	1	-12.00	1	-5.00
1118	1/23/1956	1956	1	23	1.00	1	-6.00	1	-2.50
1119	1/24/1956	1956	1	24	-2.00	1	-11.00	1	-6.50
1120	1/25/1956	1956	1	25	-2.00	1	-11.00	1	-6.50
1121	1/26/1956	1956	1	26	1.00	1	-10.00	1	-4.50
1122	1/27/1956	1956	1	27	1.00	1	-5.00	1	-2.00
1123	1/28/1956	1956	1	28	4.00	1	-10.00	1	-3.00
1124	1/29/1956	1956	1	29	4.00	1	-14.00	1	-5.00
1125	1/30/1956	1956	1	30	-6.00	1	-13.00	1	-9.50
1126	1/31/1956	1956	1	31	-11.00	1	-16.00	1	-13.50
1127	2/1/1956	1956	2	32	-10.00	1	-27.00	1	-18.50
1128	2/2/1956	1956	2	33	-7.00	1	-27.00	1	-17.00
1129	2/3/1956	1956	2	34	-3.00	1	-20.00	1	-11.50
1130	2/4/1956	1956	2	35	1.00	1	-16.00	1	-7.50
1131	2/5/1956	1956	2	36	3.00	1	-12.00	1	-4.50
1132	2/6/1956	1956	2	37	5.00	1	-15.00	1	-5.00
1133	2/7/1956	1956	2	38	-1.00	1	-10.00	1	-5.50
1134	2/8/1956	1956	2	39	-8.00	1	-15.00	1	-11.50
1135	2/9/1956	1956	2	40	4.00	1	-19.00	1	-7.50
1136	2/10/1956	1956	2	41	5.00	1	-15.00	1	-5.00
1137	2/11/1956	1956	2	42	-3.00	1	-10.00	1	-6.50
1138	2/12/1956	1956	2	43	4.00	1	-8.00	1	-2.00
1139	2/13/1956	1956	2	44	2.00	1	-7.00	1	-2.50
1140	2/14/1956	1956	2	45	-3.00	1	-11.00	1	-7.00
1141	2/15/1956	1956	2	46	-1.00	1	-12.00	1	-6.50
1142	2/16/1956	1956	2	47	-1.00	1	-15.00	1	-8.00
1143	2/17/1956	1956	2	48	-2.00	1	-12.00	1	-7.00
1144	2/18/1956	1956	2	49	-2.00	1	-10.00	1	-6.00
1145	2/19/1956	1956	2	50	-1.00	1	-13.00	1	-7.00
1146	2/20/1956	1956	2	51	-2.00	1	-12.00	1	-7.00
1147	2/21/1956	1956	2	52	2.00	1	-6.00	1	-2.00
1148	2/22/1956	1956	2	53	6.00	1	-9.00	1	-1.50
1149	2/23/1956	1956	2	54	4.00	1	-5.00	1	-0.50
1150	2/24/1956	1956	2	55	1.00	1	-11.00	1	-5.00
1151	2/25/1956	1956	2	56	-5.00	1	-13.00	1	-9.00
1152	2/26/1956	1956	2	57	-1.00	1	-10.00	1	-5.50
1153	2/27/1956	1956	2	58	-3.81	M.1.B1	-8.37	M.1.B1	-6.09
1154	2/28/1956	1956	2	59	-0.43	M.1.B1	-8.37	M.1.B1	-4.40
1155	2/29/1956	1956	2	60	1.41	M.1.B1	-4.06	M.1.B1	-1.33
1156	3/1/1956	1956	3	61	-0.14	M.1.B1	-7.62	M.1.B1	-3.88
1157	3/2/1956	1956	3	62	0.17	M.1.B1	-7.20	M.1.B1	-3.51
1158	3/3/1956	1956	3	63	2.35	M.1.B1	-10.16	M.1.B1	-3.91
1159	3/4/1956	1956	3	64	4.00	1	-3.00	1	0.50
1160	3/5/1956	1956	3	65	6.00	1	-3.00	1	1.50
1161	3/6/1956	1956	3	66	1.00	1	-12.00	1	-5.50
1162	3/7/1956	1956	3	67	-2.00	1	-21.00	1	-11.50
1163	3/8/1956	1956	3	68	-1.00	1	-11.00	1	-6.00
1164	3/9/1956	1956	3	69	2.00	1	-5.00	1	-1.50
1165	3/10/1956	1956	3	70	1.00	1	-12.00	1	-5.50
1166	3/11/1956	1956	3	71	-7.00	1	-19.00	1	-13.00
1167	3/12/1956	1956	3	72	-4.00	1	-25.00	1	-14.50
1168	3/13/1956	1956	3	73	-2.00	1	-17.00	1	-9.50
1169	3/14/1956	1956	3	74	-1.00	1	-15.00	1	-8.00
1170	3/15/1956	1956	3	75	-5.00	1	-22.00	1	-13.50
1171	3/16/1956	1956	3	76	-1.00	1	-10.00	1	-5.50
1172	3/17/1956	1956	3	77	2.00	1	-5.00	1	-1.50
1173	3/18/1956	1956	3	78	5.00	1	-5.00	1	0.00
1174	3/19/1956	1956	3	79	8.00	1	-9.00	1	-0.50
1175	3/20/1956	1956	3	80	3.00	1	-6.00	1	-1.50
1176	3/21/1956	1956	3	81	6.00	1	-7.00	1	-0.50
1177	3/22/1956	1956	3	82	7.00	1	-5.00	1	1.00
1178	3/23/1956	1956	3	83	11.00	1	-3.00	1	4.00
1179	3/24/1956	1956	3	84	11.00	1	0.00	1	5.50
1180	3/25/1956	1956	3	85	11.00	1	-3.00	1	4.00
1181	3/26/1956	1956	3	86	9.00	1	-2.00	1	3.50
1182	3/27/1956	1956	3	87	6.00	1	-11.00	1	-2.50
1183	3/28/1956	1956	3	88	-5.00	1	-11.00	1	-8.00
1184	3/29/1956	1956	3	89	5.00	1	-7.00	1	-1.00
1185	3/30/1956	1956	3	90	8.00	1	-2.00	1	3.00
1186	3/31/1956	1956	3	91	9.00	1	-3.00	1	3.00
1187	4/1/1956	1956	4	92	8.00	1	-5.00	1	1.50
1188	4/2/1956	1956	4	93	4.00	1	-8.00	1	-2.00
1189	4/3/1956	1956	4	94	4.00	1	-10.00	1	-3.00
1190	4/4/1956	1956	4	95	7.00	1	-9.00	1	-1.00
1191	4/5/1956	1956	4	96	4.00	1	-4.00	1	0.00
1192	4/6/1956	1956	4	97	4.00	1	-10.00	1	-3.00
1193	4/7/1956	1956	4	98	6.00	1	-6.00	1	0.00
1194	4/8/1956	1956	4	99	5.00	1	-7.00	1	-1.00
1195	4/9/1956	1956	4	100	3.00	1	-12.00	1	-4.50
1196	4/10/1956	1956	4	101	4.00	1	-7.00	1	-1.50
1197	4/11/1956	1956	4	102	5.00	1	-5.00	1	0.00
1198	4/12/1956	1956	4	103	9.00	1	-7.00	1	1.00
1199	4/13/1956	1956	4	104	10.00	1	-5.00	1	2.50
1200	4/14/1956	1956	4	105	6.00	1	-3.00	1	1.50
1201	4/15/1956	1956	4	106	9.00	1	-11.00	1	-1.00
1202	4/16/1956	1956	4	107	9.00	1	-3.00	1	3.00
1203	4/17/1956	1956	4	108	5.00	1	-7.00	1	-1.00
1204	4/18/1956	1956	4	109	2.00	1	-8.00	1	-3.00
1205	4/19/1956	1956	4	110	7.00	1	-8.00	1	-0.50
1206	4/20/1956	1956	4	111	10.00	1	-7.00	1	1.50
1207	4/21/1956	1956	4	112	11.00	1	-4.00	1	3.50
1208	4/22/1956	1956	4	113	9.00	1	-6.00	1	1.50
1209	4/23/1956	1956	4	114	3.00	1	-5.00	1	-1.00
1210	4/24/1956	1956	4	115	8.00	1	-8.00	1	0.00
1211	4/25/1956	1956	4	116	11.00	1	-3.00	1	4.00
1212	4/26/1956	1956	4	117	11.00	1	2.00	1	6.50
1213	4/27/1956	1956	4	118	9.00	1	-2.00	1	3.50
1214	4/28/1956	1956	4	119	7.00	1	-4.00	1	1.50
1215	4/29/1956	1956	4	120	7.00	1	-4.00	1	1.50
1216	4/30/1956	1956	4	121	5.00	1	-3.00	1	1.00
1217	5/1/1956	1956	5	122	9.00	1	-3.00	1	3.00
1218	5/2/1956	1956	5	123	12.00	1	-2.00	1	5.00
1219	5/3/1956	1956	5	124	12.00	1	1.00	1	6.50
1220	5/4/1956	1956	5	125	15.00	1	-3.00	1	6.00
1221	5/5/1956	1956	5	126	13.00	1	6.00	1	9.50
1222	5/6/1956	1956	5	127	11.00	1	-1.00	1	5.00
1223	5/7/1956	1956	5	128	11.00	1	0.00	1	5.50
1224	5/8/1956	1956	5	129	16.00	1	-1.00	1	7.50
1225	5/9/1956	1956	5	130	11.00	1	5.00	1	8.00
1226	5/10/1956	1956	5	131	9.00	1	-3.00	1	3.00
1227	5/11/1956	1956	5	132	12.00	1	-1.00	1	5.50
1228	5/12/1956	1956	5	133	13.00	1	-1.00	1	6.00
1229	5/13/1956	1956	5	134	10.00	1	-3.00	1	3.50
1230	5/14/1956	1956	5	135	4.00	1	-3.00	1	0.50
1231	5/15/1956	1956	5	136	9.00	1	-6.00	1	1.50
1232	5/16/1956	1956	5	137	14.00	1	1.00	1	7.50
1233	5/17/1956	1956	5	138	17.00	1	1.00	1	9.00
1234	5/18/1956	1956	5	139	16.00	1	3.00	1	9.50
1235	5/19/1956	1956	5	140	17.00	1	0.00	1	8.50
1236	5/20/1956	1956	5	141	15.00	1	5.00	1	10.00
1237	5/21/1956	1956	5	142	13.00	1	1.00	1	7.00
1238	5/22/1956	1956	5	143	9.00	1	1.00	1	5.00
1239	5/23/1956	1956	5	144	8.00	1	1.00	1	4.50
1240	5/24/1956	1956	5	145	11.00	1	0.00	1	5.50
1241	5/25/1956	1956	5	146	13.00	1	4.00	1	8.50
1242	5/26/1956	1956	5	147	12.00	1	1.00	1	6.50
1243	5/27/1956	1956	5	148	10.00	1	0.00	1	5.00
1244	5/28/1956	1956	5	149	12.00	1	-1.00	1	5.50
1245	5/29/1956	1956	5	150	15.00	1	4.00	1	9.50
1246	5/30/1956	1956	5	151	16.00	1	0.00	1	8.00
1247	5/31/1956	1956	5	152	16.00	1	1.00	1	8.50
1248	6/1/1956	1956	6	153	19.00	1	2.00	1	10.50
1249	6/2/1956	1956	6	154	18.00	1	9.00	1	13.50
1250	6/3/1956	1956	6	155	20.00	1	1.00	1	10.50
1251	6/4/1956	1956	6	156	17.00	1	6.00	1	11.50
1252	6/5/1956	1956	6	157	14.00	1	3.00	1	8.50
1253	6/6/1956	1956	6	158	15.00	1	4.00	1	9.50
1254	6/7/1956	1956	6	159	20.00	1	-2.00	1	9.00
1255	6/8/1956	1956	6	160	19.00	1	2.00	1	10.50
1256	6/9/1956	1956	6	161	17.00	1	2.00	1	9.50
1257	6/10/1956	1956	6	162	21.00	1	4.00	1	12.50
1258	6/11/1956	1956	6	163	22.00	1	4.00	1	13.00
1259	6/12/1956	1956	6	164	21.00	1	4.00	1	12.50
1260	6/13/1956	1956	6	165	23.00	1	5.00	1	14.00
1261	6/14/1956	1956	6	166	17.00	1	4.00	1	10.50
1262	6/15/1956	1956	6	167	21.00	1	3.00	1	12.00
1263	6/16/1956	1956	6	168	15.00	1	1.00	1	8.00
1264	6/17/1956	1956	6	169	15.00	1	2.00	1	8.50
1265	6/18/1956	1956	6	170	18.00	1	2.00	1	10.00
1266	6/19/1956	1956	6	171	19.00	1	3.00	1	11.00
1267	6/20/1956	1956	6	172	17.00	1	3.00	1	10.00
1268	6/21/1956	1956	6	173	17.00	1	1.00	1	9.00
1269	6/22/1956	1956	6	174	18.00	1	0.00	1	9.00
1270	6/23/1956	1956	6	175	20.00	1	2.00	1	11.00
1271	6/24/1956	1956	6	176	21.00	1	2.00	1	11.50
1272	6/25/1956	1956	6	177	19.00	1	8.00	1	13.50
1273	6/26/1956	1956	6	178	19.00	1	1.00	1	10.00
1274	6/27/1956	1956	6	179	18.00	1	4.00	1	11.00
1275	6/28/1956	1956	6	180	20.00	1	3.00	1	11.50
1276	6/29/1956	1956	6	181	22.00	1	6.00	1	14.00
1277	6/30/1956	1956	6	182	19.00	1	6.00	1	12.50
1278	7/1/1956	1956	7	183	14.00		3.00		8.50
1279	7/2/1956	1956	7	184	14.00		0.00		7.00
1280	7/3/1956	1956	7	185	18.00		1.00		9.50
1281	7/4/1956	1956	7	186	17.00		1.00		9.00
1282	7/5/1956	1956	7	187	19.00		0.00		9.50
1283	7/6/1956	1956	7	188	21.00		4.00		12.50
1284	7/7/1956	1956	7	189	21.00		5.00		13.00
1285	7/8/1956	1956	7	190	18.00		4.00		11.00
1286	7/9/1956	1956	7	191	19.00		2.00		10.50
1287	7/10/1956	1956	7	192	23.00		2.00		12.50
1288	7/11/1956	1956	7	193	22.00		8.00		15.00
1289	7/12/1956	1956	7	194	14.00		3.00		8.50
1290	7/13/1956	1956	7	195	19.00		3.00		11.00
1291	7/14/1956	1956	7	196	20.00		9.00		14.50
1292	7/15/1956	1956	7	197	19.00		4.00		11.50
1293	7/16/1956	1956	7	198	18.00		2.00		10.00
1294	7/17/1956	1956	7	199	18.00		4.00		11.00
1295	7/18/1956	1956	7	200	15.00		1.00		8.00
1296	7/19/1956	1956	7	201	17.00		3.00		10.00
1297	7/20/1956	1956	7	202	19.00		1.00		10.00
1298	7/21/1956	1956	7	203	21.00		4.00		12.50
1299	7/22/1956	1956	7	204	12.00		2.00		7.00
1300	7/23/1956	1956	7	205	19.00		1.00		10.00
1301	7/24/1956	1956	7	206	21.00		2.00		11.50
1302	7/25/1956	1956	7	207	20.00		7.00		13.50
1303	7/26/1956	1956	7	208	20.00		6.00		13.00
1304	7/27/1956	1956	7	209	19.00		5.00		12.00
1305	7/28/1956	1956	7	210	19.00		7.00		13.00
1306	7/29/1956	1956	7	211	19.00		3.00		11.00
1307	7/30/1956	1956	7	212	13.00		6.00		9.50
1308	7/31/1956	1956	7	213	10.00		4.00		7.00
1309	8/1/1956	1956	8	214	13.00		4.00		8.50
1310	8/2/1956	1956	8	215	17.00		4.00		10.50
1311	8/3/1956	1956	8	216	18.00		5.00		11.50
1312	8/4/1956	1956	8	217	19.00		4.00		11.50
1313	8/5/1956	1956	8	218	21.00		6.00		13.50
1314	8/6/1956	1956	8	219	20.00		4.00		12.00
1315	8/7/1956	1956	8	220	21.00		2.00		11.50
1316	8/8/1956	1956	8	221	17.00		3.00		10.00
1317	8/9/1956	1956	8	222	21.00		2.00		11.50
1318	8/10/1956	1956	8	223	18.00		2.00		10.00
1319	8/11/1956	1956	8	224	18.00		3.00		10.50
1320	8/12/1956	1956	8	225	17.00		6.00		11.50
1321	8/13/1956	1956	8	226	19.00		6.00		12.50
1322	8/14/1956	1956	8	227	21.00		6.00		13.50
1323	8/15/1956	1956	8	228	20.00		8.00		14.00
1324	8/16/1956	1956	8	229	17.00		7.00		12.00
1325	8/17/1956	1956	8	230	15.00		5.00		10.00
1326	8/18/1956	1956	8	231	13.00		4.00		8.50
1327	8/19/1956	1956	8	232	10.00		2.00		6.00
1328	8/20/1956	1956	8	233	11.00		3.00		7.00
1329	8/21/1956	1956	8	234	16.00		6.00		11.00
1330	8/22/1956	1956	8	235	16.00		4.00		10.00
1331	8/23/1956	1956	8	236	19.00		2.00		10.50
1332	8/24/1956	1956	8	237	19.00		2.00		10.50
1333	8/25/1956	1956	8	238	18.00		4.00		11.00
1334	8/26/1956	1956	8	239	17.00		4.00		10.50
1335	8/27/1956	1956	8	240	17.00		3.00		10.00
1336	8/28/1956	1956	8	241	17.00		4.00		10.50
1337	8/29/1956	1956	8	242	16.00		2.00		9.00
1338	8/30/1956	1956	8	243	13.00		0.00		6.50
1339	8/31/1956	1956	8	244	11.00		-2.00		4.50
1340	9/1/1956	1956	9	245	17.00		2.00		9.50
1341	9/2/1956	1956	9	246	20.00		10.00		15.00
1342	9/3/1956	1956	9	247	18.00		0.00		9.00
1343	9/4/1956	1956	9	248	19.00		-1.00		9.00
1344	9/5/1956	1956	9	249	11.00		-2.00		4.50
1345	9/6/1956	1956	9	250	18.00		-2.00		8.00
1346	9/7/1956	1956	9	251	20.00		-2.00		9.00
1347	9/8/1956	1956	9	252	19.00		4.00		11.50
1348	9/9/1956	1956	9	253	17.00		6.00		11.50
1349	9/10/1956	1956	9	254	21.00		4.00		12.50
1350	9/11/1956	1956	9	255	19.00		3.00		11.00
1351	9/12/1956	1956	9	256	21.00		8.00		14.50
1352	9/13/1956	1956	9	257	19.00		8.00		13.50
1353	9/14/1956	1956	9	258	19.00		4.00		11.50
1354	9/15/1956	1956	9	259	19.00		6.00		12.50
1355	9/16/1956	1956	9	260	20.00		2.00		11.00
1356	9/17/1956	1956	9	261	20.00		0.00		10.00
1357	9/18/1956	1956	9	262	20.00		1.00		10.50
1358	9/19/1956	1956	9	263	21.00		1.00		11.00
1359	9/20/1956	1956	9	264	21.00		3.00		12.00
1360	9/21/1956	1956	9	265	12.00		5.00		8.50
1361	9/22/1956	1956	9	266	8.00		-2.00		3.00
1362	9/23/1956	1956	9	267	15.00		-5.00		5.00
1363	9/24/1956	1956	9	268	17.00		2.00		9.50
1364	9/25/1956	1956	9	269	18.00		-1.00		8.50
1365	9/26/1956	1956	9	270	17.00		0.00		8.50
1366	9/27/1956	1956	9	271	17.00		6.00		11.50
1367	9/28/1956	1956	9	272	13.00		2.00		7.50
1368	9/29/1956	1956	9	273	13.00		0.00		6.50
1369	9/30/1956	1956	9	274	16.00		1.00		8.50
1370	10/1/1956	1956	10	275	12.00		3.00		7.50
1371	10/2/1956	1956	10	276	14.00		0.00		7.00
1372	10/3/1956	1956	10	277	14.00		0.00		7.00
1373	10/4/1956	1956	10	278	16.00		-1.00		7.50
1374	10/5/1956	1956	10	279	14.00		1.00		7.50
1375	10/6/1956	1956	10	280	17.00		0.00		8.50
1376	10/7/1956	1956	10	281	17.00		0.00		8.50
1377	10/8/1956	1956	10	282	14.00		1.00		7.50
1378	10/9/1956	1956	10	283	14.00		0.00		7.00
1379	10/10/1956	1956	10	284	14.00		1.00		7.50
1380	10/11/1956	1956	10	285	16.00		2.00		9.00
1381	10/12/1956	1956	10	286	14.00		0.00		7.00
1382	10/13/1956	1956	10	287	7.00		-1.00		3.00
1383	10/14/1956	1956	10	288	9.00		-1.00		4.00
1384	10/15/1956	1956	10	289	13.00		-2.00		5.50
1385	10/16/1956	1956	10	290	15.00		-5.00		5.00
1386	10/17/1956	1956	10	291	12.00		-3.00		4.50
1387	10/18/1956	1956	10	292	12.00		-3.00		4.50
1388	10/19/1956	1956	10	293	6.00		-2.00		2.00
1389	10/20/1956	1956	10	294	8.00		-2.00		3.00
1390	10/21/1956	1956	10	295	12.00		3.00		7.50
1391	10/22/1956	1956	10	296	8.00		-3.00		2.50
1392	10/23/1956	1956	10	297	13.00		-1.00		6.00
1393	10/24/1956	1956	10	298	6.00		-7.00		-0.50
1394	10/25/1956	1956	10	299	0.00		-9.00		-4.50
1395	10/26/1956	1956	10	300	7.00		-2.00		2.50
1396	10/27/1956	1956	10	301	11.00		-3.00		4.00
1397	10/28/1956	1956	10	302	11.00		-3.00		4.00
1398	10/29/1956	1956	10	303	1.00		-7.00		-3.00
1399	10/30/1956	1956	10	304	9.00		-8.00		0.50
1400	10/31/1956	1956	10	305	6.00		-6.00		0.00
1401	11/1/1956	1956	11	306	-5.00		-12.00		-8.50
1402	11/2/1956	1956	11	307	-10.00		-14.00		-12.00
1403	11/3/1956	1956	11	308	-8.00		-21.00		-14.50
1404	11/4/1956	1956	11	309	-6.00		-20.00		-13.00
1405	11/5/1956	1956	11	310	-3.00		-12.00		-7.50
1406	11/6/1956	1956	11	311	0.00		-3.00		-1.50
1407	11/7/1956	1956	11	312	-2.00		-14.00		-8.00
1408	11/8/1956	1956	11	313	1.00		-15.00		-7.00
1409	11/9/1956	1956	11	314	6.00		-2.00		2.00
1410	11/10/1956	1956	11	315	7.00		1.00		4.00
1411	11/11/1956	1956	11	316	7.00		0.00		3.50
1412	11/12/1956	1956	11	317	7.00		0.00		3.50
1413	11/13/1956	1956	11	318	7.00		0.00		3.50
1414	11/14/1956	1956	11	319	0.00		-16.00		-8.00
1415	11/15/1956	1956	11	320	-6.00		-19.00		-12.50
1416	11/16/1956	1956	11	321	-5.00		-9.00		-7.00
1417	11/17/1956	1956	11	322	1.00		-7.00		-3.00
1418	11/18/1956	1956	11	323	-1.00		-10.00		-5.50
1419	11/19/1956	1956	11	324	-9.00		-21.00		-15.00
1420	11/20/1956	1956	11	325	-10.00		-27.00		-18.50
1421	11/21/1956	1956	11	326	-2.00		-11.00		-6.50
1422	11/22/1956	1956	11	327	3.00		-4.00		-0.50
1423	11/23/1956	1956	11	328	0.00		-11.00		-5.50
1424	11/24/1956	1956	11	329	10.00		-11.00		-0.50
1425	11/25/1956	1956	11	330	6.00		-5.00		0.50
1426	11/26/1956	1956	11	331	8.00		-8.00		0.00
1427	11/27/1956	1956	11	332	4.00		-12.00		-4.00
1428	11/28/1956	1956	11	333	-2.00		-13.00		-7.50
1429	11/29/1956	1956	11	334	4.00		-3.00		0.50
1430	11/30/1956	1956	11	335	9.00		0.00		4.50
1431	12/1/1956	1956	12	336	9.00		-7.00		1.00
1432	12/2/1956	1956	12	337	7.00		-5.00		1.00
1433	12/3/1956	1956	12	338	11.00		-8.00		1.50
1434	12/4/1956	1956	12	339	7.00		-3.00		2.00
1435	12/5/1956	1956	12	340	0.00		-3.00		-1.50
1436	12/6/1956	1956	12	341	1.00		-10.00		-4.50
1437	12/7/1956	1956	12	342	-6.00		-15.00		-10.50
1438	12/8/1956	1956	12	343	-7.00		-19.00		-13.00
1439	12/9/1956	1956	12	344	2.00		-8.00		-3.00
1440	12/10/1956	1956	12	345	0.00		-5.00		-2.50
1441	12/11/1956	1956	12	346	-2.00		-6.00		-4.00
1442	12/12/1956	1956	12	347	-2.00		-7.00		-4.50
1443	12/13/1956	1956	12	348	-1.00		-6.00		-3.50
1444	12/14/1956	1956	12	349	-3.00		-10.00		-6.50
1445	12/15/1956	1956	12	350	0.00		-10.00		-5.00
1446	12/16/1956	1956	12	351	-2.00		-7.00		-4.50
1447	12/17/1956	1956	12	352	-1.00		-12.00		-6.50
1448	12/18/1956	1956	12	353	4.00		-5.00		-0.50
1449	12/19/1956	1956	12	354	-2.00		-17.00		-9.50
1450	12/20/1956	1956	12	355	1.00		-20.00		-9.50
1451	12/21/1956	1956	12	356	3.00		-7.00		-2.00
1452	12/22/1956	1956	12	357	-4.00		-15.00		-9.50
1453	12/23/1956	1956	12	358	-7.00		-15.00		-11.00
1454	12/24/1956	1956	12	359	-2.00		-13.00		-7.50
1455	12/25/1956	1956	12	360	1.00		-10.00		-4.50
1456	12/26/1956	1956	12	361	2.00		-3.00		-0.50
1457	12/27/1956	1956	12	362	4.00		-2.00		1.00
1458	12/28/1956	1956	12	363	1.00		-2.00		-0.50
1459	12/29/1956	1956	12	364	8.00		-2.00		3.00
1460	12/30/1956	1956	12	365	4.00		-5.00		-0.50
1461	12/31/1956	1956	12	366	2.00		-7.00		-2.50
1462	1/1/1957	1957	1	1	4.00		-11.00		-3.50
1463	1/2/1957	1957	1	2	0.00		-7.00		-3.50
1464	1/3/1957	1957	1	3	-1.00		-10.00		-5.50
1465	1/4/1957	1957	1	4	-3.00		-12.00		-7.50
1466	1/5/1957	1957	1	5	-5.00		-9.00		-7.00
1467	1/6/1957	1957	1	6	-1.00		-12.00		-6.50
1468	1/7/1957	1957	1	7	-1.00		-8.00		-4.50
1469	1/8/1957	1957	1	8	-2.00		-6.00		-4.00
1470	1/9/1957	1957	1	9	-5.00		-17.00		-11.00
1471	1/10/1957	1957	1	10	0.00		-11.00		-5.50
1472	1/11/1957	1957	1	11	2.00		-5.00		-1.50
1473	1/12/1957	1957	1	12	-1.00		-5.00		-3.00
1474	1/13/1957	1957	1	13	0.00		-6.00		-3.00
1475	1/14/1957	1957	1	14	0.00		-8.00		-4.00
1476	1/15/1957	1957	1	15	-7.00		-17.00		-12.00
1477	1/16/1957	1957	1	16	-10.00		-22.00		-16.00
1478	1/17/1957	1957	1	17	-7.00		-16.00		-11.50
1479	1/18/1957	1957	1	18	-2.00		-21.00		-11.50
1480	1/19/1957	1957	1	19	-6.00		-14.00		-10.00
1481	1/20/1957	1957	1	20	1.00		-8.00		-3.50
1482	1/21/1957	1957	1	21	-3.00		-16.00		-9.50
1483	1/22/1957	1957	1	22	-10.00		-16.00		-13.00
1484	1/23/1957	1957	1	23	-6.00		-11.00		-8.50
1485	1/24/1957	1957	1	24	-7.00		-16.00		-11.50
1486	1/25/1957	1957	1	25	-10.00		-16.00		-13.00
1487	1/26/1957	1957	1	26	-11.00		-15.00		-13.00
1488	1/27/1957	1957	1	27	-1.00		-11.00		-6.00
1489	1/28/1957	1957	1	28	-7.00		-20.00		-13.50
1490	1/29/1957	1957	1	29	-12.00		-21.00		-16.50
1491	1/30/1957	1957	1	30	-9.00	1	-16.00	1	-12.50
1492	1/31/1957	1957	1	31	-6.00	1	-16.00	1	-11.00
1493	2/1/1957	1957	2	32	-1.00		-9.00		-5.00
1494	2/2/1957	1957	2	33	-1.00		-11.00		-6.00
1495	2/3/1957	1957	2	34	-7.00		-11.00		-9.00
1496	2/4/1957	1957	2	35	-3.00		-11.00		-7.00
1497	2/5/1957	1957	2	36	-2.00		-11.00		-6.50
1498	2/6/1957	1957	2	37	0.00		-7.00		-3.50
1499	2/7/1957	1957	2	38	3.00		-7.00		-2.00
1500	2/8/1957	1957	2	39	2.00		-1.00		0.50
1501	2/9/1957	1957	2	40	-1.00		-6.00		-3.50
1502	2/10/1957	1957	2	41	0.00		-6.00		-3.00
1503	2/11/1957	1957	2	42	1.00		-1.00		0.00
1504	2/12/1957	1957	2	43	3.00		-2.00		0.50
1505	2/13/1957	1957	2	44	8.00		-1.00		3.50
1506	2/14/1957	1957	2	45	7.00		-2.00		2.50
1507	2/15/1957	1957	2	46	1.00		-11.00		-5.00
1508	2/16/1957	1957	2	47	7.00		-11.00		-2.00
1509	2/17/1957	1957	2	48	4.00		-8.00		-2.00
1510	2/18/1957	1957	2	49	4.00		-13.00		-4.50
1511	2/19/1957	1957	2	50	3.00		-5.00		-1.00
1512	2/20/1957	1957	2	51	2.00		-4.00		-1.00
1513	2/21/1957	1957	2	52	1.00		-5.00		-2.00
1514	2/22/1957	1957	2	53	3.00		-3.00		0.00
1515	2/23/1957	1957	2	54	7.00		-4.00		1.50
1516	2/24/1957	1957	2	55	3.00		-2.00		0.50
1517	2/25/1957	1957	2	56	3.00		-3.00		0.00
1518	2/26/1957	1957	2	57	3.00		-5.00		-1.00
1519	2/27/1957	1957	2	58	0.00		-3.00		-1.50
1520	2/28/1957	1957	2	59	-3.00		-13.00		-8.00
1521	3/1/1957	1957	3	60	3.00		-16.00		-6.50
1522	3/2/1957	1957	3	61	4.00		-18.00		-7.00
1523	3/3/1957	1957	3	62	1.00		-8.00		-3.50
1524	3/4/1957	1957	3	63	-2.00		-10.00		-6.00
1525	3/5/1957	1957	3	64	-2.00		-9.00		-5.50
1526	3/6/1957	1957	3	65	-5.00		-16.00		-10.50
1527	3/7/1957	1957	3	66	-1.00		-8.00		-4.50
1528	3/8/1957	1957	3	67	0.00		-2.00		-1.00
1529	3/9/1957	1957	3	68	8.00		0.00		4.00
1530	3/10/1957	1957	3	69	2.00		-8.00		-3.00
1531	3/11/1957	1957	3	70	-2.00		-10.00		-6.00
1532	3/12/1957	1957	3	71	3.00		-3.00		0.00
1533	3/13/1957	1957	3	72	-1.00		-13.00		-7.00
1534	3/14/1957	1957	3	73	-6.00		-14.00		-10.00
1535	3/15/1957	1957	3	74	4.00		-8.00		-2.00
1536	3/16/1957	1957	3	75	5.00		-4.00		0.50
1537	3/17/1957	1957	3	76	1.00		-5.00		-2.00
1538	3/18/1957	1957	3	77	3.00		-9.00		-3.00
1539	3/19/1957	1957	3	78	4.00		-6.00		-1.00
1540	3/20/1957	1957	3	79	4.00		-10.00		-3.00
1541	3/21/1957	1957	3	80	5.00		-7.00		-1.00
1542	3/22/1957	1957	3	81	0.00		-15.00		-7.50
1543	3/23/1957	1957	3	82	-8.00		-16.00		-12.00
1544	3/24/1957	1957	3	83	-3.00		-16.00		-9.50
1545	3/25/1957	1957	3	84	2.00		-8.00		-3.00
1546	3/26/1957	1957	3	85	-1.00		-7.00		-4.00
1547	3/27/1957	1957	3	86	-1.00		-11.00		-6.00
1548	3/28/1957	1957	3	87	4.00		-5.00		-0.50
1549	3/29/1957	1957	3	88	6.00		-3.00		1.50
1550	3/30/1957	1957	3	89	4.00		-6.00		-1.00
1551	3/31/1957	1957	3	90	1.00		-5.00		-2.00
1552	4/1/1957	1957	4	91	5.00		-7.00		-1.00
1553	4/2/1957	1957	4	92	-5.00		-14.00		-9.50
1554	4/3/1957	1957	4	93	-2.00		-16.00		-9.00
1555	4/4/1957	1957	4	94	-7.00		-11.00		-9.00
1556	4/5/1957	1957	4	95	-1.00		-10.00		-5.50
1557	4/6/1957	1957	4	96	1.00		-10.00		-4.50
1558	4/7/1957	1957	4	97	-9.00		-13.00		-11.00
1559	4/8/1957	1957	4	98	0.00		-10.00		-5.00
1560	4/9/1957	1957	4	99	3.00		-5.00		-1.00
1561	4/10/1957	1957	4	100	4.00		-2.00		1.00
1562	4/11/1957	1957	4	101	1.00		-12.00		-5.50
1563	4/12/1957	1957	4	102	2.00		-4.00		-1.00
1564	4/13/1957	1957	4	103	4.00		-2.00		1.00
1565	4/14/1957	1957	4	104	11.00		-3.00		4.00
1566	4/15/1957	1957	4	105	8.00		0.00		4.00
1567	4/16/1957	1957	4	106	4.00		-1.00		1.50
1568	4/17/1957	1957	4	107	9.00		-3.00		3.00
1569	4/18/1957	1957	4	108	11.00		-2.00		4.50
1570	4/19/1957	1957	4	109	0.00		-5.00		-2.50
1571	4/20/1957	1957	4	110	5.00		-7.00		-1.00
1572	4/21/1957	1957	4	111	9.00		-2.00		3.50
1573	4/22/1957	1957	4	112	8.00		-5.00		1.50
1574	4/23/1957	1957	4	113	0.00		-6.00		-3.00
1575	4/24/1957	1957	4	114	4.00		-3.00		0.50
1576	4/25/1957	1957	4	115	0.00		-8.00		-4.00
1577	4/26/1957	1957	4	116	0.00		-11.00		-5.50
1578	4/27/1957	1957	4	117	-2.00		-12.00		-7.00
1579	4/28/1957	1957	4	118	0.00		-8.00		-4.00
1580	4/29/1957	1957	4	119	8.00		-5.00		1.50
1581	4/30/1957	1957	4	120	9.00		-2.00		3.50
1582	5/1/1957	1957	5	121	10.00		-1.00		4.50
1583	5/2/1957	1957	5	122	11.00		-2.00		4.50
1584	5/3/1957	1957	5	123	9.00		-1.00		4.00
1585	5/4/1957	1957	5	124	6.00		-2.00		2.00
1586	5/5/1957	1957	5	125	8.00		-1.00		3.50
1587	5/6/1957	1957	5	126	11.00		0.00		5.50
1588	5/7/1957	1957	5	127	11.00		-1.00		5.00
1589	5/8/1957	1957	5	128	4.00		0.00		2.00
1590	5/9/1957	1957	5	129	3.00		-2.00		0.50
1591	5/10/1957	1957	5	130	7.00		-3.00		2.00
1592	5/11/1957	1957	5	131	7.00		-2.00		2.50
1593	5/12/1957	1957	5	132	5.00		-3.00		1.00
1594	5/13/1957	1957	5	133	3.00		-3.00		0.00
1595	5/14/1957	1957	5	134	5.00		-1.00		2.00
1596	5/15/1957	1957	5	135	-1.00		-5.00		-3.00
1597	5/16/1957	1957	5	136	-2.00		-6.00		-4.00
1598	5/17/1957	1957	5	137	4.00		-3.00		0.50
1599	5/18/1957	1957	5	138	7.00		-3.00		2.00
1600	5/19/1957	1957	5	139	12.00		-1.00		5.50
1601	5/20/1957	1957	5	140	0.00		-5.00		-2.50
1602	5/21/1957	1957	5	141	1.00		-5.00		-2.00
1603	5/22/1957	1957	5	142	1.00		-8.00		-3.50
1604	5/23/1957	1957	5	143	4.00		-8.00		-2.00
1605	5/24/1957	1957	5	144	6.00		-2.00		2.00
1606	5/25/1957	1957	5	145	8.00		-2.00		3.00
1607	5/26/1957	1957	5	146	10.00		0.00		5.00
1608	5/27/1957	1957	5	147	11.00		-1.00		5.00
1609	5/28/1957	1957	5	148	13.00		0.00		6.50
1610	5/29/1957	1957	5	149	12.00		-1.00		5.50
1611	5/30/1957	1957	5	150	13.00		-1.00		6.00
1612	5/31/1957	1957	5	151	5.00		1.00		3.00
1613	6/1/1957	1957	6	152	6.00		1.00		3.50
1614	6/2/1957	1957	6	153	16.00		1.00		8.50
1615	6/3/1957	1957	6	154	16.00		1.00		8.50
1616	6/4/1957	1957	6	155	18.00		1.00		9.50
1617	6/5/1957	1957	6	156	19.00		3.00		11.00
1618	6/6/1957	1957	6	157	18.00		4.00		11.00
1619	6/7/1957	1957	6	158	18.00		4.00		11.00
1620	6/8/1957	1957	6	159	20.00		4.00		12.00
1621	6/9/1957	1957	6	160	17.00		3.00		10.00
1622	6/10/1957	1957	6	161	16.00		4.00		10.00
1623	6/11/1957	1957	6	162	9.00		1.00		5.00
1624	6/12/1957	1957	6	163	13.00		1.00		7.00
1625	6/13/1957	1957	6	164	11.00		0.00		5.50
1626	6/14/1957	1957	6	165	11.00		0.00		5.50
1627	6/15/1957	1957	6	166	6.00		1.00		3.50
1628	6/16/1957	1957	6	167	7.00		-1.00		3.00
1629	6/17/1957	1957	6	168	7.00		-1.00		3.00
1630	6/18/1957	1957	6	169	15.00		-1.00		7.00
1631	6/19/1957	1957	6	170	18.00		1.00		9.50
1632	6/20/1957	1957	6	171	20.00		2.00		11.00
1633	6/21/1957	1957	6	172	10.00		1.00		5.50
1634	6/22/1957	1957	6	173	12.00		2.00		7.00
1635	6/23/1957	1957	6	174	13.00		0.00		6.50
1636	6/24/1957	1957	6	175	18.00		0.00		9.00
1637	6/25/1957	1957	6	176	18.00		7.00		12.50
1638	6/26/1957	1957	6	177	18.00		4.00		11.00
1639	6/27/1957	1957	6	178	17.00		7.00		12.00
1640	6/28/1957	1957	6	179	20.00		4.00		12.00
1641	6/29/1957	1957	6	180	22.00		7.00		14.50
1642	6/30/1957	1957	6	181	18.00		8.00		13.00
1643	7/1/1957	1957	7	182	23.00		6.00		14.50
1644	7/2/1957	1957	7	183	24.00		14.00		19.00
1645	7/3/1957	1957	7	184	23.00		9.00		16.00
1646	7/4/1957	1957	7	185	19.00		2.00		10.50
1647	7/5/1957	1957	7	186	21.00		1.00		11.00
1648	7/6/1957	1957	7	187	24.00		10.00		17.00
1649	7/7/1957	1957	7	188	20.00		8.00		14.00
1650	7/8/1957	1957	7	189	14.00		7.00		10.50
1651	7/9/1957	1957	7	190	20.00		4.00		12.00
1652	7/10/1957	1957	7	191	20.00		5.00		12.50
1653	7/11/1957	1957	7	192	21.00		6.00		13.50
1654	7/12/1957	1957	7	193	18.00		6.00		12.00
1655	7/13/1957	1957	7	194	17.00		6.00		11.50
1656	7/14/1957	1957	7	195	19.00		5.00		12.00
1657	7/15/1957	1957	7	196	22.00		9.00		15.50
1658	7/16/1957	1957	7	197	22.00		6.00		14.00
1659	7/17/1957	1957	7	198	21.00		6.00		13.50
1660	7/18/1957	1957	7	199	17.00		8.00		12.50
1661	7/19/1957	1957	7	200	16.00		7.00		11.50
1662	7/20/1957	1957	7	201	16.00		7.00		11.50
1663	7/21/1957	1957	7	202	17.00		4.00		10.50
1664	7/22/1957	1957	7	203	19.00		4.00		11.50
1665	7/23/1957	1957	7	204	17.00		7.00		12.00
1666	7/24/1957	1957	7	205	15.00		4.00		9.50
1667	7/25/1957	1957	7	206	12.00		7.00		9.50
1668	7/26/1957	1957	7	207	17.00		7.00		12.00
1669	7/27/1957	1957	7	208	19.00		10.00		14.50
1670	7/28/1957	1957	7	209	21.00		9.00		15.00
1671	7/29/1957	1957	7	210	19.00		9.00		14.00
1672	7/30/1957	1957	7	211	20.00		8.00		14.00
1673	7/31/1957	1957	7	212	21.00		7.00		14.00
1674	8/1/1957	1957	8	213	24.00		8.00		16.00
1675	8/2/1957	1957	8	214	21.00		8.00		14.50
1676	8/3/1957	1957	8	215	22.00		6.00		14.00
1677	8/4/1957	1957	8	216	20.00		7.00		13.50
1678	8/5/1957	1957	8	217	19.00		7.00		13.00
1679	8/6/1957	1957	8	218	19.00		9.00		14.00
1680	8/7/1957	1957	8	219	18.00		8.00		13.00
1681	8/8/1957	1957	8	220	19.00		6.00		12.50
1682	8/9/1957	1957	8	221	18.00		6.00		12.00
1683	8/10/1957	1957	8	222	21.00		6.00		13.50
1684	8/11/1957	1957	8	223	22.00		5.00		13.50
1685	8/12/1957	1957	8	224	19.00		9.00		14.00
1686	8/13/1957	1957	8	225	17.00		5.00		11.00
1687	8/14/1957	1957	8	226	20.00		4.00		12.00
1688	8/15/1957	1957	8	227	19.00		7.00		13.00
1689	8/16/1957	1957	8	228	17.00		6.00		11.50
1690	8/17/1957	1957	8	229	18.00		4.00		11.00
1691	8/18/1957	1957	8	230	19.00		2.00		10.50
1692	8/19/1957	1957	8	231	21.00		8.00		14.50
1693	8/20/1957	1957	8	232	16.00		8.00		12.00
1694	8/21/1957	1957	8	233	15.00		7.00		11.00
1695	8/22/1957	1957	8	234	18.00		5.00		11.50
1696	8/23/1957	1957	8	235	16.00		4.00		10.00
1697	8/24/1957	1957	8	236	20.00		4.00		12.00
1698	8/25/1957	1957	8	237	19.00		7.00		13.00
1699	8/26/1957	1957	8	238	17.00		6.00		11.50
1700	8/27/1957	1957	8	239	16.00		6.00		11.00
1701	8/28/1957	1957	8	240	16.00		2.00		9.00
1702	8/29/1957	1957	8	241	15.00		2.00		8.50
1703	8/30/1957	1957	8	242	15.00		4.00		9.50
1704	8/31/1957	1957	8	243	14.00		5.00		9.50
1705	9/1/1957	1957	9	244	12.00		2.00		7.00
1706	9/2/1957	1957	9	245	16.00		4.00		10.00
1707	9/3/1957	1957	9	246	17.00		2.00		9.50
1708	9/4/1957	1957	9	247	16.00		4.00		10.00
1709	9/5/1957	1957	9	248	17.00		2.00		9.50
1710	9/6/1957	1957	9	249	14.00		1.00		7.50
1711	9/7/1957	1957	9	250	16.00		0.00		8.00
1712	9/8/1957	1957	9	251	20.00		3.00		11.50
1713	9/9/1957	1957	9	252	8.00		-1.00		3.50
1714	9/10/1957	1957	9	253	9.00		-1.00		4.00
1715	9/11/1957	1957	9	254	11.00		-3.00		4.00
1716	9/12/1957	1957	9	255	13.00		0.00		6.50
1717	9/13/1957	1957	9	256	11.00		-1.00		5.00
1718	9/14/1957	1957	9	257	7.00		-3.00		2.00
1719	9/15/1957	1957	9	258	14.00		0.00		7.00
1720	9/16/1957	1957	9	259	17.00		-1.00		8.00
1721	9/17/1957	1957	9	260	17.00		4.00		10.50
1722	9/18/1957	1957	9	261	13.00		1.00		7.00
1723	9/19/1957	1957	9	262	8.00		-2.00		3.00
1724	9/20/1957	1957	9	263	6.00		-1.00		2.50
1725	9/21/1957	1957	9	264	3.00		-3.00		0.00
1726	9/22/1957	1957	9	265	13.00		-7.00		3.00
1727	9/23/1957	1957	9	266	16.00		-2.00		7.00
1728	9/24/1957	1957	9	267	17.00		0.00		8.50
1729	9/25/1957	1957	9	268	16.00		-1.00		7.50
1730	9/26/1957	1957	9	269	13.00		-1.00		6.00
1731	9/27/1957	1957	9	270	16.00		2.00		9.00
1732	9/28/1957	1957	9	271	19.00		3.00		11.00
1733	9/29/1957	1957	9	272	19.00		1.00		10.00
1734	9/30/1957	1957	9	273	19.00		1.00		10.00
1735	10/1/1957	1957	10	274	18.00		1.00		9.50
1736	10/2/1957	1957	10	275	16.00		1.00		8.50
1737	10/3/1957	1957	10	276	15.00		1.00		8.00
1738	10/4/1957	1957	10	277	11.00		1.00		6.00
1739	10/5/1957	1957	10	278	14.00		-2.00		6.00
1740	10/6/1957	1957	10	279	14.00		2.00		8.00
1741	10/7/1957	1957	10	280	11.00		1.00		6.00
1742	10/8/1957	1957	10	281	9.00		-1.00		4.00
1743	10/9/1957	1957	10	282	13.00		-2.00		5.50
1744	10/10/1957	1957	10	283	13.00		-2.00		5.50
1745	10/11/1957	1957	10	284	12.00		-1.00		5.50
1746	10/12/1957	1957	10	285	12.00		-2.00		5.00
1747	10/13/1957	1957	10	286	4.00		0.00		2.00
1748	10/14/1957	1957	10	287	2.00		0.00		1.00
1749	10/15/1957	1957	10	288	7.00		0.00		3.50
1750	10/16/1957	1957	10	289	2.00		-2.00		0.00
1751	10/17/1957	1957	10	290	7.00		-2.00		2.50
1752	10/18/1957	1957	10	291	8.00		-2.00		3.00
1753	10/19/1957	1957	10	292	3.00		-2.00		0.50
1754	10/20/1957	1957	10	293	6.00		-3.00		1.50
1755	10/21/1957	1957	10	294	8.00		-2.00		3.00
1756	10/22/1957	1957	10	295	4.00		-4.00		0.00
1757	10/23/1957	1957	10	296	4.00		-3.00		0.50
1758	10/24/1957	1957	10	297	1.00		-5.00		-2.00
1759	10/25/1957	1957	10	298	0.00		-10.00		-5.00
1760	10/26/1957	1957	10	299	3.00		-12.00		-4.50
1761	10/27/1957	1957	10	300	8.00		-10.00		-1.00
1762	10/28/1957	1957	10	301	1.00		-2.00		-0.50
1763	10/29/1957	1957	10	302	4.00		-3.00		0.50
1764	10/30/1957	1957	10	303	14.00		2.00		8.00
1765	10/31/1957	1957	10	304	9.00		0.00		4.50
1766	11/1/1957	1957	11	305	4.00		-5.00		-0.50
1767	11/2/1957	1957	11	306	0.00		-7.00		-3.50
1768	11/3/1957	1957	11	307	0.00		-8.00		-4.00
1769	11/4/1957	1957	11	308	2.00		-7.00		-2.50
1770	11/5/1957	1957	11	309	-2.00		-10.00		-6.00
1771	11/6/1957	1957	11	310	1.00		-11.00		-5.00
1772	11/7/1957	1957	11	311	-1.00		-10.00		-5.50
1773	11/8/1957	1957	11	312	-2.00		-7.00		-4.50
1774	11/9/1957	1957	11	313	2.00		-8.00		-3.00
1775	11/10/1957	1957	11	314	3.00		-5.00		-1.00
1776	11/11/1957	1957	11	315	3.00		-3.00		0.00
1777	11/12/1957	1957	11	316	0.00		-10.00		-5.00
1778	11/13/1957	1957	11	317	-3.00		-7.00		-5.00
1779	11/14/1957	1957	11	318	1.00		-6.00		-2.50
1780	11/15/1957	1957	11	319	-6.00		-15.00		-10.50
1781	11/16/1957	1957	11	320	-6.00		-15.00		-10.50
1782	11/17/1957	1957	11	321	-5.00		-16.00		-10.50
1783	11/18/1957	1957	11	322	-10.00		-14.00		-12.00
1784	11/19/1957	1957	11	323	-8.00		-12.00		-10.00
1785	11/20/1957	1957	11	324	-10.00		-16.00		-13.00
1786	11/21/1957	1957	11	325	-11.00		-25.00		-18.00
1787	11/22/1957	1957	11	326	-2.00		-19.00		-10.50
1788	11/23/1957	1957	11	327	6.00		-5.00		0.50
1789	11/24/1957	1957	11	328	7.00		-8.00		-0.50
1790	11/25/1957	1957	11	329	7.00		-1.00		3.00
1791	11/26/1957	1957	11	330	5.00		-5.00		0.00
1792	11/27/1957	1957	11	331	-5.00		-11.00		-8.00
1793	11/28/1957	1957	11	332	-5.00		-13.00		-9.00
1794	11/29/1957	1957	11	333	-10.00		-17.00		-13.50
1795	11/30/1957	1957	11	334	-1.00		-11.00		-6.00
1796	12/1/1957	1957	12	335	3.00		-8.00		-2.50
1797	12/2/1957	1957	12	336	-1.00		-11.00		-6.00
1798	12/3/1957	1957	12	337	-2.00		-11.00		-6.50
1799	12/4/1957	1957	12	338	7.00		-3.00		2.00
1800	12/5/1957	1957	12	339	2.00		-6.00		-2.00
1801	12/6/1957	1957	12	340	-5.00		-10.00		-7.50
1802	12/7/1957	1957	12	341	-5.00		-10.00		-7.50
1803	12/8/1957	1957	12	342	2.00		-8.00		-3.00
1804	12/9/1957	1957	12	343	8.00		1.00		4.50
1805	12/10/1957	1957	12	344	2.00		-11.00		-4.50
1806	12/11/1957	1957	12	345	2.00		-1.00		0.50
1807	12/12/1957	1957	12	346	1.00		-2.00		-0.50
1808	12/13/1957	1957	12	347	2.00		-2.00		0.00
1809	12/14/1957	1957	12	348	2.00		-2.00		0.00
1810	12/15/1957	1957	12	349	5.00		-2.00		1.50
1811	12/16/1957	1957	12	350	2.00		-2.00		0.00
1812	12/17/1957	1957	12	351	2.00		-8.00		-3.00
1813	12/18/1957	1957	12	352	-2.00		-8.00		-5.00
1814	12/19/1957	1957	12	353	-7.00		-15.00		-11.00
1815	12/20/1957	1957	12	354	-2.00		-9.00		-5.50
1816	12/21/1957	1957	12	355	3.00		-6.00		-1.50
1817	12/22/1957	1957	12	356	2.00		-11.00		-4.50
1818	12/23/1957	1957	12	357	-2.00		-13.00		-7.50
1819	12/24/1957	1957	12	358	-2.00		-8.00		-5.00
1820	12/25/1957	1957	12	359	-3.00		-8.00		-5.50
1821	12/26/1957	1957	12	360	2.00		-13.00		-5.50
1822	12/27/1957	1957	12	361	-7.00		-16.00		-11.50
1823	12/28/1957	1957	12	362	-4.00		-8.00		-6.00
1824	12/29/1957	1957	12	363	-4.00		-7.00		-5.50
1825	12/30/1957	1957	12	364	-6.00		-16.00		-11.00
1826	12/31/1957	1957	12	365	-6.00		-16.00		-11.00
1827	1/1/1958	1958	1	1	0.00		-10.00		-5.00
1828	1/2/1958	1958	1	2	3.00		-14.00		-5.50
1829	1/3/1958	1958	1	3	2.00		-16.00		-7.00
1830	1/4/1958	1958	1	4	3.00		-18.00		-7.50
1831	1/5/1958	1958	1	5	4.00		-17.00		-6.50
1832	1/6/1958	1958	1	6	2.00		-7.00		-2.50
1833	1/7/1958	1958	1	7	2.00		-8.00		-3.00
1834	1/8/1958	1958	1	8	4.00		-10.00		-3.00
1835	1/9/1958	1958	1	9	4.00		-8.00		-2.00
1836	1/10/1958	1958	1	10	6.00		-3.00		1.50
1837	1/11/1958	1958	1	11	-3.00		-10.00		-6.50
1838	1/12/1958	1958	1	12	-2.00		-14.00		-8.00
1839	1/13/1958	1958	1	13	-3.00		-11.00		-7.00
1840	1/14/1958	1958	1	14	-5.00		-12.00		-8.50
1841	1/15/1958	1958	1	15	0.00		-7.00		-3.50
1842	1/16/1958	1958	1	16	1.00		-6.00		-2.50
1843	1/17/1958	1958	1	17	7.00		-13.00		-3.00
1844	1/18/1958	1958	1	18	-1.00		-11.00		-6.00
1845	1/19/1958	1958	1	19	-10.00		-19.00		-14.50
1846	1/20/1958	1958	1	20	-7.00		-24.00		-15.50
1847	1/21/1958	1958	1	21	0.00		-15.00		-7.50
1848	1/22/1958	1958	1	22	-3.00		-21.00		-12.00
1849	1/23/1958	1958	1	23	-3.00		-21.00		-12.00
1850	1/24/1958	1958	1	24	-3.00		-10.00		-6.50
1851	1/25/1958	1958	1	25	-5.00		-10.00		-7.50
1852	1/26/1958	1958	1	26	-2.00		-16.00		-9.00
1853	1/27/1958	1958	1	27	-4.00		-17.00		-10.50
1854	1/28/1958	1958	1	28	-6.00		-11.00		-8.50
1855	1/29/1958	1958	1	29	-3.00		-7.00		-5.00
1856	1/30/1958	1958	1	30	-1.00		-12.00		-6.50
1857	1/31/1958	1958	1	31	-10.00		-12.00		-11.00
1858	2/1/1958	1958	2	32	-7.00		-12.00		-9.50
1859	2/2/1958	1958	2	33	1.00		-10.00		-4.50
1860	2/3/1958	1958	2	34	4.00		-4.00		0.00
1861	2/4/1958	1958	2	35	2.00		-6.00		-2.00
1862	2/5/1958	1958	2	36	0.00		-11.00		-5.50
1863	2/6/1958	1958	2	37	-5.00		-10.00		-7.50
1864	2/7/1958	1958	2	38	-2.00		-10.00		-6.00
1865	2/8/1958	1958	2	39	4.00		-7.00		-1.50
1866	2/9/1958	1958	2	40	0.00		-8.00		-4.00
1867	2/10/1958	1958	2	41	-3.00		-10.00		-6.50
1868	2/11/1958	1958	2	42	-4.00		-13.00		-8.50
1869	2/12/1958	1958	2	43	-4.00		-12.00		-8.00
1870	2/13/1958	1958	2	44	-3.00		-11.00		-7.00
1871	2/14/1958	1958	2	45	-7.00		-11.00		-9.00
1872	2/15/1958	1958	2	46	-3.00		-10.00		-6.50
1873	2/16/1958	1958	2	47	-2.00		-4.00		-3.00
1874	2/17/1958	1958	2	48	2.00		-4.00		-1.00
1875	2/18/1958	1958	2	49	6.00		-2.00		2.00
1876	2/19/1958	1958	2	50	8.00		-2.00		3.00
1877	2/20/1958	1958	2	51	8.00		-3.00		2.50
1878	2/21/1958	1958	2	52	8.00		-6.00		1.00
1879	2/22/1958	1958	2	53	9.00		-5.00		2.00
1880	2/23/1958	1958	2	54	7.00		-1.00		3.00
1881	2/24/1958	1958	2	55	5.00		-5.00		0.00
1882	2/25/1958	1958	2	56	2.00		-7.00		-2.50
1883	2/26/1958	1958	2	57	-7.00		-13.00		-10.00
1884	2/27/1958	1958	2	58	-11.00		-14.00		-12.50
1885	2/28/1958	1958	2	59	-10.00		-15.00		-12.50
1886	3/1/1958	1958	3	60	-6.00		-18.00		-12.00
1887	3/2/1958	1958	3	61	-3.00		-15.00		-9.00
1888	3/3/1958	1958	3	62	-8.00		-16.00		-12.00
1889	3/4/1958	1958	3	63	-3.00		-15.00		-9.00
1890	3/5/1958	1958	3	64	-1.00		-16.00		-8.50
1891	3/6/1958	1958	3	65	3.00		-16.00		-6.50
1892	3/7/1958	1958	3	66	0.00		-10.00		-5.00
1893	3/8/1958	1958	3	67	1.00		-8.00		-3.50
1894	3/9/1958	1958	3	68	-5.00		-18.00		-11.50
1895	3/10/1958	1958	3	69	-8.00		-22.00		-15.00
1896	3/11/1958	1958	3	70	-3.00		-23.00		-13.00
1897	3/12/1958	1958	3	71	-8.00		-21.00		-14.50
1898	3/13/1958	1958	3	72	-3.00		-21.00		-12.00
1899	3/14/1958	1958	3	73	-3.00		-18.00		-10.50
1900	3/15/1958	1958	3	74	-2.00		-10.00		-6.00
1901	3/16/1958	1958	3	75	-5.00		-15.00		-10.00
1902	3/17/1958	1958	3	76	-1.00		-12.00		-6.50
1903	3/18/1958	1958	3	77	-6.00		-11.00		-8.50
1904	3/19/1958	1958	3	78	-2.00		-12.00		-7.00
1905	3/20/1958	1958	3	79	4.00		-7.00		-1.50
1906	3/21/1958	1958	3	80	3.00		-3.00		0.00
1907	3/22/1958	1958	3	81	3.00		-5.00		-1.00
1908	3/23/1958	1958	3	82	-3.00		-6.00		-4.50
1909	3/24/1958	1958	3	83	2.00		-11.00		-4.50
1910	3/25/1958	1958	3	84	1.00		-11.00		-5.00
1911	3/26/1958	1958	3	85	-4.00		-10.00		-7.00
1912	3/27/1958	1958	3	86	0.00		-13.00		-6.50
1913	3/28/1958	1958	3	87	-2.00		-9.00		-5.50
1914	3/29/1958	1958	3	88	0.00		-8.00		-4.00
1915	3/30/1958	1958	3	89	3.00		-6.00		-1.50
1916	3/31/1958	1958	3	90	3.00		-11.00		-4.00
1917	4/1/1958	1958	4	91	1.00		-9.00		-4.00
1918	4/2/1958	1958	4	92	2.00		-9.00		-3.50
1919	4/3/1958	1958	4	93	4.00		-6.00		-1.00
1920	4/4/1958	1958	4	94	-5.00		-11.00		-8.00
1921	4/5/1958	1958	4	95	-6.00		-11.00		-8.50
1922	4/6/1958	1958	4	96	2.00		-9.00		-3.50
1923	4/7/1958	1958	4	97	4.00		-11.00		-3.50
1924	4/8/1958	1958	4	98	0.00		-8.00		-4.00
1925	4/9/1958	1958	4	99	-3.00		-9.00		-6.00
1926	4/10/1958	1958	4	100	-1.00		-13.00		-7.00
1927	4/11/1958	1958	4	101	-2.00		-18.00		-10.00
1928	4/12/1958	1958	4	102	-2.00		-13.00		-7.50
1929	4/13/1958	1958	4	103	4.00		-16.00		-6.00
1930	4/14/1958	1958	4	104	6.00		-1.00		2.50
1931	4/15/1958	1958	4	105	9.00		-1.00		4.00
1932	4/16/1958	1958	4	106	12.00		-2.00		5.00
1933	4/17/1958	1958	4	107	9.00		-1.00		4.00
1934	4/18/1958	1958	4	108	5.00		0.00		2.50
1935	4/19/1958	1958	4	109	3.00		-1.00		1.00
1936	4/20/1958	1958	4	110	4.00		-2.00		1.00
1937	4/21/1958	1958	4	111	1.00		-3.00		-1.00
1938	4/22/1958	1958	4	112	7.00		-5.00		1.00
1939	4/23/1958	1958	4	113	-3.00		-17.00		-10.00
1940	4/24/1958	1958	4	114	-6.00		-15.00		-10.50
1941	4/25/1958	1958	4	115	0.00		-11.00		-5.50
1942	4/26/1958	1958	4	116	2.00		-14.00		-6.00
1943	4/27/1958	1958	4	117	3.00		-8.00		-2.50
1944	4/28/1958	1958	4	118	-2.00		-8.00		-5.00
1945	4/29/1958	1958	4	119	-1.00		-12.00		-6.50
1946	4/30/1958	1958	4	120	4.00		-12.00		-4.00
1947	5/1/1958	1958	5	121	7.00		-7.00		0.00
1948	5/2/1958	1958	5	122	7.00		0.00		3.50
1949	5/3/1958	1958	5	123	9.00		-2.00		3.50
1950	5/4/1958	1958	5	124	10.00		-2.00		4.00
1951	5/5/1958	1958	5	125	11.00		-2.00		4.50
1952	5/6/1958	1958	5	126	13.00		-1.00		6.00
1953	5/7/1958	1958	5	127	12.00		0.00		6.00
1954	5/8/1958	1958	5	128	1.00		-2.00		-0.50
1955	5/9/1958	1958	5	129	6.00		-3.00		1.50
1956	5/10/1958	1958	5	130	12.00		1.00		6.50
1957	5/11/1958	1958	5	131	12.00		-1.00		5.50
1958	5/12/1958	1958	5	132	12.00		2.00		7.00
1959	5/13/1958	1958	5	133	8.00		-1.00		3.50
1960	5/14/1958	1958	5	134	3.00		-2.00		0.50
1961	5/15/1958	1958	5	135	4.00		-3.00		0.50
1962	5/16/1958	1958	5	136	7.00		-1.00		3.00
1963	5/17/1958	1958	5	137	11.00		1.00		6.00
1964	5/18/1958	1958	5	138	11.00		-1.00		5.00
1965	5/19/1958	1958	5	139	14.00		-1.00		6.50
1966	5/20/1958	1958	5	140	16.00		1.00		8.50
1967	5/21/1958	1958	5	141	16.00		5.00		10.50
1968	5/22/1958	1958	5	142	12.00		1.00		6.50
1969	5/23/1958	1958	5	143	14.00		2.00		8.00
1970	5/24/1958	1958	5	144	16.00		3.00		9.50
1971	5/25/1958	1958	5	145	16.00		2.00		9.00
1972	5/26/1958	1958	5	146	17.00		1.00		9.00
1973	5/27/1958	1958	5	147	16.00		2.00		9.00
1974	5/28/1958	1958	5	148	19.00		2.00		10.50
1975	5/29/1958	1958	5	149	18.00		2.00		10.00
1976	5/30/1958	1958	5	150	17.00		4.00		10.50
1977	5/31/1958	1958	5	151	13.00		4.00		8.50
1978	6/1/1958	1958	6	152	17.00		2.00		9.50
1979	6/2/1958	1958	6	153	19.00		2.00		10.50
1980	6/3/1958	1958	6	154	20.00		3.00		11.50
1981	6/4/1958	1958	6	155	18.00		6.00		12.00
1982	6/5/1958	1958	6	156	11.00		4.00		7.50
1983	6/6/1958	1958	6	157	17.00		4.00		10.50
1984	6/7/1958	1958	6	158	18.00		6.00		12.00
1985	6/8/1958	1958	6	159	17.00		5.00		11.00
1986	6/9/1958	1958	6	160	16.00		4.00		10.00
1987	6/10/1958	1958	6	161	15.00		1.00		8.00
1988	6/11/1958	1958	6	162	16.00		0.00		8.00
1989	6/12/1958	1958	6	163	17.00		2.00		9.50
1990	6/13/1958	1958	6	164	13.00		1.00		7.00
1991	6/14/1958	1958	6	165	17.00		2.00		9.50
1992	6/15/1958	1958	6	166	18.00		2.00		10.00
1993	6/16/1958	1958	6	167	14.00		0.00		7.00
1994	6/17/1958	1958	6	168	18.00		1.00		9.50
1995	6/18/1958	1958	6	169	17.00		5.00		11.00
1996	6/19/1958	1958	6	170	16.00		2.00		9.00
1997	6/20/1958	1958	6	171	11.00		3.00		7.00
1998	6/21/1958	1958	6	172	17.00		2.00		9.50
1999	6/22/1958	1958	6	173	16.00		1.00		8.50
[truncated: 18,455 more rows]

## Sheet: D1
	Date	Year	Month	Julian	Max	FlagMax	Min	FlagMin	Mean
1	1/1/1953	1953	1	1	-13.00		-18.00		-15.50
2	1/2/1953	1953	1	2	-11.00		-19.00		-15.00
3	1/3/1953	1953	1	3	-10.00		-12.00		-11.00
4	1/4/1953	1953	1	4	-11.00		-13.00		-12.00
5	1/5/1953	1953	1	5	-10.00		-12.00		-11.00
6	1/6/1953	1953	1	6	-8.00		-12.00		-10.00
7	1/7/1953	1953	1	7	-9.00		-13.00		-11.00
8	1/8/1953	1953	1	8	-7.00		-12.00		-9.50
9	1/9/1953	1953	1	9	0.00		-8.00		-4.00
10	1/10/1953	1953	1	10	-2.00		-6.00		-4.00
11	1/11/1953	1953	1	11	0.00		-6.00		-3.00
12	1/12/1953	1953	1	12	-1.00		-7.00		-4.00
13	1/13/1953	1953	1	13	-6.00		-7.00		-6.50
14	1/14/1953	1953	1	14	-6.00		-13.00		-9.50
15	1/15/1953	1953	1	15	-13.00		-17.00		-15.00
16	1/16/1953	1953	1	16	-8.00		-16.00		-12.00
17	1/17/1953	1953	1	17	-9.00		-13.00		-11.00
18	1/18/1953	1953	1	18	-6.00		-9.00		-7.50
19	1/19/1953	1953	1	19	-6.00		-12.00		-9.00
20	1/20/1953	1953	1	20	-5.00		-12.00		-8.50
21	1/21/1953	1953	1	21	-5.00		-14.00		-9.50
22	1/22/1953	1953	1	22	-11.00		-16.00		-13.50
23	1/23/1953	1953	1	23	-8.00		-13.00		-10.50
24	1/24/1953	1953	1	24	-4.00		-10.00		-7.00
25	1/25/1953	1953	1	25	-3.00		-7.00		-5.00
26	1/26/1953	1953	1	26	-4.00		-8.00		-6.00
27	1/27/1953	1953	1	27	-8.00		-19.00		-13.50
28	1/28/1953	1953	1	28	-9.00		-16.00		-12.50
29	1/29/1953	1953	1	29	-8.00		-11.00		-9.50
30	1/30/1953	1953	1	30	-10.00		-13.00		-11.50
31	1/31/1953	1953	1	31	-5.00		-13.00		-9.00
32	2/1/1953	1953	2	32	-5.00		-8.00		-6.50
33	2/2/1953	1953	2	33	-7.00		-10.00		-8.50
34	2/3/1953	1953	2	34	-5.00		-8.00		-6.50
35	2/4/1953	1953	2	35	-3.00		-12.00		-7.50
36	2/5/1953	1953	2	36	-12.00		-16.00		-14.00
37	2/6/1953	1953	2	37	-10.00		-14.00		-12.00
38	2/7/1953	1953	2	38	-7.00		-14.00		-10.50
39	2/8/1953	1953	2	39	-6.00		-13.00		-9.50
40	2/9/1953	1953	2	40	-11.00		-18.00		-14.50
41	2/10/1953	1953	2	41	-9.00		-16.00		-12.50
42	2/11/1953	1953	2	42	-10.00		-17.00		-13.50
43	2/12/1953	1953	2	43	-11.00		-16.00		-13.50
44	2/13/1953	1953	2	44	-10.00		-16.00		-13.00
45	2/14/1953	1953	2	45	-9.00		-18.00		-13.50
46	2/15/1953	1953	2	46	-7.00		-22.00		-14.50
47	2/16/1953	1953	2	47	-18.00		-22.00		-20.00
48	2/17/1953	1953	2	48	-10.00		-18.00		-14.00
49	2/18/1953	1953	2	49	-7.00		-16.00		-11.50
50	2/19/1953	1953	2	50	-16.00		-24.00		-20.00
51	2/20/1953	1953	2	51	-23.00		-26.00		-24.50
52	2/21/1953	1953	2	52	-22.00		-26.00		-24.00
53	2/22/1953	1953	2	53	-8.00		-22.00		-15.00
54	2/23/1953	1953	2	54	-7.00		-16.00		-11.50
55	2/24/1953	1953	2	55	-10.00		-16.00		-13.00
56	2/25/1953	1953	2	56	-13.00		-18.00		-15.50
57	2/26/1953	1953	2	57	-8.00		-14.00		-11.00
58	2/27/1953	1953	2	58	-6.00		-11.00		-8.50
59	2/28/1953	1953	2	59	-3.00		-9.00		-6.00
60	3/1/1953	1953	3	60	-6.00		-13.00		-9.50
61	3/2/1953	1953	3	61	-13.00		-19.00		-16.00
62	3/3/1953	1953	3	62	-17.00		-23.00		-20.00
63	3/4/1953	1953	3	63	-13.00		-22.00		-17.50
64	3/5/1953	1953	3	64	-9.00		-14.00		-11.50
65	3/6/1953	1953	3	65	-7.00		-13.00		-10.00
66	3/7/1953	1953	3	66	-3.00		-11.00		-7.00
67	3/8/1953	1953	3	67	1.00		-7.00		-3.00
68	3/9/1953	1953	3	68	-2.00		-7.00		-4.50
69	3/10/1953	1953	3	69	-1.00		-8.00		-4.50
70	3/11/1953	1953	3	70	-6.00		-10.00		-8.00
71	3/12/1953	1953	3	71	-2.00		-10.00		-6.00
72	3/13/1953	1953	3	72	-6.00		-14.00		-10.00
73	3/14/1953	1953	3	73	-12.00		-16.00		-14.00
74	3/15/1953	1953	3	74	-4.00		-14.00		-9.00
75	3/16/1953	1953	3	75	-2.00		-11.00		-6.50
76	3/17/1953	1953	3	76	-4.00		-16.00		-10.00
77	3/18/1953	1953	3	77	-7.00		-16.00		-11.50
78	3/19/1953	1953	3	78	-5.00		-8.00		-6.50
79	3/20/1953	1953	3	79	-6.00		-16.00		-11.00
80	3/21/1953	1953	3	80	-13.00		-19.00		-16.00
81	3/22/1953	1953	3	81	-13.00		-18.00		-15.50
82	3/23/1953	1953	3	82	-9.00		-14.00		-11.50
83	3/24/1953	1953	3	83	-3.00		-10.00		-6.50
84	3/25/1953	1953	3	84	2.00		-3.00		-0.50
85	3/26/1953	1953	3	85	1.00		-6.00		-2.50
86	3/27/1953	1953	3	86	2.00		-3.00		-0.50
87	3/28/1953	1953	3	87	5.00		-2.00		1.50
88	3/29/1953	1953	3	88	1.00		-5.00		-2.00
89	3/30/1953	1953	3	89	-5.00		-10.00		-7.50
90	3/31/1953	1953	3	90	-8.00		-10.00		-9.00
91	4/1/1953	1953	4	91	-5.00		-11.00		-8.00
92	4/2/1953	1953	4	92	-7.00		-12.00		-9.50
93	4/3/1953	1953	4	93	-4.00		-13.00		-8.50
94	4/4/1953	1953	4	94	-5.00		-11.00		-8.00
95	4/5/1953	1953	4	95	-2.00		-11.00		-6.50
96	4/6/1953	1953	4	96	-5.00		-10.00		-7.50
97	4/7/1953	1953	4	97	-7.00		-14.00		-10.50
98	4/8/1953	1953	4	98	-8.00		-16.00		-12.00
99	4/9/1953	1953	4	99	-13.00		-17.00		-15.00
100	4/10/1953	1953	4	100	-9.00		-19.00		-14.00
101	4/11/1953	1953	4	101	-13.00		-20.00		-16.50
102	4/12/1953	1953	4	102	-13.00		-19.00		-16.00
103	4/13/1953	1953	4	103	-8.00		-15.00		-11.50
104	4/14/1953	1953	4	104	-10.00		-14.00		-12.00
105	4/15/1953	1953	4	105	-7.00		-14.00		-10.50
106	4/16/1953	1953	4	106	-3.00		-8.00		-5.50
107	4/17/1953	1953	4	107	-2.00		-10.00		-6.00
108	4/18/1953	1953	4	108	-8.00		-12.00		-10.00
109	4/19/1953	1953	4	109	-3.00		-12.00		-7.50
110	4/20/1953	1953	4	110	1.00		-4.00		-1.50
111	4/21/1953	1953	4	111	4.00		-2.00		1.00
112	4/22/1953	1953	4	112	8.00		-1.00		3.50
113	4/23/1953	1953	4	113	2.00		-7.00		-2.50
114	4/24/1953	1953	4	114	-2.00		-10.00		-6.00
115	4/25/1953	1953	4	115	0.00		-11.00		-5.50
116	4/26/1953	1953	4	116	4.00		-3.00		0.50
117	4/27/1953	1953	4	117	6.00		-1.00		2.50
118	4/28/1953	1953	4	118	-1.00		-5.00		-3.00
119	4/29/1953	1953	4	119	-5.00		-10.00		-7.50
120	4/30/1953	1953	4	120	-5.00		-11.00		-8.00
121	5/1/1953	1953	5	121	-10.00		-14.00		-12.00
122	5/2/1953	1953	5	122	-9.00		-14.00		-11.50
123	5/3/1953	1953	5	123	-6.00		-13.00		-9.50
124	5/4/1953	1953	5	124	-3.00		-12.00		-7.50
125	5/5/1953	1953	5	125	-2.00		-12.00		-7.00
126	5/6/1953	1953	5	126	5.00		-5.00		0.00
127	5/7/1953	1953	5	127	6.00		-2.00		2.00
128	5/8/1953	1953	5	128	4.00		-2.00		1.00
129	5/9/1953	1953	5	129	-2.00		-10.00		-6.00
130	5/10/1953	1953	5	130	-8.00		-12.00		-10.00
131	5/11/1953	1953	5	131	-5.00		-13.00		-9.00
132	5/12/1953	1953	5	132	-5.00		-14.00		-9.50
133	5/13/1953	1953	5	133	-5.00		-10.00		-7.50
134	5/14/1953	1953	5	134	-2.00		-7.00		-4.50
135	5/15/1953	1953	5	135	-3.00		-7.00		-5.00
136	5/16/1953	1953	5	136	-3.00		-6.00		-4.50
137	5/17/1953	1953	5	137	0.00		-7.00		-3.50
138	5/18/1953	1953	5	138	0.00		-6.00		-3.00
139	5/19/1953	1953	5	139	0.00		-5.00		-2.50
140	5/20/1953	1953	5	140	-1.00		-5.00		-3.00
141	5/21/1953	1953	5	141	7.00		-3.00		2.00
142	5/22/1953	1953	5	142	5.00		-4.00		0.50
143	5/23/1953	1953	5	143	8.00		-5.00		1.50
144	5/24/1953	1953	5	144	5.00		1.00		3.00
145	5/25/1953	1953	5	145	8.00		-2.00		3.00
146	5/26/1953	1953	5	146	7.00		1.00		4.00
147	5/27/1953	1953	5	147	6.00		0.00		3.00
148	5/28/1953	1953	5	148	6.00		0.00		3.00
149	5/29/1953	1953	5	149	2.00		-3.00		-0.50
150	5/30/1953	1953	5	150	6.00		-5.00		0.50
151	5/31/1953	1953	5	151	7.00		0.00		3.50
152	6/1/1953	1953	6	152	7.00		2.00		4.50
153	6/2/1953	1953	6	153	4.00		-1.00		1.50
154	6/3/1953	1953	6	154	7.00		-2.00		2.50
155	6/4/1953	1953	6	155	4.00		-1.00		1.50
156	6/5/1953	1953	6	156	1.00		-2.00		-0.50
157	6/6/1953	1953	6	157	3.00		-2.00		0.50
158	6/7/1953	1953	6	158	1.00		-3.00		-1.00
159	6/8/1953	1953	6	159	10.00		-1.00		4.50
160	6/9/1953	1953	6	160	12.00		4.00		8.00
161	6/10/1953	1953	6	161	15.00		7.00		11.00
162	6/11/1953	1953	6	162	14.00		6.00		10.00
163	6/12/1953	1953	6	163	15.00		6.00		10.50
164	6/13/1953	1953	6	164	15.00		7.00		11.00
165	6/14/1953	1953	6	165	13.00		8.00		10.50
166	6/15/1953	1953	6	166	13.00		2.00		7.50
167	6/16/1953	1953	6	167	13.00		2.00		7.50
168	6/17/1953	1953	6	168	14.00		6.00		10.00
169	6/18/1953	1953	6	169	14.00		4.00		9.00
170	6/19/1953	1953	6	170	4.00		0.00		2.00
171	6/20/1953	1953	6	171	8.00		0.00		4.00
172	6/21/1953	1953	6	172	11.00		3.00		7.00
173	6/22/1953	1953	6	173	12.00		4.00		8.00
174	6/23/1953	1953	6	174	14.00		7.00		10.50
175	6/24/1953	1953	6	175	12.00		1.00		6.50
176	6/25/1953	1953	6	176	9.00		0.00		4.50
177	6/26/1953	1953	6	177	13.00		4.00		8.50
178	6/27/1953	1953	6	178	12.00		2.00		7.00
179	6/28/1953	1953	6	179	12.00		2.00		7.00
180	6/29/1953	1953	6	180	16.00		8.00		12.00
181	6/30/1953	1953	6	181	16.00		8.00		12.00
182	7/1/1953	1953	7	182	14.00		7.00		10.50
183	7/2/1953	1953	7	183	13.00		4.00		8.50
184	7/3/1953	1953	7	184	15.00		7.00		11.00
185	7/4/1953	1953	7	185	15.00		7.00		11.00
186	7/5/1953	1953	7	186	10.00		7.00		8.50
187	7/6/1953	1953	7	187	13.00		6.00		9.50
188	7/7/1953	1953	7	188	15.00		6.00		10.50
189	7/8/1953	1953	7	189	16.00		6.00		11.00
190	7/9/1953	1953	7	190	17.00		5.00		11.00
191	7/10/1953	1953	7	191	14.00		2.00		8.00
192	7/11/1953	1953	7	192	7.00		2.00		4.50
193	7/12/1953	1953	7	193	11.00		2.00		6.50
194	7/13/1953	1953	7	194	11.00		6.00		8.50
195	7/14/1953	1953	7	195	12.00		6.00		9.00
196	7/15/1953	1953	7	196	11.00		4.00		7.50
197	7/16/1953	1953	7	197	6.00		2.00		4.00
198	7/17/1953	1953	7	198	7.00		2.00		4.50
199	7/18/1953	1953	7	199	9.00		4.00		6.50
200	7/19/1953	1953	7	200	11.00		4.00		7.50
201	7/20/1953	1953	7	201	12.00		6.00		9.00
202	7/21/1953	1953	7	202	14.00		6.00		10.00
203	7/22/1953	1953	7	203	12.00		5.00		8.50
204	7/23/1953	1953	7	204	15.00		6.00		10.50
205	7/24/1953	1953	7	205	16.00		8.00		12.00
206	7/25/1953	1953	7	206	15.00		8.00		11.50
207	7/26/1953	1953	7	207	14.00		7.00		10.50
208	7/27/1953	1953	7	208	16.00		7.00		11.50
209	7/28/1953	1953	7	209	13.00		6.00		9.50
210	7/29/1953	1953	7	210	12.00		5.00		8.50
211	7/30/1953	1953	7	211	10.00		5.00		7.50
212	7/31/1953	1953	7	212	9.00		4.00		6.50
213	8/1/1953	1953	8	213	9.00		4.00		6.50
214	8/2/1953	1953	8	214	8.00		3.00		5.50
215	8/3/1953	1953	8	215	10.00		3.00		6.50
216	8/4/1953	1953	8	216	11.00		5.00		8.00
217	8/5/1953	1953	8	217	12.00		4.00		8.00
218	8/6/1953	1953	8	218	13.00		4.00		8.50
219	8/7/1953	1953	8	219	13.00		4.00		8.50
220	8/8/1953	1953	8	220	13.00		4.00		8.50
221	8/9/1953	1953	8	221	12.00		2.00		7.00
222	8/10/1953	1953	8	222	8.00		0.00		4.00
223	8/11/1953	1953	8	223	8.00		0.00		4.00
224	8/12/1953	1953	8	224	12.00		2.00		7.00
225	8/13/1953	1953	8	225	14.00		6.00		10.00
226	8/14/1953	1953	8	226	12.00		3.00		7.50
227	8/15/1953	1953	8	227	10.00		1.00		5.50
228	8/16/1953	1953	8	228	11.00		3.00		7.00
229	8/17/1953	1953	8	229	11.00		3.00		7.00
230	8/18/1953	1953	8	230	10.00		2.00		6.00
231	8/19/1953	1953	8	231	7.00		1.00		4.00
232	8/20/1953	1953	8	232	11.00		2.00		6.50
233	8/21/1953	1953	8	233	11.00		3.00		7.00
234	8/22/1953	1953	8	234	7.00		1.00		4.00
235	8/23/1953	1953	8	235	8.00		0.00		4.00
236	8/24/1953	1953	8	236	13.00		3.00		8.00
237	8/25/1953	1953	8	237	14.00		6.00		10.00
238	8/26/1953	1953	8	238	13.00		4.00		8.50
239	8/27/1953	1953	8	239	10.00		3.00		6.50
240	8/28/1953	1953	8	240	11.00		2.00		6.50
241	8/29/1953	1953	8	241	11.00		2.00		6.50
242	8/30/1953	1953	8	242	11.00		4.00		7.50
243	8/31/1953	1953	8	243	11.00		4.00		7.50
244	9/1/1953	1953	9	244	13.00		4.00		8.50
245	9/2/1953	1953	9	245	9.00		1.00		5.00
246	9/3/1953	1953	9	246	5.00		-1.00		2.00
247	9/4/1953	1953	9	247	6.00		-2.00		2.00
248	9/5/1953	1953	9	248	8.00		0.00		4.00
249	9/6/1953	1953	9	249	12.00		3.00		7.50
250	9/7/1953	1953	9	250	12.00		4.00		8.00
251	9/8/1953	1953	9	251	11.00		2.00		6.50
252	9/9/1953	1953	9	252	10.00		2.00		6.00
253	9/10/1953	1953	9	253	11.00		0.00		5.50
254	9/11/1953	1953	9	254	11.00		2.00		6.50
255	9/12/1953	1953	9	255	13.00		3.00		8.00
256	9/13/1953	1953	9	256	12.00		4.00		8.00
257	9/14/1953	1953	9	257	12.00		4.00		8.00
258	9/15/1953	1953	9	258	14.00		3.00		8.50
259	9/16/1953	1953	9	259	9.00		2.00		5.50
260	9/17/1953	1953	9	260	9.00		-1.00		4.00
261	9/18/1953	1953	9	261	5.00		-1.00		2.00
262	9/19/1953	1953	9	262	7.00		0.00		3.50
263	9/20/1953	1953	9	263	9.00		0.00		4.50
264	9/21/1953	1953	9	264	11.00		2.00		6.50
265	9/22/1953	1953	9	265	11.00		4.00		7.50
266	9/23/1953	1953	9	266	7.00		1.00		4.00
267	9/24/1953	1953	9	267	7.00		0.00		3.50
268	9/25/1953	1953	9	268	9.00		1.00		5.00
269	9/26/1953	1953	9	269	10.00		2.00		6.00
270	9/27/1953	1953	9	270	12.00		3.00		7.50
271	9/28/1953	1953	9	271	8.00		-4.00		2.00
272	9/29/1953	1953	9	272	7.00		-3.00		2.00
273	9/30/1953	1953	9	273	10.00		0.00		5.00
274	10/1/1953	1953	10	274	11.00		2.00		6.50
275	10/2/1953	1953	10	275	8.00		-3.00		2.50
276	10/3/1953	1953	10	276	0.00		-7.00		-3.50
277	10/4/1953	1953	10	277	7.00		-3.00		2.00
278	10/5/1953	1953	10	278	8.00		-1.00		3.50
279	10/6/1953	1953	10	279	7.00		0.00		3.50
280	10/7/1953	1953	10	280	7.00		0.00		3.50
281	10/8/1953	1953	10	281	8.00		1.00		4.50
282	10/9/1953	1953	10	282	8.00		2.00		5.00
283	10/10/1953	1953	10	283	9.00		2.00		5.50
284	10/11/1953	1953	10	284	9.00		2.00		5.50
285	10/12/1953	1953	10	285	4.00		-1.00		1.50
286	10/13/1953	1953	10	286	0.00		-3.00		-1.50
287	10/14/1953	1953	10	287	0.00		-3.00		-1.50
288	10/15/1953	1953	10	288	2.00		-3.00		-0.50
289	10/16/1953	1953	10	289	0.00		-5.00		-2.50
290	10/17/1953	1953	10	290	2.00		-3.00		-0.50
291	10/18/1953	1953	10	291	5.00		-1.00		2.00
292	10/19/1953	1953	10	292	6.00		0.00		3.00
293	10/20/1953	1953	10	293	1.00		-6.00		-2.50
294	10/21/1953	1953	10	294	-5.00		-8.00		-6.50
295	10/22/1953	1953	10	295	-3.00		-9.00		-6.00
296	10/23/1953	1953	10	296	-2.00		-8.00		-5.00
297	10/24/1953	1953	10	297	-6.00		-11.00		-8.50
298	10/25/1953	1953	10	298	-6.00		-11.00		-8.50
299	10/26/1953	1953	10	299	-5.00		-11.00		-8.00
300	10/27/1953	1953	10	300	-3.00		-7.00		-5.00
301	10/28/1953	1953	10	301	2.00	1	-6.00	1	-2.00
302	10/29/1953	1953	10	302	4.00	1	-2.00	1	1.00
303	10/30/1953	1953	10	303	1.00	1	-5.00	1	-2.00
304	10/31/1953	1953	10	304	1.00	1	-3.00	1	-1.00
305	11/1/1953	1953	11	305	6.00		0.00		3.00
306	11/2/1953	1953	11	306	2.00		-5.00		-1.50
307	11/3/1953	1953	11	307	-1.00		-5.00		-3.00
308	11/4/1953	1953	11	308	-3.00		-6.00		-4.50
309	11/5/1953	1953	11	309	-3.00		-8.00		-5.50
310	11/6/1953	1953	11	310	-7.00		-12.00		-9.50
311	11/7/1953	1953	11	311	-10.00		-13.00		-11.50
312	11/8/1953	1953	11	312	-2.00		-10.00		-6.00
313	11/9/1953	1953	11	313	0.00		-5.00		-2.50
314	11/10/1953	1953	11	314	0.00		-3.00		-1.50
315	11/11/1953	1953	11	315	0.00		-2.00		-1.00
316	11/12/1953	1953	11	316	1.00	1	-7.00	1	-3.00
317	11/13/1953	1953	11	317	4.00	1	-5.00	1	-0.50
318	11/14/1953	1953	11	318	2.00	1	-4.00	1	-1.00
319	11/15/1953	1953	11	319	0.00		-5.00		-2.50
320	11/16/1953	1953	11	320	2.00		-5.00		-1.50
321	11/17/1953	1953	11	321	-2.00		-6.00		-4.00
322	11/18/1953	1953	11	322	-4.00		-19.00		-11.50
323	11/19/1953	1953	11	323	-15.00	1	-21.00	1	-18.00
324	11/20/1953	1953	11	324	-8.00	1	-21.00	1	-14.50
325	11/21/1953	1953	11	325	-12.00	1	-24.00	1	-18.00
326	11/22/1953	1953	11	326	-8.00		-21.00		-14.50
327	11/23/1953	1953	11	327	-7.00		-13.00		-10.00
328	11/24/1953	1953	11	328	-11.00		-13.00		-12.00
329	11/25/1953	1953	11	329	-6.00		-12.00		-9.00
330	11/26/1953	1953	11	330	-6.00		-8.00		-7.00
331	11/27/1953	1953	11	331	-5.00		-8.00		-6.50
332	11/28/1953	1953	11	332	-7.00		-10.00		-8.50
333	11/29/1953	1953	11	333	-6.00		-8.00		-7.00
334	11/30/1953	1953	11	334	-1.00		-6.00		-3.50
335	12/1/1953	1953	12	335	-5.00		-13.00		-9.00
336	12/2/1953	1953	12	336	-8.00		-15.00		-11.50
337	12/3/1953	1953	12	337	-15.00		-19.00		-17.00
338	12/4/1953	1953	12	338	-10.00		-17.00		-13.50
339	12/5/1953	1953	12	339	-13.00	1	-17.00	1	-15.00
340	12/6/1953	1953	12	340	-9.00	1	-15.00	1	-12.00
341	12/7/1953	1953	12	341	-8.00	1	-15.00	1	-11.50
342	12/8/1953	1953	12	342	-15.00	1	-19.00	1	-17.00
343	12/9/1953	1953	12	343	-8.00	1	-19.00	1	-13.50
344	12/10/1953	1953	12	344	-8.00	1	-18.00	1	-13.00
345	12/11/1953	1953	12	345	-8.00	1	-22.00	1	-15.00
346	12/12/1953	1953	12	346	-8.00	1	-13.00	1	-10.50
347	12/13/1953	1953	12	347	-13.00		-17.00		-15.00
348	12/14/1953	1953	12	348	-8.00		-17.00		-12.50
349	12/15/1953	1953	12	349	-10.00		-11.00		-10.50
350	12/16/1953	1953	12	350	-8.00		-11.00		-9.50
351	12/17/1953	1953	12	351	-7.00		-11.00		-9.00
352	12/18/1953	1953	12	352	-7.00		-10.00		-8.50
353	12/19/1953	1953	12	353	-7.00		-10.00		-8.50
354	12/20/1953	1953	12	354	-7.00		-17.00		-12.00
355	12/21/1953	1953	12	355	-16.00		-23.00		-19.50
356	12/22/1953	1953	12	356	-17.00		-24.00		-20.50
357	12/23/1953	1953	12	357	-7.00		-17.00		-12.00
358	12/24/1953	1953	12	358	-4.00		-12.00		-8.00
359	12/25/1953	1953	12	359	-9.00		-12.00		-10.50
360	12/26/1953	1953	12	360	-9.00	1	-15.00	1	-12.00
361	12/27/1953	1953	12	361	-14.00	1	-19.00	1	-16.50
362	12/28/1953	1953	12	362	-7.00	1	-15.00	1	-11.00
363	12/29/1953	1953	12	363	-13.00	1	-17.00	1	-15.00
364	12/30/1953	1953	12	364	-12.00	1	-17.00	1	-14.50
365	12/31/1953	1953	12	365	-7.00	1	-13.00	1	-10.00
366	1/1/1954	1954	1	1	-8.00		-14.00		-11.00
367	1/2/1954	1954	1	2	-10.00		-17.00		-13.50
368	1/3/1954	1954	1	3	-7.00		-16.00		-11.50
369	1/4/1954	1954	1	4	-11.00		-18.00		-14.50
370	1/5/1954	1954	1	5	-7.00		-12.00		-9.50
371	1/6/1954	1954	1	6	-1.00		-8.00		-4.50
372	1/7/1954	1954	1	7	-3.00		-8.00		-5.50
373	1/8/1954	1954	1	8	-8.00		-15.00		-11.50
374	1/9/1954	1954	1	9	-15.00	1	-17.00	1	-16.00
375	1/10/1954	1954	1	10	-13.00	1	-17.00	1	-15.00
376	1/11/1954	1954	1	11	-11.00	1	-19.00	1	-15.00
377	1/12/1954	1954	1	12	-10.00	1	-20.00	1	-15.00
378	1/13/1954	1954	1	13	-15.00	1	-15.00	1	-15.00
379	1/14/1954	1954	1	14	-10.00	1	-15.00	1	-12.50
380	1/15/1954	1954	1	15	-10.00	1	-13.00	1	-11.50
381	1/16/1954	1954	1	16	-8.00	1	-11.00	1	-9.50
382	1/17/1954	1954	1	17	-4.00		-13.00		-8.50
383	1/18/1954	1954	1	18	-10.00		-13.00		-11.50
384	1/19/1954	1954	1	19	-10.00		-13.00		-11.50
385	1/20/1954	1954	1	20	-11.00		-15.00		-13.00
386	1/21/1954	1954	1	21	-12.00		-16.00		-14.00
387	1/22/1954	1954	1	22	-8.00		-14.00		-11.00
388	1/23/1954	1954	1	23	-7.00		-13.00		-10.00
389	1/24/1954	1954	1	24	-7.00		-12.00		-9.50
390	1/25/1954	1954	1	25	-8.00		-12.00		-10.00
391	1/26/1954	1954	1	26	-12.00		-19.00		-15.50
392	1/27/1954	1954	1	27	-8.00	1	-13.17	M.1.C1	-10.59
393	1/28/1954	1954	1	28	-5.40	M.1.C1	-5.98	M.1.C1	-5.69
394	1/29/1954	1954	1	29	-5.40	M.1.C1	-7.18	M.1.C1	-6.29
395	1/30/1954	1954	1	30	-5.40	M.1.C1	-5.98	M.1.C1	-5.69
396	1/31/1954	1954	1	31	-1.00	1	-5.98	M.1.C1	-3.49
397	2/1/1954	1954	2	32	-6.00		-10.00		-8.00
398	2/2/1954	1954	2	33	-4.00		-8.00		-6.00
399	2/3/1954	1954	2	34	0.00		-7.00		-3.50
400	2/4/1954	1954	2	35	1.00		-5.00		-2.00
401	2/5/1954	1954	2	36	-3.00		-11.00		-7.00
402	2/6/1954	1954	2	37	-6.00		-11.00		-8.50
403	2/7/1954	1954	2	38	-2.00		-8.00		-5.00
404	2/8/1954	1954	2	39	0.00		-5.00		-2.50
405	2/9/1954	1954	2	40	0.00		-6.00		-3.00
406	2/10/1954	1954	2	41	-6.00		-10.00		-8.00
407	2/11/1954	1954	2	42	-7.00	1	-12.00	1	-9.50
408	2/12/1954	1954	2	43	-4.00	1	-8.00	1	-6.00
409	2/13/1954	1954	2	44	-2.00	1	-7.00	1	-4.50
410	2/14/1954	1954	2	45	-5.00		-13.00		-9.00
411	2/15/1954	1954	2	46	-11.00		-16.00		-13.50
412	2/16/1954	1954	2	47	-8.00		-16.00		-12.00
413	2/17/1954	1954	2	48	-3.00		-12.00		-7.50
414	2/18/1954	1954	2	49	-3.00		-18.00		-10.50
415	2/19/1954	1954	2	50	-15.00		-20.00		-17.50
416	2/20/1954	1954	2	51	-11.00		-17.00		-14.00
417	2/21/1954	1954	2	52	-7.00		-11.00		-9.00
418	2/22/1954	1954	2	53	-8.00		-15.00		-11.50
419	2/23/1954	1954	2	54	-8.00		-15.00		-11.50
420	2/24/1954	1954	2	55	-5.00		-10.00		-7.50
421	2/25/1954	1954	2	56	-5.00		-11.00		-8.00
422	2/26/1954	1954	2	57	-7.00	1	-17.00	1	-12.00
423	2/27/1954	1954	2	58	-19.00	1	-23.00	1	-21.00
424	2/28/1954	1954	2	59	-12.00	1	-20.00	1	-16.00
425	3/1/1954	1954	3	60	-14.00		-24.00		-19.00
426	3/2/1954	1954	3	61	-21.00		-26.00		-23.50
427	3/3/1954	1954	3	62	-11.00		-26.00		-18.50
428	3/4/1954	1954	3	63	-8.00		-19.00		-13.50
429	3/5/1954	1954	3	64	-10.00		-21.00		-15.50
430	3/6/1954	1954	3	65	-3.00		-11.00		-7.00
431	3/7/1954	1954	3	66	-6.00		-12.00		-9.00
432	3/8/1954	1954	3	67	-4.00		-9.00		-6.50
433	3/9/1954	1954	3	68	-3.00		-7.00		-5.00
434	3/10/1954	1954	3	69	-1.00		-8.00		-4.50
435	3/11/1954	1954	3	70	-6.00	1	-16.00	1	-11.00
436	3/12/1954	1954	3	71	-18.00	1	-21.00	1	-19.50
437	3/13/1954	1954	3	72	-12.00	1	-23.00	1	-17.50
438	3/14/1954	1954	3	73	-10.00		-19.00		-14.50
439	3/15/1954	1954	3	74	-6.00		-13.00		-9.50
440	3/16/1954	1954	3	75	-1.00		-8.00		-4.50
441	3/17/1954	1954	3	76	-1.00		-18.00		-9.50
442	3/18/1954	1954	3	77	-13.00		-18.00		-15.50
443	3/19/1954	1954	3	78	-6.00		-15.00		-10.50
444	3/20/1954	1954	3	79	-8.00		-12.00		-10.00
445	3/21/1954	1954	3	80	-8.00		-11.00		-9.50
446	3/22/1954	1954	3	81	-3.00		-11.00		-7.00
447	3/23/1954	1954	3	82	-4.00		-8.00		-6.00
448	3/24/1954	1954	3	83	-7.00	1	-12.00	1	-9.50
449	3/25/1954	1954	3	84	-9.00	1	-14.00	1	-11.50
450	3/26/1954	1954	3	85	-9.00	1	-13.00	1	-11.00
451	3/27/1954	1954	3	86	-8.00	1	-12.00	1	-10.00
452	3/28/1954	1954	3	87	-3.00	1	-9.00	1	-6.00
453	3/29/1954	1954	3	88	-6.00	1	-16.00	1	-11.00
454	3/30/1954	1954	3	89	-7.00	1	-22.00	1	-14.50
455	3/31/1954	1954	3	90	-12.00	1	-21.00	1	-16.50
456	4/1/1954	1954	4	91	-7.00		-15.00		-11.00
457	4/2/1954	1954	4	92	-1.00		-10.00		-5.50
458	4/3/1954	1954	4	93	1.00		-6.00		-2.50
459	4/4/1954	1954	4	94	4.00		-5.00		-0.50
460	4/5/1954	1954	4	95	0.00		-5.00		-2.50
461	4/6/1954	1954	4	96	2.00		-10.00		-4.00
462	4/7/1954	1954	4	97	-6.00		-13.00		-9.50
463	4/8/1954	1954	4	98	0.00		-8.00		-4.00
464	4/9/1954	1954	4	99	0.00		-7.00		-3.50
465	4/10/1954	1954	4	100	0.00		-8.00		-4.00
466	4/11/1954	1954	4	101	0.00		-7.00		-3.50
467	4/12/1954	1954	4	102	0.00		-6.00		-3.00
468	4/13/1954	1954	4	103	0.00		-6.00		-3.00
469	4/14/1954	1954	4	104	0.00		-10.00		-5.00
470	4/15/1954	1954	4	105	-9.00		-12.00		-10.50
471	4/16/1954	1954	4	106	0.00		-12.00		-6.00
472	4/17/1954	1954	4	107	2.00		-5.00		-1.50
473	4/18/1954	1954	4	108	2.00		-5.00		-1.50
474	4/19/1954	1954	4	109	0.00		-6.00		-3.00
475	4/20/1954	1954	4	110	1.00		-4.00		-1.50
476	4/21/1954	1954	4	111	-1.00		-8.00		-4.50
477	4/22/1954	1954	4	112	1.00		-6.00		-2.50
478	4/23/1954	1954	4	113	4.00		-3.00		0.50
479	4/24/1954	1954	4	114	6.00		-1.00		2.50
480	4/25/1954	1954	4	115	3.00		-5.00		-1.00
481	4/26/1954	1954	4	116	-1.00		-6.00		-3.50
482	4/27/1954	1954	4	117	2.00		-4.00		-1.00
483	4/28/1954	1954	4	118	3.00		-6.00		-1.50
484	4/29/1954	1954	4	119	-3.00	1	-8.00	1	-5.50
485	4/30/1954	1954	4	120	-3.00	1	-10.00	1	-6.50
486	5/1/1954	1954	5	121	-4.00		-13.00		-8.50
487	5/2/1954	1954	5	122	-8.00		-14.00		-11.00
488	5/3/1954	1954	5	123	0.00		-9.00		-4.50
489	5/4/1954	1954	5	124	2.00		-5.00		-1.50
490	5/5/1954	1954	5	125	3.00		-1.00		1.00
491	5/6/1954	1954	5	126	3.00		-4.00		-0.50
492	5/7/1954	1954	5	127	3.00		-3.00		0.00
493	5/8/1954	1954	5	128	6.00		0.00		3.00
494	5/9/1954	1954	5	129	9.00		0.00		4.50
495	5/10/1954	1954	5	130	2.00		-3.00		-0.50
496	5/11/1954	1954	5	131	3.00		-3.00		0.00
497	5/12/1954	1954	5	132	7.00		0.00		3.50
498	5/13/1954	1954	5	133	7.00		1.00		4.00
499	5/14/1954	1954	5	134	9.00		0.00		4.50
500	5/15/1954	1954	5	135	9.00		0.00		4.50
501	5/16/1954	1954	5	136	9.00		0.00		4.50
502	5/17/1954	1954	5	137	7.00		-2.00		2.50
503	5/18/1954	1954	5	138	9.00		0.00		4.50
504	5/19/1954	1954	5	139	12.00		2.00		7.00
505	5/20/1954	1954	5	140	13.00		0.00		6.50
506	5/21/1954	1954	5	141	11.00		1.00		6.00
507	5/22/1954	1954	5	142	5.00	1	0.00	1	2.50
508	5/23/1954	1954	5	143	-3.00	1	-3.00	1	-3.00
509	5/24/1954	1954	5	144	-1.00	1	-3.00	1	-2.00
510	5/25/1954	1954	5	145	7.00	1	-3.00	1	2.00
511	5/26/1954	1954	5	146	2.00		-3.00		-0.50
512	5/27/1954	1954	5	147	4.00		-8.00		-2.00
513	5/28/1954	1954	5	148	0.00		-12.00		-6.00
514	5/29/1954	1954	5	149	5.00		-6.00		-0.50
515	5/30/1954	1954	5	150	8.00		-6.00		1.00
516	5/31/1954	1954	5	151	3.00		-8.00		-2.50
517	6/1/1954	1954	6	152	3.00		-10.00		-3.50
518	6/2/1954	1954	6	153	-3.00		-11.00		-7.00
519	6/3/1954	1954	6	154	7.00		-4.00		1.50
520	6/4/1954	1954	6	155	12.00		3.00		7.50
521	6/5/1954	1954	6	156	12.00		2.00		7.00
522	6/6/1954	1954	6	157	3.00		-9.00		-3.00
523	6/7/1954	1954	6	158	1.00		-9.00		-4.00
524	6/8/1954	1954	6	159	5.00		-2.00		1.50
525	6/9/1954	1954	6	160	10.00		0.00		5.00
526	6/10/1954	1954	6	161	9.00		-2.00		3.50
527	6/11/1954	1954	6	162	7.00		-3.00		2.00
528	6/12/1954	1954	6	163	10.00		0.00		5.00
529	6/13/1954	1954	6	164	9.00		1.00		5.00
530	6/14/1954	1954	6	165	4.00		-2.00		1.00
531	6/15/1954	1954	6	166	6.00		-2.00		2.00
532	6/16/1954	1954	6	167	8.00		2.00		5.00
533	6/17/1954	1954	6	168	14.00		0.00		7.00
534	6/18/1954	1954	6	169	13.00		4.00		8.50
535	6/19/1954	1954	6	170	15.00		7.00		11.00
536	6/20/1954	1954	6	171	14.00		7.00		10.50
537	6/21/1954	1954	6	172	14.00		4.00		9.00
538	6/22/1954	1954	6	173	18.00		7.00		12.50
539	6/23/1954	1954	6	174	19.00		10.00		14.50
540	6/24/1954	1954	6	175	17.00		9.00		13.00
541	6/25/1954	1954	6	176	15.00		7.00		11.00
542	6/26/1954	1954	6	177	11.00		3.00		7.00
543	6/27/1954	1954	6	178	8.00		2.00		5.00
544	6/28/1954	1954	6	179	11.00		1.00		6.00
545	6/29/1954	1954	6	180	9.00		1.00		5.00
546	6/30/1954	1954	6	181	13.00		2.00		7.50
547	7/1/1954	1954	7	182	13.00		4.00		8.50
548	7/2/1954	1954	7	183	13.00		3.00		8.00
549	7/3/1954	1954	7	184	14.00		6.00		10.00
550	7/4/1954	1954	7	185	13.00		6.00		9.50
551	7/5/1954	1954	7	186	14.00		4.00		9.00
552	7/6/1954	1954	7	187	13.00		6.00		9.50
553	7/7/1954	1954	7	188	13.00		4.00		8.50
554	7/8/1954	1954	7	189	12.00		6.00		9.00
555	7/9/1954	1954	7	190	14.00		5.00		9.50
556	7/10/1954	1954	7	191	17.00		8.00		12.50
557	7/11/1954	1954	7	192	18.00		8.00		13.00
558	7/12/1954	1954	7	193	18.00		9.00		13.50
559	7/13/1954	1954	7	194	18.00		7.00		12.50
560	7/14/1954	1954	7	195	13.00		6.00		9.50
561	7/15/1954	1954	7	196	13.00		6.00		9.50
562	7/16/1954	1954	7	197	14.00		5.00		9.50
563	7/17/1954	1954	7	198	13.00		4.00		8.50
564	7/18/1954	1954	7	199	12.00	1	5.06	M.1.C1	8.53
565	7/19/1954	1954	7	200	12.00	1	6.77	M.1.C1	9.38
566	7/20/1954	1954	7	201	14.00	1	5.49	M.1.C1	9.74
567	7/21/1954	1954	7	202	14.00	1	6.34	M.1.C1	10.17
568	7/22/1954	1954	7	203	6.00	1	5.49	M.1.C1	5.74
569	7/23/1954	1954	7	204	9.00	1	4.63	M.1.C1	6.81
570	7/24/1954	1954	7	205	13.00		6.00		9.50
571	7/25/1954	1954	7	206	13.00		6.00		9.50
572	7/26/1954	1954	7	207	14.00		6.00		10.00
573	7/27/1954	1954	7	208	12.00		6.00		9.00
574	7/28/1954	1954	7	209	14.00		4.00		9.00
575	7/29/1954	1954	7	210	16.00		8.00		12.00
576	7/30/1954	1954	7	211	14.00		6.00		10.00
577	7/31/1954	1954	7	212	16.00		8.00		12.00
578	8/1/1954	1954	8	213	14.00		7.00		10.50
579	8/2/1954	1954	8	214	15.00		7.00		11.00
580	8/3/1954	1954	8	215	16.00		7.00		11.50
581	8/4/1954	1954	8	216	12.00		5.00		8.50
582	8/5/1954	1954	8	217	7.00		4.00		5.50
583	8/6/1954	1954	8	218	9.00		3.00		6.00
584	8/7/1954	1954	8	219	9.00		2.00		5.50
585	8/8/1954	1954	8	220	11.00		4.00		7.50
586	8/9/1954	1954	8	221	14.00		6.00		10.00
587	8/10/1954	1954	8	222	13.00		3.00		8.00
588	8/11/1954	1954	8	223	8.00	1	3.97	M.1.C1	5.98
589	8/12/1954	1954	8	224	10.00	1	3.97	M.1.C1	6.98
590	8/13/1954	1954	8	225	10.00	1	4.77	M.1.C1	7.38
591	8/14/1954	1954	8	226	13.00		3.00		8.00
592	8/15/1954	1954	8	227	12.00		4.00		8.00
593	8/16/1954	1954	8	228	12.00		2.00		7.00
594	8/17/1954	1954	8	229	11.00		3.00		7.00
595	8/18/1954	1954	8	230	11.00		2.00		6.50
596	8/19/1954	1954	8	231	12.00		3.00		7.50
597	8/20/1954	1954	8	232	11.00		0.00		5.50
598	8/21/1954	1954	8	233	9.00		0.00		4.50
599	8/22/1954	1954	8	234	4.00		-1.00		1.50
600	8/23/1954	1954	8	235	12.00		2.00		7.00
601	8/24/1954	1954	8	236	12.00	1	3.97	M.1.C1	7.98
602	8/25/1954	1954	8	237	12.00	1	5.17	M.1.C1	8.58
603	8/26/1954	1954	8	238	13.00	1	4.37	M.1.C1	8.68
604	8/27/1954	1954	8	239	12.00	1	5.17	M.1.C1	8.58
605	8/28/1954	1954	8	240	14.00		7.00		10.50
606	8/29/1954	1954	8	241	14.00		7.00		10.50
607	8/30/1954	1954	8	242	14.00		6.00		10.00
608	8/31/1954	1954	8	243	16.00		7.00		11.50
609	9/1/1954	1954	9	244	15.00		7.00		11.00
610	9/2/1954	1954	9	245	15.00		6.00		10.50
611	9/3/1954	1954	9	246	10.00		3.00		6.50
612	9/4/1954	1954	9	247	9.00		2.00		5.50
613	9/5/1954	1954	9	248	9.00		2.00		5.50
614	9/6/1954	1954	9	249	10.00		2.00		6.00
615	9/7/1954	1954	9	250	11.00		3.00		7.00
616	9/8/1954	1954	9	251	5.00		0.00		2.50
617	9/9/1954	1954	9	252	9.00		0.00		4.50
618	9/10/1954	1954	9	253	10.00		4.00		7.00
619	9/11/1954	1954	9	254	12.81	M.1.C1	4.33	M.1.C1	8.57
620	9/12/1954	1954	9	255	6.62	M.1.C1	4.88	M.1.C1	5.75
621	9/13/1954	1954	9	256	7.65	M.1.C1	2.12	M.1.C1	4.88
622	9/14/1954	1954	9	257	9.71	M.1.C1	1.56	M.1.C1	5.64
623	9/15/1954	1954	9	258	9.71	M.1.C1	1.56	M.1.C1	5.64
624	9/16/1954	1954	9	259	9.71	M.1.C1	2.12	M.1.C1	5.91
625	9/17/1954	1954	9	260	11.77	M.1.C1	2.67	M.1.C1	7.22
626	9/18/1954	1954	9	261	9.71	M.1.C1	2.67	M.1.C1	6.19
627	9/19/1954	1954	9	262	8.68	M.1.C1	2.12	M.1.C1	5.40
628	9/20/1954	1954	9	263	10.00		2.00		6.00
629	9/21/1954	1954	9	264	13.00		4.00		8.50
630	9/22/1954	1954	9	265	7.00		0.00		3.50
631	9/23/1954	1954	9	266	1.00		0.00		0.50
632	9/24/1954	1954	9	267	5.00		0.00		2.50
633	9/25/1954	1954	9	268	3.00		-2.00		0.50
634	9/26/1954	1954	9	269	0.00		-1.00		-0.50
635	9/27/1954	1954	9	270	4.00		-1.00		1.50
636	9/28/1954	1954	9	271	3.00		-4.00		-0.50
637	9/29/1954	1954	9	272	4.00		-3.00		0.50
638	9/30/1954	1954	9	273	4.00		-2.00		1.00
639	10/1/1954	1954	10	274	8.25	M.1.C1	1.58	M.1.C1	4.92
640	10/2/1954	1954	10	275	6.12	M.1.C1	5.02	M.1.C1	5.57
641	10/3/1954	1954	10	276	6.12	M.1.C1	4.45	M.1.C1	5.29
642	10/4/1954	1954	10	277	5.06	M.1.C1	2.15	M.1.C1	3.61
643	10/5/1954	1954	10	278	5.06	M.1.C1	2.15	M.1.C1	3.61
644	10/6/1954	1954	10	279	2.93	M.1.C1	0.44	M.1.C1	1.68
645	10/7/1954	1954	10	280	8.25	M.1.C1	2.73	M.1.C1	5.49
646	10/8/1954	1954	10	281	6.12	M.1.C1	4.45	M.1.C1	5.29
647	10/9/1954	1954	10	282	6.12	M.1.C1	1.58	M.1.C1	3.85
648	10/10/1954	1954	10	283	0.80	M.1.C1	1.01	M.1.C1	0.90
649	10/11/1954	1954	10	284	0.80	M.1.C1	0.44	M.1.C1	0.62
650	10/12/1954	1954	10	285	2.93	M.1.C1	3.30	M.1.C1	3.11
651	10/13/1954	1954	10	286	0.80	M.1.C1	-2.43	M.1.C1	-0.82
652	10/14/1954	1954	10	287	-8.78	M.1.C1	-3.58	M.1.C1	-6.18
653	10/15/1954	1954	10	288	1.86	M.1.C1	-0.71	M.1.C1	0.58
654	10/16/1954	1954	10	289	3.99	M.1.C1	1.01	M.1.C1	2.50
655	10/17/1954	1954	10	290	6.12	M.1.C1	1.01	M.1.C1	3.57
656	10/18/1954	1954	10	291	3.99	M.1.C1	1.01	M.1.C1	2.50
657	10/19/1954	1954	10	292	5.06	M.1.C1	3.87	M.1.C1	4.47
658	10/20/1954	1954	10	293	3.99	M.1.C1	0.44	M.1.C1	2.21
659	10/21/1954	1954	10	294	3.99	M.1.C1	-0.14	M.1.C1	1.93
660	10/22/1954	1954	10	295	8.25	M.1.C1	0.44	M.1.C1	4.34
661	10/23/1954	1954	10	296	8.25	M.1.C1	0.44	M.1.C1	4.34
662	10/24/1954	1954	10	297	-6.65	M.1.C1	-3.00	M.1.C1	-4.83
663	10/25/1954	1954	10	298	-9.85	M.1.C1	-5.30	M.1.C1	-7.57
664	10/26/1954	1954	10	299	-11.98	M.1.C1	-7.01	M.1.C1	-9.50
665	10/27/1954	1954	10	300	-5.59	M.1.C1	-7.01	M.1.C1	-6.30
666	10/28/1954	1954	10	301	-5.59	M.1.C1	-4.72	M.1.C1	-5.16
667	10/29/1954	1954	10	302	-5.59	M.1.C1	-4.72	M.1.C1	-5.16
668	10/30/1954	1954	10	303	-8.78	M.1.C1	-2.43	M.1.C1	-5.61
669	10/31/1954	1954	10	304	-5.59	M.1.C1	-2.43	M.1.C1	-4.01
670	11/1/1954	1954	11	305	-1.00		-8.00		-4.50
671	11/2/1954	1954	11	306	3.00		-7.00		-2.00
672	11/3/1954	1954	11	307	-3.00		-8.00		-5.50
673	11/4/1954	1954	11	308	-4.00		-9.00		-6.50
674	11/5/1954	1954	11	309	1.00		-7.00		-3.00
675	11/6/1954	1954	11	310	6.00		0.00		3.00
676	11/7/1954	1954	11	311	6.00		-2.00		2.00
677	11/8/1954	1954	11	312	4.00		-8.00		-2.00
678	11/9/1954	1954	11	313	2.00	1	-8.33	M.1.C1	-3.16
679	11/10/1954	1954	11	314	4.00	1	-5.70	M.1.C1	-0.85
680	11/11/1954	1954	11	315	2.00	1	-8.33	M.1.C1	-3.16
681	11/12/1954	1954	11	316	2.00	1	-3.07	M.1.C1	-0.53
682	11/13/1954	1954	11	317	-6.00	1	-9.64	M.1.C1	-7.82
683	11/14/1954	1954	11	318	-1.00	1	-12.28	M.1.C1	-6.64
684	11/15/1954	1954	11	319	0.00		-4.00		-2.00
685	11/16/1954	1954	11	320	0.00		-8.00		-4.00
686	11/17/1954	1954	11	321	-8.00		-12.00		-10.00
687	11/18/1954	1954	11	322	-8.00		-11.00		-9.50
688	11/19/1954	1954	11	323	-5.00		-10.00		-7.50
689	11/20/1954	1954	11	324	-6.00		-10.00		-8.00
690	11/21/1954	1954	11	325	-6.00		-10.00		-8.00
691	11/22/1954	1954	11	326	-1.00		-7.00		-4.00
692	11/23/1954	1954	11	327	-1.00		-6.00		-3.50
693	11/24/1954	1954	11	328	-3.00		-6.00		-4.50
694	11/25/1954	1954	11	329	-2.00	1	-6.00	1	-4.00
695	11/26/1954	1954	11	330	-5.00	1	-11.00	1	-8.00
696	11/27/1954	1954	11	331	-10.00	1	-16.00	1	-13.00
697	11/28/1954	1954	11	332	-14.00	1	-23.00	1	-18.50
698	11/29/1954	1954	11	333	-16.00	1	-21.00	1	-18.50
699	11/30/1954	1954	11	334	-13.00	1	-18.00	1	-15.50
700	12/1/1954	1954	12	335	-7.00	1	-13.00	1	-10.00
701	12/2/1954	1954	12	336	-5.00	1	-8.00	1	-6.50
702	12/3/1954	1954	12	337	-3.00		-7.00		-5.00
703	12/4/1954	1954	12	338	-4.00		-12.00		-8.00
704	12/5/1954	1954	12	339	-5.00		-13.00		-9.00
705	12/6/1954	1954	12	340	-3.00		-7.00		-5.00
706	12/7/1954	1954	12	341	-5.00		-19.00		-12.00
707	12/8/1954	1954	12	342	-16.00		-21.00		-18.50
708	12/9/1954	1954	12	343	-7.00		-17.00		-12.00
709	12/10/1954	1954	12	344	-7.00		-12.00		-9.50
710	12/11/1954	1954	12	345	-11.00	1	-17.00	1	-14.00
711	12/12/1954	1954	12	346	-3.00	1	-13.00	1	-8.00
712	12/13/1954	1954	12	347	-5.00	1	-13.00	1	-9.00
713	12/14/1954	1954	12	348	-9.00	1	-15.00	1	-12.00
714	12/15/1954	1954	12	349	-6.00	1	-12.00	1	-9.00
715	12/16/1954	1954	12	350	-13.00	1	-18.00	1	-15.50
716	12/17/1954	1954	12	351	-10.00	1	-17.00	1	-13.50
717	12/18/1954	1954	12	352	-6.00	1	-10.00	1	-8.00
718	12/19/1954	1954	12	353	-2.00		-10.00		-6.00
719	12/20/1954	1954	12	354	-3.00		-6.00		-4.50
720	12/21/1954	1954	12	355	1.00		-6.00		-2.50
721	12/22/1954	1954	12	356	4.00		-3.00		0.50
722	12/23/1954	1954	12	357	1.00		-5.00		-2.00
723	12/24/1954	1954	12	358	-1.00		-8.00		-4.50
724	12/25/1954	1954	12	359	-8.00		-11.00		-9.50
725	12/26/1954	1954	12	360	-11.00		-22.00		-16.50
726	12/27/1954	1954	12	361	-22.00		-23.00		-22.50
727	12/28/1954	1954	12	362	-12.02	M.1.C1	-34.42	M.1.C1	-23.22
728	12/29/1954	1954	12	363	-13.13	M.1.C1	-13.25	M.1.C1	-13.19
729	12/30/1954	1954	12	364	-11.00	1	-16.98	M.1.C1	-13.99
730	12/31/1954	1954	12	365	-13.13	M.1.C1	-14.49	M.1.C1	-13.81
731	1/1/1955	1955	1	1	-9.80	M.1.C1	-10.78	M.1.C1	-10.29
732	1/2/1955	1955	1	2	-3.20	M.1.C1	-5.98	M.1.C1	-4.59
733	1/3/1955	1955	1	3	-4.00		-8.00		-6.00
734	1/4/1955	1955	1	4	-5.00		-12.00		-8.50
735	1/5/1955	1955	1	5	-12.00		-18.00		-15.00
736	1/6/1955	1955	1	6	-10.00		-17.00		-13.50
737	1/7/1955	1955	1	7	-10.00		-14.00		-12.00
738	1/8/1955	1955	1	8	-13.00		-15.00		-14.00
739	1/9/1955	1955	1	9	-12.00		-16.00		-14.00
740	1/10/1955	1955	1	10	-8.70	M.1.C1	-13.17	M.1.C1	-10.94
741	1/11/1955	1955	1	11	-18.60	M.1.C1	-19.17	M.1.C1	-18.89
742	1/12/1955	1955	1	12	-10.00	1	-17.97	M.1.C1	-13.99
743	1/13/1955	1955	1	13	-5.00	1	-10.78	M.1.C1	-7.89
744	1/14/1955	1955	1	14	-11.00	1	-16.77	M.1.C1	-13.89
745	1/15/1955	1955	1	15	-9.00	1	-16.77	M.1.C1	-12.89
746	1/16/1955	1955	1	16	-10.00	1	-17.97	M.1.C1	-13.99
747	1/17/1955	1955	1	17	-16.40	M.1.C1	-20.37	M.1.C1	-18.39
748	1/18/1955	1955	1	18	-11.00	1	-20.37	M.1.C1	-15.68
749	1/19/1955	1955	1	19	-7.00	1	-16.77	M.1.C1	-11.89
750	1/20/1955	1955	1	20	-16.40	M.1.C1	-19.17	M.1.C1	-17.79
751	1/21/1955	1955	1	21	-19.96	M.1.C1	-19.17	M.1.C1	-19.57
752	1/22/1955	1955	1	22	-18.18	M.1.C1	-21.57	M.1.C1	-19.87
753	1/23/1955	1955	1	23	-15.00		-27.00		-21.00
754	1/24/1955	1955	1	24	-14.00		-16.00		-15.00
755	1/25/1955	1955	1	25	-12.00		-15.00		-13.50
756	1/26/1955	1955	1	26	-15.00		-18.00		-16.50
757	1/27/1955	1955	1	27	-14.00		-16.00		-15.00
758	1/28/1955	1955	1	28	-12.00		-19.00		-15.50
759	1/29/1955	1955	1	29	-8.00		-13.00		-10.50
760	1/30/1955	1955	1	30	-4.00		-10.00		-7.00
761	1/31/1955	1955	1	31	-6.00		-15.00		-10.50
762	2/1/1955	1955	2	32	-12.00		-15.00		-13.50
763	2/2/1955	1955	2	33	-12.00		-18.00		-15.00
764	2/3/1955	1955	2	34	-15.00		-23.00		-19.00
765	2/4/1955	1955	2	35	-20.00		-23.00		-21.50
766	2/5/1955	1955	2	36	-18.00		-22.00		-20.00
767	2/6/1955	1955	2	37	-16.00		-23.00		-19.50
768	2/7/1955	1955	2	38	-11.00		-22.00		-16.50
769	2/8/1955	1955	2	39	-8.00		-12.00		-10.00
770	2/9/1955	1955	2	40	-10.51	M.1.C1	-15.39	M.1.C1	-12.95
771	2/10/1955	1955	2	41	-20.27	M.1.C1	-29.46	M.1.C1	-24.87
772	2/11/1955	1955	2	42	-12.68	M.1.C1	-21.26	M.1.C1	-16.97
773	2/12/1955	1955	2	43	-7.26	M.1.C1	-10.70	M.1.C1	-8.98
774	2/13/1955	1955	2	44	-7.00		-15.00		-11.00
775	2/14/1955	1955	2	45	-5.00		-10.00		-7.50
776	2/15/1955	1955	2	46	-7.00		-11.00		-9.00
777	2/16/1955	1955	2	47	-6.00		-12.00		-9.00
778	2/17/1955	1955	2	48	-6.00		-10.00		-8.00
779	2/18/1955	1955	2	49	-10.51	M.1.C1	-22.43	M.1.C1	-16.47
780	2/19/1955	1955	2	50	-21.36	M.1.C1	-24.77	M.1.C1	-23.06
781	2/20/1955	1955	2	51	-19.19	M.1.C1	-24.77	M.1.C1	-21.98
782	2/21/1955	1955	2	52	-17.02	M.1.C1	-27.12	M.1.C1	-22.07
783	2/22/1955	1955	2	53	-18.10	M.1.C1	-22.43	M.1.C1	-20.27
784	2/23/1955	1955	2	54	-17.02	M.1.C1	-24.77	M.1.C1	-20.90
785	2/24/1955	1955	2	55	-12.68	M.1.C1	-18.91	M.1.C1	-15.80
786	2/25/1955	1955	2	56	-4.00	1	-13.00	1	-8.50
787	2/26/1955	1955	2	57	-5.00	1	-14.00	1	-9.50
788	2/27/1955	1955	2	58	-4.00	1	-14.00	1	-9.00
789	2/28/1955	1955	2	59	-12.00		-15.00		-13.50
790	3/1/1955	1955	3	60	-6.00	1	-14.00	1	-10.00
791	3/2/1955	1955	3	61	-3.00	1	-9.00	1	-6.00
792	3/3/1955	1955	3	62	-4.00	1	-12.00	1	-8.00
793	3/4/1955	1955	3	63	-4.00	1	-19.00	1	-11.50
794	3/5/1955	1955	3	64	-9.00	1	-21.00	1	-15.00
795	3/6/1955	1955	3	65	-9.00	1	-21.00	1	-15.00
796	3/7/1955	1955	3	66	-12.80	M.1.C1	-15.74	M.1.C1	-14.27
797	3/8/1955	1955	3	67	-4.03	M.1.C1	-9.80	M.1.C1	-6.92
798	3/9/1955	1955	3	68	-2.00	1	-7.00	1	-4.50
799	3/10/1955	1955	3	69	-7.00	1	-12.00	1	-9.50
800	3/11/1955	1955	3	70	-4.00	1	-9.00	1	-6.50
801	3/12/1955	1955	3	71	-3.00	1	-10.00	1	-6.50
802	3/13/1955	1955	3	72	-3.00	1	-7.00	1	-5.00
803	3/14/1955	1955	3	73	-1.00	1	-16.00	1	-8.50
804	3/15/1955	1955	3	74	-9.00	1	-22.00	1	-15.50
805	3/16/1955	1955	3	75	-3.00	1	-21.00	1	-12.00
[truncated: 19,649 more rows]

## Sheet: Flag_key_and_notes
Previous Corrections by NWT LTER										Additional notes
[truncated: 34 more rows]
